# Supplementary material for: Soft ferroelectret ultrasound receiver for targeted peripheral neuromodulation
Source: Nat Commun. 2023 Dec 16;14:8386. doi: 10.1038/s41467-023-44065-6 (PMC10725454; doi:10.1038/s41467-023-44065-6)
Supplement: Supplementary file 8 — Source Data [file 41467_2023_44065_MOESM8_ESM.zip]

Archive with 2 entries (2 files):
- Source Data for main figues.xlsx
- Source Data for SI figues.xlsx
