# Supplementary material for: Soft ferroelectret ultrasound receiver for targeted peripheral neuromodulation
Source: Nat Commun. 2023 Dec 16;14:8386. doi: 10.1038/s41467-023-44065-6 (PMC10725454; doi:10.1038/s41467-023-44065-6)
Supplement: Supplementary file 8 — Source Data [file 41467_2023_44065_MOESM8_ESM.zip › Source Data for main figues.xlsx]

## Sheet: Fig. 2b (left)
Time (s)	Voltage (V)
0	-0.08
0.004	-0.08
0.008	-0.08
0.012	-0.08
0.016	-0.08
0.02	-0.08
0.024	-0.08
0.028	-0.08
0.032	-0.08
0.036	0.36
0.04	1.48
0.044	-0.72
0.048	-0.84
0.052	-0.08
0.056	0.4
0.06	0.6
0.064	-0.68
0.068	-0.8
0.072	-0.08
0.076	0.36
0.08	-0.28
0.084	-0.68
0.088	-0.84
0.092	-0.04
0.096	0.4
0.1	-1.04
0.104	-0.68
0.108	-0.84
0.112	-0.04
0.116	0.36
0.12	-1.6
0.124	-0.76
0.128	-0.84
0.132	-0.08
0.136	0.44
0.14	-2.04
0.144	-0.68
0.148	-0.84
0.152	-0.08
0.156	0.36
0.16	-2.28
0.164	-0.72
0.168	-0.84
0.172	-0.04
0.176	0.36
0.18	-2.28
0.184	-0.72
0.188	-0.84
0.192	-0.12
0.196	0.36
0.2	-2.12
0.204	-0.72
0.208	-0.8
0.212	-0.04
0.216	0.4
0.22	-1.6
0.224	-0.72
0.228	-0.8
0.232	-0.08
0.236	0.4
0.24	-1
0.244	-0.68
0.248	-0.84
0.252	-0.12
0.256	0.36
0.26	-0.28
0.264	-0.72
0.268	-0.84
0.272	-0.12
0.276	0.4
0.28	0.52
0.284	-0.68
0.288	-0.8
0.292	-0.12
0.296	0.36
0.3	1.36
0.304	-0.68
0.308	-0.84
0.312	-0.12
0.316	0.36
0.32	2.12
0.324	-0.72
0.328	-0.84
0.332	-0.12
0.336	0.32
0.34	2.84
0.344	-0.64
0.348	-0.8
0.352	-0.16
0.356	0.36
0.36	3.24
0.364	-0.72
0.368	-0.8
0.372	-0.12
0.376	0.36
0.38	3.56
0.384	-0.68
0.388	-0.8
0.392	-0.12
0.396	0.36
0.4	3.68
0.404	-0.72
0.408	-0.84
0.412	-0.12
0.416	0.36
0.42	3.6
0.424	-0.68
0.428	-0.84
0.432	-0.16
0.436	0.36
0.44	3.24
0.444	-0.68
0.448	-0.84
0.452	-0.04
0.456	0.36
0.46	2.72
0.464	-0.64
0.468	-0.84
0.472	-0.08
0.476	0.36
0.48	2
0.484	-0.68
0.488	-0.84
0.492	-0.08
0.496	0.4
0.5	1.32
0.504	-0.68
0.508	-0.8
0.512	-0.04
0.516	0.4
0.52	0.48
0.524	-0.64
0.528	-0.8
0.532	0
0.536	0.36
0.54	-0.36
0.544	-0.72
0.548	-0.84
0.552	-0.16
0.556	0.4
0.56	-1.08
0.564	-0.68
0.568	-0.84
0.572	0.04
0.576	0.36
0.58	-1.72
0.584	-0.68
0.588	-0.84
0.592	-0.04
0.596	0.36
0.6	-2.04
0.604	-0.64
0.608	-0.8
0.612	-0.04
0.616	0.32
0.62	-2.2
0.624	-0.72
0.628	-0.8
0.632	-0.04
0.636	0.36
0.64	-2.2
0.644	-0.64
0.648	-0.88
0.652	-0.08
0.656	0.36
0.66	-1.92
0.664	-0.6
0.668	-0.8
0.672	-0.12
0.676	0.36
0.68	-1.32
0.684	-0.64
0.688	-0.8
0.692	-0.08
0.696	0.4
0.7	-0.72
0.704	-0.68
0.708	-0.84
0.712	-0.16
0.716	0.4
0.72	0
0.724	-0.64
0.728	-0.88
0.732	-0.12
0.736	0.32
0.74	0.88
0.744	-0.64
0.748	-0.88
0.752	-0.12
0.756	0.36
0.76	1.76
0.764	-0.64
0.768	-0.8
0.772	-0.12
0.776	0.4
0.78	2.52
0.784	-0.64
0.788	-0.84
0.792	-0.12
0.796	0.36
0.8	3.16
0.804	-0.64
0.808	-0.84
0.812	-0.12
0.816	0.36
0.82	3.56
0.824	-0.64
0.828	-0.84
0.832	-0.12
0.836	0.36
0.84	3.72
0.844	-0.72
0.848	-0.8
0.852	-0.12
0.856	0.36
0.86	3.68
0.864	-0.64
0.868	-0.8
0.872	-0.12
0.876	0.32
0.88	3.44
0.884	-0.64
0.888	-0.8
0.892	-0.08
0.896	0.36
0.9	3.04
0.904	-0.6
0.908	-0.84
0.912	-0.08
0.916	0.36
0.92	2.48
0.924	-0.64
0.928	-0.76
0.932	-0.08
0.936	0.32
0.94	1.68
0.944	-0.6
0.948	-0.84
0.952	-0.08
0.956	0.32
0.96	0.84
0.964	-0.6
0.968	-0.84
0.972	-0.04
0.976	0.36
0.98	0
0.984	-0.6
0.988	-0.84
0.992	-0.08
0.996	0.36
1	-0.8
1.004	-0.6
1.008	-0.8
1.012	-0.04
1.016	0.36
1.02	-1.44
1.024	-0.64
1.028	-0.8
1.032	-0.04
1.036	0.36
1.04	-1.88
1.044	-0.6
1.048	-0.76
1.052	-0.08
1.056	0.36
1.06	-2.16
1.064	-0.64
1.068	-0.88
1.072	-0.08
1.076	0.36
1.08	-2.2
1.084	-0.64
1.088	-0.84
1.092	-0.08
1.096	0.36
1.1	-1.96
1.104	-0.6
1.108	-0.8
1.112	-0.12
1.116	0.32
1.12	-1.52
1.124	-0.6
1.128	-0.8
1.132	-0.12
1.136	0.36
1.14	-0.88
1.144	-0.64
1.148	-0.8
1.152	-0.12
1.156	0.4
1.16	-0.24
1.164	-0.64
1.168	-0.84
1.172	-0.12
1.176	0.4
1.18	0.56
1.184	-0.6
1.188	-0.8
1.192	-0.16
1.196	0.36
1.2	1.4
1.204	-0.6
1.208	-0.84
1.212	-0.16
1.216	0.36
1.22	2.16
1.224	-0.56
1.228	-0.76
1.232	-0.16
1.236	0.36
1.24	2.8
1.244	-0.56
1.248	-0.8
1.252	-0.12
1.256	0.32
1.26	3.36
1.264	-0.6
1.268	-0.84
1.272	-0.16
1.276	0.36
1.28	3.68
1.284	-0.6
1.288	-0.84
1.292	-0.12
1.296	0.36
1.3	3.8
1.304	-0.56
1.308	-0.8
1.312	-0.12
1.316	0.32
1.32	3.76
1.324	-0.6
1.328	-0.84
1.332	-0.08
1.336	0.32
1.34	3.44
1.344	-0.6
1.348	-0.8
1.352	-0.12
1.356	0.36
1.36	2.96
1.364	-0.64
1.368	-0.8
1.372	-0.08
1.376	0.32
1.38	2.24
1.384	-0.6
1.388	-0.8
1.392	-0.04
1.396	0.36
1.4	1.52
1.404	-0.6
1.408	-0.8
1.412	-0.08
1.416	0.36
1.42	0.76
1.424	-0.6
1.428	-0.8
1.432	-0.12
1.436	0.36
1.44	-0.12
1.444	-0.56
1.448	-0.8
1.452	-0.08
1.456	0.32
1.46	-0.92
1.464	-0.6
1.468	-0.76
1.472	0
1.476	0.32
1.48	-1.44
1.484	-0.56
1.488	-0.8
1.492	-0.08
1.496	0.36
1.5	-1.92
1.504	-0.6
1.508	-0.84
1.512	-0.12
1.516	0.32
1.52	-2.16
1.524	-0.6
1.528	-0.8
1.532	-0.12
1.536	0.36
1.54	-2.12
1.544	-0.56
1.548	-0.8
1.552	-0.08
1.556	0.36
1.56	-1.96
1.564	-0.56
1.568	-0.76
1.572	-0.12
1.576	0.32
1.58	-1.52
1.584	-0.6
1.588	-0.8
1.592	-0.12
1.596	0.36
1.6	-0.92
1.604	-0.6
1.608	-0.8
1.612	-0.12
1.616	0.32
1.62	-0.2
1.624	-0.56
1.628	-0.76
1.632	-0.12
1.636	0.36
1.64	0.48
1.644	-0.56
1.648	-0.8
1.652	-0.16
1.656	0.32
1.66	1.32
1.664	-0.6
1.668	-0.8
1.672	-0.16
1.676	0.36
1.68	2.16
1.684	-0.56
1.688	-0.84
1.692	-0.12
1.696	0.32
1.7	2.84
1.704	-0.6
1.708	-0.8
1.712	-0.12
1.716	0.36
1.72	3.32
1.724	-0.52
1.728	-0.8
1.732	-0.08
1.736	0.36
1.74	3.68
1.744	-0.52
1.748	-0.8
1.752	-0.08
1.756	0.36
1.76	3.84
1.764	-0.6
1.768	-0.76
1.772	-0.04
1.776	0.32
1.78	3.76
1.784	-0.56
1.788	-0.8
1.792	-0.08
1.796	0.32
1.8	3.48
1.804	-0.56
1.808	-0.8
1.812	-0.08
1.816	0.36
1.82	3
1.824	-0.56
1.828	-0.84
1.832	-0.04
1.836	0.36
1.84	2.36
1.844	-0.56
1.848	-0.76
1.852	-0.04
1.856	0.36
1.86	1.6
1.864	-0.6
1.868	-0.84
1.872	-0.12
1.876	0.36
1.88	0.76
1.884	-0.56
1.888	-0.8
1.892	-0.12
1.896	0.36
1.9	0
1.904	-0.56
1.908	-0.8
1.912	-0.08
1.916	0.36
1.92	-0.88
1.924	-0.6
1.928	-0.8
1.932	-0.12
1.936	0.32
1.94	-1.44
1.944	-0.56
1.948	-0.8
1.952	-0.12
1.956	0.36
1.96	-1.88
1.964	-0.6
1.968	-0.8
1.972	-0.12
1.976	0.36
1.98	-2.12
1.984	-0.56
1.988	-0.76
1.992	-0.12
1.996	0.28
2	-2.04
2.004	-0.52
2.008	-0.8
2.012	-0.16
2.016	0.28
2.02	-1.76
2.024	-0.6
2.028	-0.76
2.032	-0.16
2.036	0.32
2.04	-1.24
2.044	-0.56
2.048	-0.8
2.052	-0.16
2.056	0.28
2.06	-0.6
2.064	-0.52
2.068	-0.76
2.072	-0.16
2.076	0.36
2.08	0.16
2.084	-0.56
2.088	-0.8
2.092	-0.08
2.096	0.32
2.1	1
2.104	-0.52
2.108	-0.8
2.112	-0.08
2.116	0.36
2.12	1.92
2.124	-0.52
2.128	-0.8
2.132	-0.12
2.136	0.36
2.14	2.64
2.144	-0.52
2.148	-0.76
2.152	-0.08
2.156	0.28
2.16	3.24
2.164	-0.52
2.168	-0.8
2.172	-0.04
2.176	0.36
2.18	-0.56
2.184	-0.8
2.188	-0.08
2.192	0.36
2.196	3.8
2.2	-0.56
2.204	-0.8
2.208	-0.08
2.212	0.36
2.216	3.88
2.22	-0.56
2.224	-0.8
2.228	-0.08
2.232	0.28
2.236	3.68
2.24	-0.56
2.244	-0.76
2.248	-0.08
2.252	0.32
2.256	3.28
2.26	-0.48
2.264	-0.84
2.268	-0.08
2.272	0.32
2.276	2.72
2.28	-0.52
2.284	-0.8
2.288	-0.12
2.292	0.36
2.296	2.08
2.3	-0.52
2.304	-0.76
2.308	-0.12
2.312	0.36
2.316	1.32
2.32	-0.52
2.324	-0.8
2.328	-0.12
2.332	0.28
2.336	0.52
2.34	-0.56
2.344	-0.76
2.348	-0.16
2.352	0.36
2.356	-0.32
2.36	-0.56
2.364	-0.76
2.368	-0.12
2.372	0.36
2.376	-0.96
2.38	-0.56
2.384	-0.76
2.388	-0.2
2.392	0.36
2.396	-1.52
2.4	-0.52
2.404	-0.8
2.408	-0.16
2.412	0.32
2.416	-1.92
2.42	-0.56
2.424	-0.76
2.428	-0.16
2.432	0.28
2.436	-2.08
2.44	-0.52
2.444	-0.8
2.448	-0.12
2.452	0.36
2.456	-2.08
2.46	-0.56
2.464	-0.76
2.468	-0.12
2.472	0.24
2.476	-1.76
2.48	-0.52
2.484	-0.76
2.488	-0.12
2.492	0.28
2.496	-1.36
2.5	-0.52
2.504	-0.76
2.508	-0.16
2.512	0.32
2.516	-0.72
2.52	-0.56
2.524	-0.76
2.528	-0.08
2.532	0.28
2.536	0
2.54	-0.56
2.544	-0.76
2.548	-0.12
2.552	0.32
2.556	0.92
2.56	-0.48
2.564	-0.76
2.568	-0.16
2.572	0.28
2.576	1.76
2.58	-0.52
2.584	-0.76
2.588	-0.12
2.592	0.36
2.596	2.6
2.6	-0.48
2.604	-0.76
2.608	-0.08
2.612	0.36
2.616	3.2
2.62	-0.52
2.624	-0.76
2.628	-0.08
2.632	0.32
2.636	3.56
2.64	-0.48
2.644	-0.8
2.648	-0.04
2.652	0.28
2.656	3.88
2.66	-0.48
2.664	-0.76
2.668	-0.12
2.672	0.36
2.676	3.88
2.68	-0.48
2.684	-0.76
2.688	0
2.692	0.32
2.696	3.8
2.7	-0.52
2.704	-0.76
2.708	-0.12
2.712	0.32
2.716	3.48
2.72	-0.48
2.724	-0.8
2.728	-0.08
2.732	0.32
2.736	2.92
2.74	-0.48
2.744	-0.76
2.748	-0.12
2.752	0.32
2.756	2.28
2.76	-0.48
2.764	-0.76
2.768	-0.12
2.772	0.32
2.776	1.64
2.78	-0.48
2.784	-0.8
2.788	-0.12
2.792	0.32
2.796	0.84
2.8	-0.56
2.804	-0.76
2.808	-0.08
2.812	0.32
2.816	-0.04
2.82	-0.52
2.824	-0.76
2.828	-0.12
2.832	0.32
2.836	-0.8
2.84	-0.48
2.844	-0.8
2.848	-0.12
2.852	0.32
2.856	-1.4
2.86	-0.44
2.864	-0.76
2.868	-0.12
2.872	0.32
2.876	-1.8
2.88	-0.48
2.884	-0.76
2.888	-0.16
2.892	0.24
2.896	-2.04
2.9	-0.48
2.904	-0.8
2.908	-0.16
2.912	0.36
2.916	-2.04
2.92	-0.48
2.924	-0.8
2.928	-0.12
2.932	0.36
2.936	-1.88
2.94	-0.48
2.944	-0.76
2.948	-0.08
2.952	0.24
2.956	-1.48
2.96	-0.48
2.964	-0.76
2.968	-0.12
2.972	0.32
2.976	-0.88
2.98	-0.48
2.984	-0.76
2.988	-0.16
2.992	0.32
2.996	-0.2
3	-0.52
3.004	-0.72
3.008	-0.12
3.012	0.4
3.016	0.52
3.02	-0.56
3.024	-0.76
3.028	-0.12
3.032	0.28
3.036	1.32
3.04	-0.44
3.044	-0.76
3.048	-0.12
3.052	0.28
3.056	2.24
3.06	-0.52
3.064	-0.76
3.068	-0.04
3.072	0.32
3.076	2.92
3.08	-0.44
3.084	-0.72
3.088	-0.08
3.092	0.32
3.096	3.36
3.1	-0.44
3.104	-0.76
3.108	-0.08
3.112	0.32
3.116	3.76
3.12	-0.48
3.124	-0.76
3.128	-0.08
3.132	0.32
3.136	3.88
3.14	-0.4
3.144	-0.76
3.148	-0.12
3.152	0.32
3.156	3.88
3.16	-0.44
3.164	-0.76
3.168	-0.08
3.172	0.28
3.176	3.64
3.18	-0.44
3.184	-0.76
3.188	-0.08
3.192	0.28
3.196	3.24
3.2	-0.44
3.204	-0.76
3.208	-0.12
3.212	0.36
3.216	2.6
3.22	-0.48
3.224	-0.76
3.228	-0.12
3.232	0.36
3.236	1.96
3.24	-0.44
3.244	-0.76
3.248	-0.12
3.252	0.28
3.256	1.16
3.26	-0.44
3.264	-0.76
3.268	-0.12
3.272	0.36
3.276	0.36
3.28	-0.44
3.284	-0.76
3.288	-0.16
3.292	0.36
3.296	-0.44
3.3	-0.44
3.304	-0.76
3.308	-0.16
3.312	0.4
3.316	-1.16
3.32	-0.44
3.324	-0.76
3.328	-0.16
3.332	0.32
3.336	-1.56
3.34	-0.44
3.344	-0.8
3.348	-0.16
3.352	0.28
3.356	-1.96
3.36	-0.48
3.364	-0.76
3.368	-0.12
3.372	0.32
3.376	-2.04
3.38	-0.44
3.384	-0.76
3.388	-0.12
3.392	0.28
3.396	-2
3.4	-0.44
3.404	-0.76
3.408	-0.16
3.412	0.28
3.416	-1.72
3.42	-0.44
3.424	-0.76
3.428	-0.12
3.432	0.32
3.436	-1.16
3.44	-0.44
3.444	-0.76
3.448	-0.12
3.452	0.28
3.456	-0.56
3.46	-0.48
3.464	-0.76
3.468	-0.12
3.472	0.32
3.476	0.12
3.48	-0.48
3.484	-0.76
3.488	-0.12
3.492	0.28
3.496	0.88
3.5	-0.48
3.504	-0.72
3.508	-0.12
3.512	0.28
3.516	1.68
3.52	-0.48
3.524	-0.76
3.528	-0.12
3.532	0.28
3.536	2.36
3.54	-0.48
3.544	-0.76
3.548	-0.12
3.552	0.36
3.556	3.04
3.56	-0.44
3.564	-0.76
3.568	-0.08
3.572	0.36
3.576	3.56
3.58	-0.48
3.584	-0.76
3.588	-0.12
3.592	0.32
3.596	3.84
3.6	-0.4
3.604	-0.76
3.608	-0.08
3.612	0.28
3.616	3.84
3.62	-0.44
3.624	-0.76
3.628	-0.12
3.632	0.32
3.636	3.72
3.64	-0.44
3.644	-0.76
3.648	-0.12
3.652	0.36
3.656	3.32
3.66	-0.44
3.664	-0.76
3.668	-0.2
3.672	0.32
3.676	2.76
3.68	-0.48
3.684	-0.76
3.688	-0.16
3.692	0.28
3.696	2.12
3.7	-0.44
3.704	-0.72
3.708	-0.16
3.712	0.32
3.716	1.4
3.72	-0.52
3.724	-0.76
3.728	-0.12
3.732	0.28
3.736	0.64
3.74	-0.4
3.744	-0.76
3.748	-0.16
3.752	0.28
3.756	-0.24
3.76	-0.44
3.764	-0.76
3.768	-0.16
3.772	0.32
3.776	-0.88
3.78	-0.44
3.784	-0.76
3.788	-0.16
3.792	0.32
3.796	-1.44
3.8	-0.4
3.804	-0.72
3.808	-0.12
3.812	0.28
3.816	-1.8
3.82	-0.44
3.824	-0.76
3.828	-0.16
3.832	0.36
3.836	-2.04
3.84	-0.48
3.844	-0.76
3.848	-0.16
3.852	0.32
3.856	-2.04
3.86	-0.4
3.864	-0.76
3.868	-0.08
3.872	0.32
3.876	-1.76
3.88	-0.48
3.884	-0.76
3.888	-0.12
3.892	0.32
3.896	-1.4
3.9	-0.4
3.904	-0.72
3.908	-0.08
3.912	0.32
3.916	-0.84
3.92	-0.44
3.924	-0.76
3.928	-0.16
3.932	0.32
3.936	-0.12
3.94	-0.44
3.944	-0.76
3.948	-0.12
3.952	0.28
3.956	0.6
3.96	-0.52
3.964	-0.72
3.968	-0.16
3.972	0.24
3.976	1.36
3.98	-0.44
3.984	-0.72
3.988	-0.12
3.992	0.32
3.996	2.12
4	-0.44
4.004	-0.76
4.008	-0.04
4.012	0.28
4.016	2.76
4.02	-0.44
4.024	-0.76
4.028	-0.16
4.032	0.32
4.036	3.36
4.04	-0.44
4.044	-0.76
4.048	-0.2
4.052	0.32
4.056	3.68
4.06	-0.44
4.064	-0.72
4.068	-0.12
4.072	0.32
4.076	3.88
4.08	-0.48
4.084	-0.8
4.088	-0.16
4.092	0.32
4.096	3.84
4.1	-0.44
4.104	-0.76
4.108	-0.16
4.112	0.32
4.116	3.56
4.12	-0.44
4.124	-0.76
4.128	-0.16
4.132	0.28
4.136	3.08
4.14	-0.44
4.144	-0.76
4.148	-0.16
4.152	0.28
4.156	2.48
4.16	-0.44
4.164	-0.72
4.168	-0.12
4.172	0.28
4.176	1.76
4.18	-0.36
4.184	-0.8
4.188	-0.12
4.192	0.28
4.196	1
4.2	-0.36
4.204	-0.76
4.208	-0.16
4.212	0.32
4.216	0.2
4.22	-0.44
4.224	-0.76
4.228	-0.12
4.232	0.32
4.236	-0.56
4.24	-0.44
4.244	-0.8
4.248	-0.12
4.252	0.28
4.256	-1.2
4.26	-0.4
4.264	-0.76
4.268	-0.12
4.272	0.28
4.276	-1.72
4.28	-0.44
4.284	-0.76
4.288	-0.12
4.292	0.28
4.296	-2
4.3	-0.44
4.304	-0.76
4.308	-0.12
4.312	0.32
4.316	1.04
4.32	-0.44
4.324	-0.8
4.328	-0.12
4.332	0.32
4.336	-2
4.34	-0.44
4.344	-0.76
4.348	-0.12
4.352	0.28
4.356	-1.72
4.36	-0.4
4.364	-0.76
4.368	-0.16
4.372	0.28
4.376	-1.2
4.38	-0.44
4.384	-0.72
4.388	-0.12
4.392	0.28
4.396	-0.64
4.4	-0.44
4.404	-0.76
4.408	-0.12
4.412	0.32
4.416	0.04
4.42	-0.44
4.424	-0.8
4.428	-0.16
4.432	0.28
4.436	0.84
4.44	-0.4
4.444	-0.72
4.448	-0.16
4.452	0.28
4.456	1.68
4.46	-0.4
4.464	-0.76
4.468	-0.16
4.472	0.32
4.476	2.44
4.48	-0.44
4.484	-0.76
4.488	-0.2
4.492	0.32
4.496	3.08
4.5	-0.44
4.504	-0.72
4.508	-0.2
4.512	0.28
4.516	3.56
4.52	-0.48
4.524	-0.84
4.528	-0.16
4.532	0.28
4.536	3.76
4.54	-0.4
4.544	-0.76
4.548	-0.16
4.552	0.28
4.556	3.88
4.56	-0.44
4.564	-0.72
4.568	-0.16
4.572	0.28
4.576	3.76
4.58	-0.44
4.584	-0.76
4.588	-0.12
4.592	0.32
4.596	3.52
4.6	-0.4
4.604	-0.72
4.608	-0.12
4.612	0.28
4.616	2.88
4.62	-0.4
4.624	-0.76
4.628	-0.12
4.632	0.28
4.636	2.2
4.64	-0.4
4.644	-0.76
4.648	-0.12
4.652	0.32
4.656	1.52
4.66	-0.48
4.664	-0.76
4.668	-0.08
4.672	0.24
4.676	0.8
4.68	-0.4
4.684	-0.8
4.688	-0.12
4.692	0.32
4.696	-0.12
4.7	-0.48
4.704	-0.68
4.708	-0.12
4.712	0.32
4.716	-0.84
4.72	-0.44
4.724	-0.76
4.728	-0.12
4.732	0.28
4.736	-1.4
4.74	-0.4
4.744	-0.72
4.748	-0.12
4.752	0.28
4.756	-1.84
4.76	-0.52
4.764	-0.76
4.768	-0.16
4.772	0.36
4.776	-2.04
4.78	-0.44
4.784	-0.76
4.788	-0.16
4.792	0.32
4.796	-2.08
4.8	-0.4
4.804	-0.72
4.808	-0.12
4.812	0.32
4.816	-2
4.82	-0.4
4.824	-0.76
4.828	-0.12
4.832	0.28
4.836	-1.56
4.84	-0.44
4.844	-0.76
4.848	-0.12
4.852	0.24
4.856	-1.08
4.86	-0.36
4.864	-0.76
4.868	-0.16
4.872	0.32
4.876	-0.48
4.88	-0.4
4.884	-0.76
4.888	-0.16
4.892	0.28
4.896	0.12
4.9	-0.44
4.904	-0.8
4.908	-0.16
4.912	0.24
4.916	0.92
4.92	-0.44
4.924	-0.76
4.928	-0.2
4.932	0.36
4.936	1.72
4.94	-0.4
4.944	-0.76
4.948	-0.16
4.952	0.28
4.956	2.36
4.96	-0.4
4.964	-0.72
4.968	-0.16
4.972	0.28
4.976	3.04
4.98	-0.4
4.984	-0.76
4.988	-0.2
4.992	0.24
4.996	3.48
5	-0.4
5.004	-0.76
5.008	-0.2
5.012	0.32
5.016	3.76
5.02	-0.44
5.024	-0.76
5.028	-0.16
5.032	0.32
5.036	3.88
5.04	-0.4
5.044	-0.76
5.048	-0.12
5.052	0.28
5.056	3.76
5.06	-0.36
5.064	-0.76
5.068	-0.12
5.072	0.32
5.076	3.52
5.08	-0.44
5.084	-0.76
5.088	-0.12
5.092	0.28
5.096	3.08
5.1	-0.4
5.104	-0.72
5.108	-0.16
5.112	0.32
5.116	2.48
5.12	-0.4
5.124	-0.76
5.128	-0.08
5.132	0.28
5.136	1.84
5.14	-0.36
5.144	-0.72
5.148	-0.12
5.152	0.24
5.156	1.12
5.16	-0.44
5.164	-0.72
5.168	-0.04
5.172	0.32
5.176	0.28
5.18	-0.4
5.184	-0.72
5.188	-0.08
5.192	0.24
5.196	-0.52
5.2	-0.4
5.204	-0.76
5.208	-0.12
5.212	0.28
5.216	-1.12
5.22	-0.36
5.224	-0.72
5.228	-0.12
5.232	0.24
5.236	-1.72
5.24	-0.4
5.244	-0.72
5.248	-0.2
5.252	0.28
5.256	-1.96
5.26	-0.4
5.264	-0.72
5.268	-0.08
5.272	0.28
5.276	-2.12
5.28	-0.36
5.284	-0.76
5.288	-0.16
5.292	0.24
5.296	-2.04
5.3	-0.4
5.304	-0.76
5.308	-0.12
5.312	0.28
5.316	-1.76
5.32	-0.4
5.324	-0.76
5.328	-0.12
5.332	0.24
5.336	-1.28
5.34	-0.4
5.344	-0.76
5.348	-0.24
5.352	0.28
5.356	-0.72
5.36	-0.4
5.364	-0.76
5.368	-0.24
5.372	0.28
5.376	0
5.38	-0.36
5.384	-0.76
5.388	-0.24
5.392	0.28
5.396	0.8
5.4	-0.36
5.404	-0.76
5.408	-0.2
5.412	0.32
5.416	1.56
5.42	-0.32
5.424	-0.76
5.428	-0.24
5.432	0.28
5.436	2.32
5.44	-0.4
5.444	-0.76
5.448	-0.2
5.452	0.28
5.456	3
5.46	-0.4
5.464	-0.76
5.468	-0.2
5.472	0.28
5.476	3.4
5.48	-0.4
5.484	-0.8
5.488	-0.24
5.492	0.28
5.496	3.76
5.5	-0.36
5.504	-0.72
5.508	-0.24
5.512	0.24
5.516	3.88
5.52	-0.4
5.524	-0.72
5.528	-0.12
5.532	0.28
5.536	3.84
5.54	-0.32
5.544	-0.76
5.548	-0.12
5.552	0.28
5.556	3.64
5.56	-0.36
5.564	-0.76
5.568	-0.16
5.572	0.28
5.576	3.28
5.58	-0.4
5.584	-0.8
5.588	-0.12
5.592	0.32
5.596	2.72
5.6	-0.36
5.604	-0.76
5.608	-0.16
5.612	0.28
5.616	2.16
5.62	-0.36
5.624	-0.76
5.628	-0.08
5.632	0.28
5.636	1.44
5.64	-0.32
5.644	-0.76
5.648	-0.08
5.652	0.28
5.656	0.64
5.66	-0.32
5.664	-0.76
5.668	-0.08
5.672	0.32
5.676	-0.24
5.68	-0.4
5.684	-0.8
5.688	-0.12
5.692	0.28
5.696	-0.92
5.7	-0.36
5.704	-0.8
5.708	-0.08
5.712	0.28
5.716	-1.4
5.72	-0.36
5.724	-0.72
5.728	-0.08
5.732	0.28
5.736	-1.88
5.74	-0.36
5.744	-0.72
5.748	-0.12
5.752	0.28
5.756	-2.12
5.76	-0.28
5.764	-0.76
5.768	-0.12
5.772	0.24
5.776	-2.24
5.78	-0.28
5.784	-0.76
5.788	-0.12
5.792	0.28
5.796	-2.08
5.8	-0.32
5.804	-0.76
5.808	-0.2
5.812	0.24
5.816	-1.72
5.82	-0.4
5.824	-0.72
5.828	-0.2
5.832	0.24
5.836	-1.2
5.84	-0.32
5.844	-0.8
5.848	-0.24
5.852	0.28
5.856	-0.48
5.86	-0.36
5.864	-0.76
5.868	-0.2
5.872	0.24
5.876	0.2
5.88	-0.4
5.884	-0.72
5.888	-0.24
5.892	0.24
5.896	1.04
5.9	-0.32
5.904	-0.72
5.908	-0.2
5.912	0.28
5.916	1.84
5.92	-0.32
5.924	-0.8
5.928	-0.2
5.932	0.32
5.936	2.6
5.94	-0.32
5.944	-0.76
5.948	-0.24
5.952	0.28
5.956	3.16
5.96	-0.4
5.964	-0.8
5.968	-0.2
5.972	0.28
5.976	3.56
5.98	-0.36
5.984	-0.76
5.988	-0.2
5.992	0.28
5.996	3.84
6	-0.36
6.004	-0.76
6.008	-0.2
6.012	0.32
6.016	3.92
6.02	-0.36
6.024	-0.76
6.028	-0.2
6.032	0.28
6.036	3.88
6.04	-0.36
6.044	-0.76
6.048	-0.16
6.052	0.2
6.056	3.56
6.06	-0.36
6.064	-0.76
6.068	-0.16
6.072	0.28
6.076	3.12
6.08	-0.36
6.084	-0.72
6.088	-0.12
6.092	0.2
6.096	2.56
6.1	-0.36
6.104	-0.72
6.108	-0.12
6.112	0.28
6.116	1.88
6.12	-0.32
6.124	-0.76
6.128	-0.08
6.132	0.28
6.136	1.16
6.14	-0.32
6.144	-0.76
6.148	-0.08
6.152	0.24
6.156	0.36
6.16	-0.32
6.164	-0.76
6.168	-0.12
6.172	0.28
6.176	-0.44
6.18	-0.32
6.184	-0.76
6.188	-0.12
6.192	0.28
6.196	-1.2
6.2	-0.32
6.204	-0.76
6.208	-0.08
6.212	0.2
6.216	-1.72
6.22	-0.32
6.224	-0.72
6.228	-0.12
6.232	0.28
6.236	-2.12
6.24	-0.36
6.244	-0.76
6.248	-0.16
6.252	0.24
6.256	-2.2
6.26	-0.36
6.264	-0.76
6.268	-0.16
6.272	0.24
6.276	-2.2
6.28	-0.36
6.284	-0.76
6.288	-0.16
6.292	0.2
6.296	-1.88
6.3	-0.36
6.304	-0.76
6.308	-0.12
6.312	0.28
6.316	-1.44
6.32	-0.28
6.324	-0.76
6.328	-0.2
6.332	0.28
6.336	-0.76
6.34	-0.36
6.344	-0.76
6.348	-0.24
6.352	0.28
6.356	-0.08
6.36	-0.32
6.364	-0.76
6.368	-0.28
6.372	0.24
6.376	0.72
6.38	-0.36
6.384	-0.76
6.388	-0.28
6.392	0.24
6.396	1.56
6.4	-0.32
6.404	-0.76
6.408	-0.2
6.412	0.28
6.416	2.24
6.42	-0.4
6.424	-0.76
6.428	-0.24
6.432	0.24
6.436	2.88
6.44	-0.36
6.444	-0.76
6.448	-0.16
6.452	0.24
6.456	3.44
6.46	-0.36
6.464	-0.76
6.468	-0.2
6.472	0.28
6.476	3.84
6.48	-0.36
6.484	-0.76
6.488	-0.16
6.492	0.28
6.496	3.88
6.5	-0.36
6.504	-0.72
6.508	-0.16
6.512	0.32
6.516	3.88
6.52	-0.32
6.524	-0.8
6.528	-0.12
6.532	0.2
6.536	3.72
6.54	-0.36
6.544	-0.72
6.548	-0.12
6.552	0.28
6.556	3.36
6.56	-0.28
6.564	-0.72
6.568	-0.12
6.572	0.28
6.576	2.76
6.58	-0.32
6.584	-0.76
6.588	-0.12
6.592	0.24
6.596	2.12
6.6	-0.32
6.604	-0.76
6.608	-0.12
6.612	0.28
6.616	1.44
6.62	-0.28
6.624	-0.76
6.628	-0.12
6.632	0.24
6.636	0.68
6.64	-0.32
6.644	-0.76
6.648	-0.08
6.652	0.28
6.656	-0.08
6.66	-0.28
6.664	-0.8
6.668	-0.08
6.672	0.2
6.676	-0.92
6.68	-0.32
6.684	-0.76
6.688	-0.08
6.692	0.28
6.696	-1.48
6.7	-0.32
6.704	-0.76
6.708	-0.2
6.712	0.24
6.716	-1.96
6.72	-0.32
6.724	-0.76
6.728	-0.16
6.732	0.28
6.736	-2.16
6.74	-0.36
6.744	-0.76
6.748	-0.12
6.752	0.28
6.756	-2.2
6.76	-0.24
6.764	-0.68
6.768	-0.16
6.772	0.24
6.776	-2.08
6.78	-0.32
6.784	-0.76
6.788	-0.2
6.792	0.28
6.796	-1.76
6.8	-0.28
6.804	-0.72
6.808	-0.16
6.812	0.28
6.816	-1.24
6.82	-0.36
6.824	-0.8
6.828	-0.24
6.832	0.24
6.836	-0.56
6.84	-0.32
6.844	-0.76
6.848	-0.16
6.852	0.24
6.856	0.08
6.86	-0.32
6.864	-0.76
6.868	-0.16
6.872	0.24
6.876	0.88
6.88	-0.36
6.884	-0.76
6.888	-0.24
6.892	0.24
6.896	1.64
6.9	-0.32
6.904	-0.8
6.908	-0.2
6.912	0.28
6.916	2.44
6.92	-0.28
6.924	-0.76
6.928	-0.16
6.932	0.32
6.936	3.08
6.94	-0.36
6.944	-0.76
6.948	-0.2
6.952	0.28
6.956	3.6
6.96	-0.36
6.964	-0.68
6.968	-0.16
6.972	0.24
6.976	3.88
6.98	-0.36
6.984	-0.72
6.988	-0.2
6.992	0.24
6.996	4
7	-0.32
7.004	-0.76
7.008	-0.16
7.012	0.24
7.016	3.84
7.02	-0.36
7.024	-0.76
7.028	-0.16
7.032	0.24
7.036	3.48
7.04	-0.36
7.044	-0.76
7.048	-0.12
7.052	0.24
7.056	3
7.06	-0.36
7.064	-0.8
7.068	-0.12
7.072	0.2
7.076	2.36
7.08	-0.36
7.084	-0.76
7.088	-0.12
7.092	0.28
7.096	1.64
7.1	-0.32
7.104	-0.76
7.108	-0.16
7.112	0.32
7.116	0.92
7.12	-0.32
7.124	-0.72
7.128	-0.12
7.132	0.24
7.136	0.12
7.14	-0.32
7.144	-0.76
7.148	-0.12
7.152	0.28
7.156	-0.72
7.16	-0.32
7.164	-0.76
7.168	-0.16
7.172	0.28
7.176	-1.4
7.18	-0.36
7.184	-0.72
7.188	-0.16
7.192	0.28
7.196	-1.84
7.2	-0.32
7.204	-0.76
7.208	-0.2
7.212	0.24
7.216	-2.16
7.22	-0.28
7.224	-0.72
7.228	-0.16
7.232	0.24
7.236	-2.28
7.24	-0.32
7.244	-0.8
7.248	-0.2
7.252	0.24
7.256	-2.2
7.26	-0.28
7.264	-0.76
7.268	-0.16
7.272	0.2
7.276	-1.88
7.28	-0.28
7.284	-0.68
7.288	-0.24
7.292	0.2
7.296	-1.4
7.3	-0.28
7.304	-0.76
7.308	-0.2
7.312	0.2
7.316	-0.8
7.32	-0.36
7.324	-0.76
7.328	-0.24
7.332	0.28
7.336	-0.08
7.34	-0.32
7.344	-0.76
7.348	-0.24
7.352	0.24
7.356	0.76
7.36	-0.32
7.364	-0.76
7.368	-0.24
7.372	0.28
7.376	1.6
7.38	-0.32
7.384	-0.8
7.388	-0.2
7.392	0.24
7.396	2.32
7.4	-0.32
7.404	-0.76
7.408	-0.16
7.412	0.24
7.416	3.04
7.42	-0.28
7.424	-0.76
7.428	-0.16
7.432	0.28
7.436	3.56
7.44	-0.32
7.444	-0.76
7.448	-0.2
7.452	0.24
7.456	3.88
7.46	-0.32
7.464	-0.76
7.468	-0.12
7.472	0.28
7.476	4
7.48	-0.32
7.484	-0.76
7.488	-0.12
7.492	0.28
7.496	3.96
7.5	-0.32
7.504	-0.76
7.508	-0.16
7.512	0.28
7.516	3.76
7.52	-0.32
7.524	-0.76
7.528	-0.12
7.532	0.24
7.536	3.4
7.54	-0.32
7.544	-0.84
7.548	-0.12
7.552	0.2
7.556	2.84
7.56	-0.28
7.564	-0.72
7.568	-0.12
7.572	0.28
7.576	2.12
7.58	-0.32
7.584	-0.8
7.588	-0.12
7.592	0.28
7.596	1.36
7.6	-0.28
7.604	-0.8
7.608	-0.12
7.612	0.24
7.616	0.52
7.62	-0.32
7.624	-0.76
7.628	-0.16
7.632	0.28
7.636	-0.36
7.64	-0.28
7.644	-0.76
7.648	-0.12
7.652	0.2
7.656	-1.08
7.66	-0.32
7.664	-0.76
7.668	-0.16
7.672	0.24
7.676	-1.68
7.68	-0.32
7.684	-0.76
7.688	-0.2
7.692	0.28
7.696	-2.08
7.7	-0.32
7.704	-0.72
7.708	-0.2
7.712	0.24
7.716	-2.32
7.72	-0.32
7.724	-0.72
7.728	-0.2
7.732	0.28
7.736	-2.32
7.74	-0.36
7.744	-0.72
7.748	-0.24
7.752	0.28
7.756	-2.16
7.76	-0.28
7.764	-0.72
7.768	-0.16
7.772	0.24
7.776	-1.72
7.78	-0.32
7.784	-0.76
7.788	-0.2
7.792	0.24
7.796	-1.08
7.8	-0.28
7.804	-0.72
7.808	-0.2
7.812	0.24
7.816	-0.44
7.82	-0.28
7.824	-0.72
7.828	-0.2
7.832	0.24
7.836	0.24
7.84	-0.32
7.844	-0.72
7.848	-0.16
7.852	0.28
7.856	1.04
7.86	-0.32
7.864	-0.76
7.868	-0.2
7.872	0.24
7.876	1.84
7.88	-0.32
7.884	-0.76
7.888	-0.16
7.892	0.24
7.896	2.52
7.9	-0.28
7.904	-0.72
7.908	-0.2
7.912	0.2
7.916	3.2
7.92	-0.36
7.924	-0.76
7.928	-0.12
7.932	0.28
7.936	3.68
7.94	-0.32
7.944	-0.76
7.948	-0.16
7.952	0.28
7.956	3.92
7.96	-0.32
7.964	-0.8
7.968	-0.08
7.972	0.24
7.976	4.08
7.98	-0.32
7.984	-0.76
7.988	-0.12
7.992	0.32
[truncated: 1,125 more rows]

## Sheet: Fig. 2b (right)
Time (μs)	Voltage (V)
0	-0.88
0.002	-0.88
0.004	-0.88
0.006	-0.88
0.008	-0.88
0.01	-0.88
0.012	-0.88
0.014	-0.88
0.016	-0.88
0.018	-0.88
0.02	-0.84
0.022	-0.8
0.024	-0.76
0.026	-0.72
0.028	-0.68
0.03	-0.64
0.032	-0.6
0.034	-0.56
0.036	-0.52
0.038	-0.48
0.04	-0.44
0.042	-0.4
0.044	-0.36
0.046	-0.32
0.048	-0.28
0.05	-0.24
0.052	-0.2
0.054	-0.16
0.056	-0.12
0.058	-0.08
0.06	0
0.062	0.04
0.064	0.08
0.066	0.12
0.068	0.16
0.07	0.2
0.072	0.24
0.074	0.28
0.076	0.32
0.078	0.36
0.08	0.44
0.082	0.48
0.084	0.56
0.086	0.6
0.088	0.64
0.09	0.68
0.092	0.72
0.094	0.76
0.096	0.8
0.098	0.84
0.1	0.92
0.102	0.96
0.104	1
0.106	1.04
0.108	1.08
0.11	1.12
0.112	1.16
0.114	1.2
0.116	1.24
0.118	1.28
0.12	1.32
0.122	1.36
0.124	1.4
0.126	1.48
0.128	1.52
0.13	1.56
0.132	1.6
0.134	1.64
0.136	1.72
0.138	1.76
0.14	1.8
0.142	1.84
0.144	1.88
0.146	1.92
0.148	1.96
0.15	2
0.152	2.04
0.154	2.08
0.156	2.12
0.158	2.16
0.16	2.2
0.162	2.24
0.164	2.28
0.166	2.28
0.168	2.32
0.17	2.36
0.172	2.4
0.174	2.44
0.176	2.48
0.178	2.52
0.18	2.56
0.182	2.6
0.184	2.64
0.186	2.68
0.188	2.72
0.19	2.72
0.192	2.76
0.194	2.8
0.196	2.88
0.198	2.88
0.2	2.92
0.202	2.96
0.204	3
0.206	3.04
0.208	3.08
0.21	3.08
0.212	3.12
0.214	3.16
0.216	3.16
0.218	3.2
0.22	3.24
0.222	3.28
0.224	3.28
0.226	3.32
0.228	3.36
0.23	3.4
0.232	3.4
0.234	3.44
0.236	3.48
0.238	3.52
0.24	3.56
0.242	3.56
0.244	3.6
0.246	3.6
0.248	3.64
0.25	3.64
0.252	3.68
0.254	3.72
0.256	3.76
0.258	3.76
0.26	3.8
0.262	3.8
0.264	3.84
0.266	3.84
0.268	3.88
0.27	3.88
0.272	3.92
0.274	3.92
0.276	3.96
0.278	3.96
0.28	3.96
0.282	4
0.284	4
0.286	4
0.288	4.04
0.29	4.04
0.292	4.04
0.294	4.04
0.296	4.08
0.298	4.08
0.3	4.12
0.302	4.12
0.304	4.12
0.306	4.12
0.308	4.12
0.31	4.12
0.312	4.16
0.314	4.16
0.316	4.16
0.318	4.16
0.32	4.16
0.322	4.2
0.324	4.2
0.326	4.2
0.328	4.2
0.33	4.2
0.332	4.16
0.334	4.16
0.336	4.16
0.338	4.16
0.34	4.16
0.342	4.16
0.344	4.16
0.346	4.16
0.348	4.16
0.35	4.16
0.352	4.16
0.354	4.16
0.356	4.16
0.358	4.12
0.36	4.12
0.362	4.12
0.364	4.12
0.366	4.08
0.368	4.08
0.37	4.04
0.372	4.04
0.374	4.04
0.376	4
0.378	4
0.38	4
0.382	4
0.384	3.96
0.386	3.92
0.388	3.92
0.39	3.92
0.392	3.88
0.394	3.88
0.396	3.88
0.398	3.84
0.4	3.84
0.402	3.8
0.404	3.8
0.406	3.76
0.408	3.76
0.41	3.72
0.412	3.72
0.414	3.68
0.416	3.64
0.418	3.64
0.42	3.64
0.422	3.6
0.424	3.56
0.426	3.52
0.428	3.52
0.43	3.48
0.432	3.48
0.434	3.44
0.436	3.4
0.438	3.36
0.44	3.36
0.442	3.32
0.444	3.28
0.446	3.24
0.448	3.2
0.45	3.16
0.452	3.16
0.454	3.12
0.456	3.08
0.458	3.04
0.46	3
0.462	2.96
0.464	2.92
0.466	2.88
0.468	2.84
0.47	2.8
0.472	2.76
0.474	2.72
0.476	2.68
0.478	2.64
0.48	2.6
0.482	2.56
0.484	2.56
0.486	2.52
0.488	2.48
0.49	2.44
0.492	2.4
0.494	2.36
0.496	2.28
0.498	2.24
0.5	2.2
0.502	2.2
0.504	2.16
0.506	2.12
0.508	2.04
0.51	2
0.512	1.96
0.514	1.88
0.516	1.88
0.518	1.84
0.52	1.8
0.522	1.72
0.524	1.68
0.526	1.64
0.528	1.6
0.53	1.56
0.532	1.48
0.534	1.44
0.536	1.4
0.538	1.36
0.54	1.32
0.542	1.28
0.544	1.24
0.546	1.2
0.548	1.16
0.55	1.12
0.552	1.08
0.554	1
0.556	0.96
0.558	0.92
0.56	0.88
0.562	0.84
0.564	0.8
0.566	0.76
0.568	0.72
0.57	0.64
0.572	0.6
0.574	0.56
0.576	0.52
0.578	0.48
0.58	0.44
0.582	0.4
0.584	0.36
0.586	0.32
0.588	0.24
0.59	0.2
0.592	0.16
0.594	0.12
0.596	0.08
0.598	0.04
0.6	0
0.602	-0.04
0.604	-0.08
0.606	-0.12
0.608	-0.16
0.61	-0.2
0.612	-0.24
0.614	-0.28
0.616	-0.32
0.618	-0.36
0.62	-0.4
0.622	-0.44
0.624	-0.48
0.626	-0.52
0.628	-0.56
0.63	-0.6
0.632	-0.6
0.634	-0.64
0.636	-0.68
0.638	-0.76
0.64	-0.8
0.642	-0.84
0.644	-0.84
0.646	-0.88
0.648	-0.92
0.65	-0.96
0.652	-0.96
0.654	-1
0.656	-1.04
0.658	-1.08
0.66	-1.12
0.662	-1.16
0.664	-1.2
0.666	-1.24
0.668	-1.28
0.67	-1.28
0.672	-1.32
0.674	-1.36
0.676	-1.4
0.678	-1.4
0.68	-1.44
0.682	-1.48
0.684	-1.52
0.686	-1.52
0.688	-1.56
0.69	-1.56
0.692	-1.6
0.694	-1.64
0.696	-1.68
0.698	-1.68
0.7	-1.72
0.702	-1.72
0.704	-1.76
0.706	-1.8
0.708	-1.8
0.71	-1.84
0.712	-1.84
0.714	-1.88
0.716	-1.88
0.718	-1.92
0.72	-1.92
0.722	-1.92
0.724	-1.96
0.726	-1.96
0.728	-1.96
0.73	-2
0.732	-2
0.734	-2
0.736	-2.04
0.738	-2.04
0.74	-2.04
0.742	-2.08
0.744	-2.08
0.746	-2.08
0.748	-2.08
0.75	-2.12
0.752	-2.12
0.754	-2.12
0.756	-2.12
0.758	-2.16
0.76	-2.16
0.762	-2.16
0.764	-2.16
0.766	-2.16
0.768	-2.16
0.77	-2.16
0.772	-2.16
0.774	-2.16
0.776	-2.16
0.778	-2.16
0.78	-2.16
0.782	-2.16
0.784	-2.16
0.786	-2.16
0.788	-2.16
0.79	-2.16
0.792	-2.16
0.794	-2.16
0.796	-2.16
0.798	-2.16
0.8	-2.16
0.802	-2.16
0.804	-2.12
0.806	-2.12
0.808	-2.12
0.81	-2.12
0.812	-2.08
0.814	-2.08
0.816	-2.08
0.818	-2.04
0.82	-2.04
0.822	-2
0.824	-2
0.826	-2
0.828	-2
0.83	-2
0.832	-1.96
0.834	-1.96
0.836	-1.92
0.838	-1.92
0.84	-1.92
0.842	-1.88
0.844	-1.84
0.846	-1.84
0.848	-1.84
0.85	-1.8
0.852	-1.8
0.854	-1.76
0.856	-1.76
0.858	-1.72
0.86	-1.68
0.862	-1.68
0.864	-1.64
0.866	-1.6
0.868	-1.56
0.87	-1.56
0.872	-1.52
0.874	-1.52
0.876	-1.48
0.878	-1.48
0.88	-1.44
0.882	-1.4
0.884	-1.36
0.886	-1.36
0.888	-1.32
0.89	-1.32
0.892	-1.28
0.894	-1.24
0.896	-1.2
0.898	-1.2
0.9	-1.12
0.902	-1.12
0.904	-1.08
0.906	-1.04
0.908	-1
0.91	-1
0.912	-0.96
0.914	-0.92
0.916	-0.88
0.918	-0.84
0.92	-0.8
0.922	-0.76
0.924	-0.72
0.926	-0.72
0.928	-0.64
0.93	-0.6
0.932	-0.56
0.934	-0.52
0.936	-0.48
0.938	-0.44
0.94	-0.4
0.942	-0.36
0.944	-0.32
0.946	-0.28
0.948	-0.24
0.95	-0.2
0.952	-0.16
0.954	-0.12
0.956	-0.08
0.958	0
0.96	0.04
0.962	0.08
0.964	0.12
0.966	0.16
0.968	0.2
0.97	0.24
0.972	0.28
0.974	0.32
0.976	0.4
0.978	0.44
0.98	0.48
0.982	0.52
0.984	0.56
0.986	0.56
0.988	0.64
0.99	0.64
0.992	0.72
0.994	0.76
0.996	0.8
0.998	0.84
1	0.92
1.002	0.96
1.004	1
1.006	1.04
1.008	1.08
1.01	1.12
1.012	1.16
1.014	1.2
1.016	1.28
1.018	1.32
1.02	1.36
1.022	1.4
1.024	1.44
1.026	1.48
1.028	1.52
1.03	1.56
1.032	1.64
1.034	1.68
1.036	1.72
1.038	1.76
1.04	1.8
1.042	1.84
1.044	1.88
1.046	1.92
1.048	1.96
1.05	2
1.052	2.04
1.054	2.08
1.056	2.12
1.058	2.16
1.06	2.2
1.062	2.24
1.064	2.28
1.066	2.32
1.068	2.36
1.07	2.4
1.072	2.44
1.074	2.44
1.076	2.48
1.078	2.52
1.08	2.56
1.082	2.6
1.084	2.64
1.086	2.68
1.088	2.72
1.09	2.76
1.092	2.8
1.094	2.84
1.096	2.88
1.098	2.92
1.1	2.96
1.102	2.96
1.104	3
1.106	3.04
1.108	3.08
1.11	3.08
1.112	3.12
1.114	3.16
1.116	3.2
1.118	3.24
1.12	3.24
1.122	3.28
1.124	3.32
1.126	3.36
1.128	3.4
1.13	3.4
1.132	3.44
1.134	3.48
1.136	3.52
1.138	3.52
1.14	3.56
1.142	3.56
1.144	3.6
1.146	3.64
1.148	3.64
1.15	3.68
1.152	3.68
1.154	3.72
1.156	3.76
1.158	3.76
1.16	3.8
1.162	3.8
1.164	3.84
1.166	3.84
1.168	3.88
1.17	3.88
1.172	3.92
1.174	3.92
1.176	3.96
1.178	3.96
1.18	3.96
1.182	4
1.184	4
1.186	4.04
1.188	4.04
1.19	4.04
1.192	4.08
1.194	4.08
1.196	4.12
1.198	4.12
1.2	4.12
1.202	4.12
1.204	4.12
1.206	4.12
1.208	4.12
1.21	4.12
1.212	4.16
1.214	4.16
1.216	4.16
1.218	4.16
1.22	4.2
1.222	4.2
1.224	4.2
1.226	4.2
1.228	4.2
1.23	4.16
1.232	4.16
1.234	4.16
1.236	4.2
1.238	4.2
1.24	4.2
1.242	4.16
1.244	4.16
1.246	4.16
1.248	4.16
1.25	4.16
1.252	4.16
1.254	4.12
1.256	4.12
1.258	4.12
1.26	4.12
1.262	4.08
1.264	4.08
1.266	4.08
1.268	4.04
1.27	4.04
1.272	4.04
1.274	4.04
1.276	4
1.278	4
1.28	3.96
1.282	3.96
1.284	3.92
1.286	3.92
1.288	3.92
1.29	3.88
1.292	3.88
1.294	3.88
1.296	3.84
1.298	3.84
1.3	3.8
1.302	3.8
1.304	3.76
1.306	3.76
1.308	3.72
1.31	3.68
1.312	3.64
1.314	3.64
1.316	3.64
1.318	3.6
1.32	3.6
1.322	3.56
1.324	3.56
1.326	3.52
1.328	3.48
1.33	3.44
1.332	3.44
1.334	3.4
1.336	3.4
1.338	3.36
1.34	3.32
1.342	3.28
1.344	3.28
1.346	3.24
1.348	3.2
1.35	3.16
1.352	3.12
1.354	3.08
1.356	3.04
1.358	3.04
1.36	3
1.362	2.96
1.364	2.92
1.366	2.88
1.368	2.84
1.37	2.8
1.372	2.76
1.374	2.72
1.376	2.68
1.378	2.64
1.38	2.6
1.382	2.56
1.384	2.52
1.386	2.48
1.388	2.44
1.39	2.4
1.392	2.36
1.394	2.32
1.396	2.32
1.398	2.28
1.4	2.24
1.402	2.2
1.404	2.16
1.406	2.08
1.408	2.04
1.41	2
1.412	1.96
1.414	1.92
1.416	1.88
1.418	1.8
1.42	1.76
1.422	1.72
1.424	1.68
1.426	1.6
1.428	1.56
1.43	1.52
1.432	1.44
1.434	1.44
1.436	1.36
1.438	1.32
1.44	1.28
1.442	1.24
1.444	1.2
1.446	1.16
1.448	1.12
1.45	1.08
1.452	1.04
1.454	1
1.456	0.92
1.458	0.88
1.46	0.84
1.462	0.8
1.464	0.76
1.466	0.72
1.468	0.68
1.47	0.64
1.472	0.6
1.474	0.56
1.476	0.52
1.478	0.44
1.48	0.4
1.482	0.36
1.484	0.32
1.486	0.28
1.488	0.24
1.49	0.2
1.492	0.16
1.494	0.12
1.496	0.08
1.498	0.04
1.5	0
1.502	-0.04
1.504	-0.08
1.506	-0.12
1.508	-0.16
1.51	-0.2
1.512	-0.24
1.514	-0.28
1.516	-0.32
1.518	-0.4
1.52	-0.44
1.522	-0.48
1.524	-0.52
1.526	-0.56
1.528	-0.6
1.53	-0.64
1.532	-0.64
1.534	-0.68
1.536	-0.72
1.538	-0.76
1.54	-0.8
1.542	-0.84
1.544	-0.88
1.546	-0.92
1.548	-0.92
1.55	-0.96
1.552	-1
1.554	-1.04
1.556	-1.08
1.558	-1.12
1.56	-1.16
1.562	-1.16
1.564	-1.2
1.566	-1.24
1.568	-1.28
1.57	-1.32
1.572	-1.32
1.574	-1.36
1.576	-1.36
1.578	-1.4
1.58	-1.44
1.582	-1.48
1.584	-1.52
1.586	-1.52
1.588	-1.56
1.59	-1.56
1.592	-1.6
1.594	-1.64
1.596	-1.64
1.598	-1.68
1.6	-1.72
1.602	-1.72
1.604	-1.76
1.606	-1.8
1.608	-1.8
1.61	-1.84
1.612	-1.84
1.614	-1.88
1.616	-1.88
1.618	-1.92
1.62	-1.92
1.622	-1.96
1.624	-1.96
1.626	-2
1.628	-2
1.63	-2
1.632	-2
1.634	-2.04
1.636	-2.04
1.638	-2.08
1.64	-2.08
1.642	-2.08
1.644	-2.08
1.646	-2.12
1.648	-2.12
1.65	-2.12
1.652	-2.12
1.654	-2.16
1.656	-2.12
1.658	-2.16
1.66	-2.16
1.662	-2.16
1.664	-2.16
1.666	-2.16
1.668	-2.16
1.67	-2.16
1.672	-2.16
1.674	-2.16
1.676	-2.16
1.678	-2.16
1.68	-2.16
1.682	-2.16
1.684	-2.16
1.686	-2.16
1.688	-2.16
1.69	-2.16
1.692	-2.16
1.694	-2.16
1.696	-2.16
1.698	-2.16
1.7	-2.16
1.702	-2.12
1.704	-2.12
1.706	-2.12
1.708	-2.12
1.71	-2.08
1.712	-2.08
1.714	-2.08
1.716	-2.08
1.718	-2.04
1.72	-2.04
1.722	-2.04
1.724	-2
1.726	-2
1.728	-1.96
1.73	-1.96
1.732	-1.96
1.734	-1.92
1.736	-1.92
1.738	-1.92
1.74	-1.92
1.742	-1.88
1.744	-1.88
1.746	-1.84
1.748	-1.8
1.75	-1.8
1.752	-1.8
1.754	-1.76
1.756	-1.76
1.758	-1.72
1.76	-1.68
1.762	-1.68
1.764	-1.64
1.766	-1.64
1.768	-1.6
1.77	-1.6
1.772	-1.56
1.774	-1.56
1.776	-1.52
1.778	-1.48
1.78	-1.44
1.782	-1.4
1.784	-1.36
1.786	-1.36
1.788	-1.32
1.79	-1.32
1.792	-1.28
1.794	-1.24
1.796	-1.2
1.798	-1.2
1.8	-1.16
1.802	-1.12
1.804	-1.08
1.806	-1.04
1.808	-1
1.81	-1
1.812	-0.96
1.814	-0.92
1.816	-0.88
1.818	-0.84
1.82	-0.8
1.822	-0.8
1.824	-0.76
1.826	-0.72
1.828	-0.64
1.83	-0.64
1.832	-0.56
1.834	-0.52
1.836	-0.48
1.838	-0.44
1.84	-0.4
1.842	-0.36
1.844	-0.36
1.846	-0.32
1.848	-0.28
1.85	-0.2
1.852	-0.16
1.854	-0.12
1.856	-0.08
1.858	-0.04
1.86	0
1.862	0.04
1.864	0.08
1.866	0.16
1.868	0.2
1.87	0.24
1.872	0.28
1.874	0.32
1.876	0.36
1.878	0.4
1.88	0.48
1.882	0.52
1.884	0.56
1.886	0.6
1.888	0.64
1.89	0.68
1.892	0.76
1.894	0.8
1.896	0.84
1.898	0.88
1.9	0.92
1.902	0.96
1.904	1.04
1.906	1.08
1.908	1.12
1.91	1.16
1.912	1.2
1.914	1.24
1.916	1.28
1.918	1.32
1.92	1.36
1.922	1.4
1.924	1.44
1.926	1.52
1.928	1.56
1.93	1.6
1.932	1.64
1.934	1.68
1.936	1.72
1.938	1.76
1.94	1.8
1.942	1.84
1.944	1.88
1.946	1.92
1.948	1.96
1.95	2
1.952	2.04
1.954	2.08
1.956	2.12
1.958	2.16
1.96	2.2
1.962	2.24
1.964	2.28
1.966	2.32
1.968	2.36
1.97	2.4
1.972	2.44
1.974	2.48
1.976	2.52
1.978	2.56
1.98	2.6
1.982	2.6
1.984	2.64
1.986	2.68
1.988	2.72
1.99	2.76
1.992	2.8
1.994	2.8
1.996	2.84
1.998	2.88
2	2.92
2.002	2.96
2.004	3
2.006	3.04
2.008	3.08
2.01	3.12
2.012	3.16
2.014	3.16
2.016	3.2
2.018	3.24
2.02	3.28
2.022	3.28
2.024	3.32
2.026	3.36
2.028	3.36
2.03	3.4
2.032	3.44
2.034	3.44
2.036	3.48
2.038	3.52
2.04	3.56
2.042	3.56
2.044	3.6
2.046	3.6
2.048	3.64
2.05	3.68
2.052	3.72
2.054	3.72
2.056	3.76
2.058	3.76
2.06	3.8
2.062	3.8
2.064	3.84
2.066	3.84
2.068	3.88
2.07	3.88
2.072	3.92
2.074	3.96
2.076	3.96
2.078	3.96
2.08	4
2.082	4
2.084	4
2.086	4
2.088	4.04
2.09	4.04
2.092	4.04
2.094	4.04
2.096	4.08
2.098	4.08
2.1	4.08
2.102	4.12
2.104	4.12
2.106	4.12
2.108	4.16
2.11	4.16
2.112	4.16
2.114	4.16
2.116	4.16
2.118	4.16
2.12	4.16
2.122	4.16
2.124	4.16
2.126	4.16
2.128	4.2
2.13	4.2
2.132	4.2
2.134	4.2
2.136	4.2
2.138	4.16
2.14	4.16
2.142	4.16
2.144	4.16
2.146	4.12
2.148	4.12
2.15	4.12
2.152	4.12
2.154	4.12
2.156	4.12
2.158	4.08
2.16	4.08
2.162	4.08
2.164	4.08
2.166	4.08
2.168	4.08
2.17	4.04
2.172	4.04
2.174	4
2.176	4
2.178	4
2.18	3.96
2.182	3.96
2.184	3.92
2.186	3.92
2.188	3.92
2.19	3.88
2.192	3.88
2.194	3.88
2.196	3.84
2.198	3.84
2.2	3.8
2.202	3.8
2.204	3.76
2.206	3.72
2.208	3.72
2.21	3.68
2.212	3.68
2.214	3.64
2.216	3.64
2.218	3.6
2.22	3.6
2.222	3.56
2.224	3.56
2.226	3.52
2.228	3.52
2.23	3.48
2.232	3.44
2.234	3.4
2.236	3.4
2.238	3.36
2.24	3.32
2.242	3.32
2.244	3.28
2.246	3.24
2.248	3.2
2.25	3.16
2.252	3.12
2.254	3.08
2.256	3.08
2.258	3.04
2.26	3
2.262	2.96
2.264	2.88
2.266	2.84
2.268	2.8
2.27	2.76
2.272	2.72
2.274	2.68
2.276	2.68
2.278	2.6
2.28	2.56
2.282	2.56
2.284	2.52
2.286	2.48
2.288	2.44
2.29	2.4
2.292	2.36
2.294	2.32
2.296	2.28
2.298	2.24
2.3	2.2
2.302	2.16
2.304	2.12
2.306	2.08
2.308	2.04
2.31	2
2.312	1.92
2.314	1.88
2.316	1.84
2.318	1.84
2.32	1.76
2.322	1.72
2.324	1.64
2.326	1.6
2.328	1.56
2.33	1.52
2.332	1.48
2.334	1.44
2.336	1.4
2.338	1.32
2.34	1.28
2.342	1.24
2.344	1.2
2.346	1.16
2.348	1.12
2.35	1.08
2.352	1.04
2.354	0.96
2.356	0.96
2.358	0.92
2.36	0.88
2.362	0.8
2.364	0.76
2.366	0.72
2.368	0.68
2.37	0.64
2.372	0.6
2.374	0.52
2.376	0.48
2.378	0.44
2.38	0.44
2.382	0.4
2.384	0.36
2.386	0.28
2.388	0.24
2.39	0.2
2.392	0.16
2.394	0.12
2.396	0.08
2.398	0.04
2.4	0
2.402	-0.04
2.404	-0.08
2.406	-0.12
2.408	-0.16
2.41	-0.2
2.412	-0.24
2.414	-0.28
2.416	-0.32
2.418	-0.36
2.42	-0.4
2.422	-0.44
2.424	-0.48
2.426	-0.52
2.428	-0.56
2.43	-0.6
2.432	-0.64
2.434	-0.68
2.436	-0.72
2.438	-0.76
2.44	-0.8
2.442	-0.84
2.444	-0.84
2.446	-0.92
2.448	-0.92
2.45	-0.96
2.452	-1
2.454	-1.04
2.456	-1.08
2.458	-1.12
2.46	-1.16
2.462	-1.16
2.464	-1.2
2.466	-1.24
2.468	-1.28
2.47	-1.32
2.472	-1.32
2.474	-1.36
2.476	-1.4
2.478	-1.4
2.48	-1.44
2.482	-1.48
2.484	-1.52
2.486	-1.52
2.488	-1.56
2.49	-1.6
2.492	-1.6
2.494	-1.64
2.496	-1.68
2.498	-1.68
2.5	-1.72
2.502	-1.72
2.504	-1.72
2.506	-1.76
2.508	-1.76
2.51	-1.8
2.512	-1.84
2.514	-1.84
2.516	-1.84
2.518	-1.88
2.52	-1.92
2.522	-1.92
2.524	-1.92
2.526	-1.96
2.528	-1.96
2.53	-1.96
2.532	-2
2.534	-2
2.536	-2
2.538	-2.04
2.54	-2.04
2.542	-2.04
2.544	-2.04
2.546	-2.08
2.548	-2.08
2.55	-2.08
2.552	-2.08
2.554	-2.12
2.556	-2.12
2.558	-2.12
2.56	-2.12
2.562	-2.12
2.564	-2.12
2.566	-2.16
2.568	-2.16
2.57	-2.16
2.572	-2.16
2.574	-2.16
2.576	-2.16
2.578	-2.16
2.58	-2.16
2.582	-2.16
2.584	-2.16
2.586	-2.16
2.588	-2.16
2.59	-2.16
2.592	-2.12
2.594	-2.12
2.596	-2.12
2.598	-2.12
2.6	-2.12
2.602	-2.12
2.604	-2.12
2.606	-2.12
2.608	-2.08
2.61	-2.08
2.612	-2.08
2.614	-2.08
2.616	-2.04
2.618	-2.04
2.62	-2.04
2.622	-2.04
2.624	-2
2.626	-2
2.628	-1.96
2.63	-1.96
2.632	-1.96
2.634	-1.92
2.636	-1.92
2.638	-1.92
2.64	-1.88
2.642	-1.88
2.644	-1.84
2.646	-1.84
2.648	-1.8
2.65	-1.8
2.652	-1.76
2.654	-1.76
2.656	-1.72
2.658	-1.72
2.66	-1.68
2.662	-1.64
2.664	-1.6
2.666	-1.6
2.668	-1.56
2.67	-1.56
2.672	-1.56
2.674	-1.52
2.676	-1.48
2.678	-1.44
2.68	-1.4
2.682	-1.4
2.684	-1.36
2.686	-1.36
2.688	-1.32
2.69	-1.28
2.692	-1.24
2.694	-1.2
2.696	-1.16
2.698	-1.16
2.7	-1.12
2.702	-1.08
2.704	-1.04
2.706	-1
2.708	-0.96
2.71	-0.96
2.712	-0.92
2.714	-0.92
2.716	-0.88
2.718	-0.84
2.72	-0.8
2.722	-0.76
2.724	-0.72
2.726	-0.68
2.728	-0.64
2.73	-0.56
2.732	-0.52
2.734	-0.48
2.736	-0.48
2.738	-0.44
2.74	-0.4
2.742	-0.36
2.744	-0.32
2.746	-0.28
2.748	-0.24
2.75	-0.2
2.752	-0.16
2.754	-0.12
2.756	-0.08
2.758	-0.04
2.76	0.04
2.762	0.08
2.764	0.12
2.766	0.16
2.768	0.2
2.77	0.24
2.772	0.32
2.774	0.32
2.776	0.4
2.778	0.4
2.78	0.48
2.782	0.52
2.784	0.56
2.786	0.6
2.788	0.64
2.79	0.68
2.792	0.72
2.794	0.76
2.796	0.8
2.798	0.84
2.8	0.92
2.802	0.96
2.804	1
2.806	1.08
2.808	1.12
2.81	1.16
2.812	1.2
2.814	1.24
2.816	1.28
2.818	1.32
2.82	1.36
2.822	1.4
2.824	1.44
2.826	1.52
2.828	1.56
2.83	1.6
2.832	1.64
2.834	1.68
2.836	1.72
2.838	1.76
2.84	1.8
2.842	1.84
2.844	1.88
2.846	1.92
2.848	1.96
2.85	2
2.852	2.04
2.854	2.08
2.856	2.12
2.858	2.16
2.86	2.24
2.862	2.28
2.864	2.32
2.866	2.32
2.868	2.36
2.87	2.4
2.872	2.44
2.874	2.44
2.876	2.48
2.878	2.52
2.88	2.56
2.882	2.6
2.884	2.64
2.886	2.68
2.888	2.76
2.89	2.76
2.892	2.8
2.894	2.84
2.896	2.88
2.898	2.92
2.9	2.92
2.902	2.96
2.904	3
2.906	3.04
2.908	3.08
2.91	3.12
2.912	3.16
2.914	3.16
2.916	3.2
2.918	3.24
2.92	3.28
2.922	3.28
2.924	3.32
2.926	3.36
2.928	3.4
2.93	3.4
2.932	3.44
2.934	3.48
2.936	3.48
2.938	3.52
2.94	3.52
2.942	3.56
2.944	3.6
2.946	3.6
2.948	3.64
2.95	3.68
2.952	3.72
2.954	3.72
2.956	3.76
2.958	3.76
2.96	3.8
2.962	3.8
2.964	3.84
2.966	3.84
2.968	3.88
2.97	3.88
2.972	3.92
2.974	3.92
2.976	3.92
2.978	3.96
2.98	3.96
2.982	4
2.984	4
2.986	4
2.988	4.04
2.99	4.04
2.992	4.04
2.994	4.04
2.996	4.08
2.998	4.08
3	4.08
3.002	4.08
3.004	4.08
3.006	4.12
3.008	4.12
3.01	4.12
3.012	4.12
3.014	4.12
3.016	4.16
3.018	4.16
3.02	4.16
3.022	4.16
3.024	4.16
3.026	4.16
3.028	4.16
3.03	4.16
3.032	4.16
3.034	4.16
3.036	4.16
3.038	4.12
3.04	4.12
3.042	4.12
3.044	4.16
3.046	4.16
3.048	4.16
3.05	4.12
3.052	4.12
3.054	4.12
3.056	4.12
3.058	4.12
3.06	4.08
3.062	4.08
3.064	4.08
3.066	4.08
3.068	4.04
3.07	4.04
3.072	4.04
3.074	4.04
3.076	4.04
3.078	4
3.08	4
3.082	3.96
3.084	3.96
3.086	3.92
3.088	3.92
3.09	3.88
3.092	3.88
3.094	3.84
3.096	3.84
3.098	3.8
3.1	3.76
3.102	3.76
3.104	3.72
3.106	3.72
3.108	3.72
3.11	3.68
3.112	3.68
3.114	3.64
3.116	3.64
3.118	3.6
3.12	3.56
3.122	3.56
3.124	3.52
3.126	3.48
3.128	3.48
3.13	3.44
3.132	3.4
3.134	3.36
3.136	3.36
3.138	3.32
3.14	3.28
3.142	3.24
3.144	3.24
3.146	3.2
3.148	3.16
3.15	3.12
3.152	3.12
3.154	3.08
3.156	3.04
3.158	3
3.16	2.96
3.162	2.92
3.164	2.88
3.166	2.84
3.168	2.84
3.17	2.8
3.172	2.76
3.174	2.72
3.176	2.68
3.178	2.64
3.18	2.6
3.182	2.56
3.184	2.52
3.186	2.48
3.188	2.44
3.19	2.4
3.192	2.32
3.194	2.28
3.196	2.24
3.198	2.2
3.2	2.16
3.202	2.12
3.204	2.08
3.206	2.04
3.208	2
3.21	1.96
3.212	1.92
3.214	1.88
3.216	1.84
3.218	1.8
3.22	1.76
3.222	1.68
3.224	1.64
3.226	1.56
3.228	1.52
3.23	1.48
3.232	1.44
3.234	1.44
3.236	1.4
3.238	1.32
3.24	1.28
3.242	1.24
3.244	1.2
3.246	1.16
3.248	1.08
3.25	1.04
3.252	1.04
3.254	0.96
3.256	0.92
3.258	0.84
3.26	0.8
3.262	0.76
3.264	0.76
3.266	0.72
3.268	0.68
3.27	0.6
3.272	0.56
3.274	0.52
3.276	0.48
3.278	0.44
3.28	0.4
3.282	0.36
3.284	0.32
3.286	0.28
3.288	0.24
3.29	0.2
3.292	0.16
3.294	0.12
3.296	0.08
3.298	0.04
3.3	-0.04
3.302	-0.08
3.304	-0.12
3.306	-0.16
3.308	-0.2
3.31	-0.24
3.312	-0.28
3.314	-0.32
3.316	-0.36
3.318	-0.4
3.32	-0.44
3.322	-0.48
3.324	-0.52
3.326	-0.56
3.328	-0.56
3.33	-0.6
3.332	-0.64
3.334	-0.68
3.336	-0.72
3.338	-0.76
3.34	-0.8
3.342	-0.84
3.344	-0.88
3.346	-0.92
3.348	-0.96
3.35	-0.96
3.352	-1
3.354	-1.04
3.356	-1.04
3.358	-1.12
3.36	-1.16
3.362	-1.2
3.364	-1.2
3.366	-1.24
3.368	-1.28
3.37	-1.32
3.372	-1.36
3.374	-1.4
3.376	-1.4
3.378	-1.44
3.38	-1.48
3.382	-1.52
3.384	-1.52
3.386	-1.56
3.388	-1.56
3.39	-1.6
3.392	-1.6
3.394	-1.64
3.396	-1.68
3.398	-1.68
3.4	-1.72
3.402	-1.72
3.404	-1.72
3.406	-1.76
3.408	-1.8
3.41	-1.84
3.412	-1.84
3.414	-1.88
3.416	-1.88
3.418	-1.92
3.42	-1.92
3.422	-1.96
3.424	-1.96
3.426	-1.96
3.428	-1.96
3.43	-2
3.432	-2
3.434	-2
3.436	-2
3.438	-2.04
3.44	-2.04
3.442	-2.04
3.444	-2.04
3.446	-2.08
3.448	-2.08
3.45	-2.12
3.452	-2.12
3.454	-2.12
3.456	-2.12
3.458	-2.12
3.46	-2.12
3.462	-2.12
3.464	-2.16
3.466	-2.16
3.468	-2.16
3.47	-2.16
3.472	-2.16
3.474	-2.16
3.476	-2.16
3.478	-2.16
3.48	-2.16
3.482	-2.16
3.484	-2.12
3.486	-2.12
3.488	-2.12
3.49	-2.16
3.492	-2.16
3.494	-2.16
3.496	-2.12
3.498	-2.12
3.5	-2.12
3.502	-2.12
3.504	-2.08
3.506	-2.08
3.508	-2.08
3.51	-2.08
3.512	-2.08
3.514	-2.08
3.516	-2.04
3.518	-2.04
3.52	-2.04
3.522	-2.04
3.524	-2
3.526	-2
3.528	-1.96
3.53	-1.96
3.532	-1.96
3.534	-1.96
3.536	-1.92
3.538	-1.92
3.54	-1.88
3.542	-1.88
3.544	-1.84
3.546	-1.84
3.548	-1.8
3.55	-1.8
3.552	-1.76
3.554	-1.76
3.556	-1.72
3.558	-1.68
3.56	-1.68
3.562	-1.68
3.564	-1.64
3.566	-1.6
3.568	-1.56
3.57	-1.56
3.572	-1.52
3.574	-1.48
3.576	-1.44
3.578	-1.44
3.58	-1.4
3.582	-1.4
3.584	-1.36
3.586	-1.36
3.588	-1.32
3.59	-1.28
3.592	-1.24
3.594	-1.24
3.596	-1.2
3.598	-1.16
3.6	-1.12
3.602	-1.08
3.604	-1.04
3.606	-1
3.608	-0.96
3.61	-0.92
3.612	-0.88
3.614	-0.88
3.616	-0.84
3.618	-0.8
3.62	-0.76
3.622	-0.72
3.624	-0.68
3.626	-0.64
3.628	-0.6
3.63	-0.56
3.632	-0.52
3.634	-0.48
3.636	-0.44
3.638	-0.44
3.64	-0.4
3.642	-0.36
3.644	-0.32
3.646	-0.24
3.648	-0.2
3.65	-0.16
3.652	-0.12
3.654	-0.08
3.656	-0.04
3.658	0
3.66	0.04
3.662	0.08
3.664	0.12
3.666	0.2
3.668	0.24
3.67	0.28
3.672	0.32
3.674	0.36
3.676	0.4
3.678	0.44
3.68	0.48
3.682	0.52
3.684	0.56
3.686	0.6
3.688	0.68
3.69	0.72
3.692	0.76
3.694	0.8
3.696	0.88
3.698	0.92
3.7	0.96
3.702	1
3.704	1.04
3.706	1.08
3.708	1.12
3.71	1.16
3.712	1.2
3.714	1.24
3.716	1.32
3.718	1.36
3.72	1.4
3.722	1.44
3.724	1.48
3.726	1.52
3.728	1.56
3.73	1.6
3.732	1.64
3.734	1.68
3.736	1.76
3.738	1.8
3.74	1.84
3.742	1.88
3.744	1.92
3.746	1.96
3.748	2
3.75	2.04
3.752	2.08
3.754	2.12
3.756	2.16
3.758	2.2
3.76	2.24
3.762	2.28
3.764	2.32
3.766	2.36
3.768	2.4
3.77	2.4
3.772	2.44
3.774	2.48
3.776	2.52
3.778	2.56
3.78	2.6
3.782	2.64
3.784	2.68
3.786	2.72
3.788	2.76
3.79	2.8
3.792	2.84
3.794	2.84
3.796	2.88
3.798	2.92
3.8	2.96
3.802	3
3.804	3.04
3.806	3.04
3.808	3.08
3.81	3.12
3.812	3.16
3.814	3.2
3.816	3.24
3.818	3.24
3.82	3.28
3.822	3.32
3.824	3.32
3.826	3.36
3.828	3.4
3.83	3.4
3.832	3.44
3.834	3.48
3.836	3.52
3.838	3.52
3.84	3.56
3.842	3.6
3.844	3.6
3.846	3.64
3.848	3.68
3.85	3.68
3.852	3.72
3.854	3.72
3.856	3.76
3.858	3.76
3.86	3.8
3.862	3.8
3.864	3.84
3.866	3.84
3.868	3.88
3.87	3.88
3.872	3.92
3.874	3.92
3.876	3.96
3.878	3.96
3.88	3.96
3.882	4
3.884	4.04
3.886	4.04
3.888	4.04
3.89	4.08
3.892	4.08
3.894	4.08
3.896	4.08
3.898	4.08
3.9	4.12
3.902	4.12
3.904	4.12
3.906	4.12
3.908	4.16
3.91	4.16
3.912	4.16
3.914	4.16
3.916	4.2
3.918	4.16
3.92	4.16
3.922	4.16
3.924	4.16
3.926	4.16
3.928	4.16
3.93	4.16
3.932	4.16
3.934	4.16
3.936	4.16
3.938	4.16
3.94	4.16
3.942	4.16
3.944	4.16
3.946	4.12
3.948	4.12
3.95	4.12
3.952	4.12
3.954	4.12
3.956	4.12
3.958	4.08
3.96	4.08
3.962	4.08
3.964	4.08
3.966	4.04
3.968	4.04
3.97	4.04
3.972	4.04
3.974	4
3.976	4
3.978	4
3.98	3.96
3.982	3.96
3.984	3.92
3.986	3.92
3.988	3.88
3.99	3.88
3.992	3.88
3.994	3.84
3.996	3.84
[truncated: 3,002 more rows]

## Sheet: Fig. 2d (left)
Time (ms)	Voltage (V)
0	-0.64
0.1	-0.64
0.2	-0.64
0.3	-0.64
0.4	-0.64
0.5	-0.64
0.6	-0.64
0.7	-0.64
0.8	-0.64
0.9	-0.64
1	-0.56
1.1	-0.56
1.2	-0.56
1.3	-0.56
1.4	-0.56
1.5	-0.56
1.6	-0.56
1.7	-0.56
1.8	-0.56
1.9	-0.56
2	-0.48
2.1	-0.48
2.2	-0.48
2.3	-0.48
2.4	-0.4
2.5	-0.4
2.6	-0.4
2.7	-0.4
2.8	-0.32
2.9	-0.32
3	-0.32
3.1	-0.24
3.2	-0.32
3.3	-0.24
3.4	-0.24
3.5	-0.24
3.6	-0.24
3.7	-0.24
3.8	-0.24
3.9	-0.16
4	-0.16
4.1	-0.16
4.2	-0.08
4.3	-0.08
4.4	-0.08
4.5	-0.08
4.6	-0.08
4.7	0
4.8	0
4.9	0
5	0.08
5.1	0.08
5.2	0.16
5.3	0.16
5.4	0.16
5.5	0.24
5.6	0.24
5.7	0.24
5.8	0.32
5.9	0.32
6	0.32
6.1	0.32
6.2	0.4
6.3	0.32
6.4	0.32
6.5	0.4
6.6	0.4
6.7	0.4
6.8	0.4
6.9	0.4
7	0.48
7.1	0.48
7.2	0.48
7.3	0.64
7.4	1.12
7.5	1.36
7.6	1.2
7.7	0.8
7.8	0.32
7.9	0
8	-0.16
8.1	0.32
8.2	0.72
8.3	1.12
8.4	1.36
8.5	1.36
8.6	0.8
8.7	0.4
8.8	0.16
8.9	0.24
9	0.32
9.1	0.56
9.2	0.96
9.3	1.2
9.4	1.28
9.5	1.2
9.6	0.64
9.7	0.32
9.8	0.16
9.9	0.24
10	0.4
10.1	0.48
10.2	0.48
10.3	0.56
10.4	0.64
10.5	0.64
10.6	0.64
10.7	0.72
10.8	0.72
10.9	0.72
11	0.72
11.1	0.72
11.2	0.72
11.3	0.72
11.4	0.72
11.5	0.72
11.6	0.64
11.7	0.64
11.8	0.64
11.9	0.64
12	0.64
12.1	0.64
12.2	0.56
12.3	0.56
12.4	0.56
12.5	0.48
12.6	0.48
12.7	0.48
12.8	0.48
12.9	0.4
13	0.4
13.1	0.4
13.2	0.4
13.3	0.4
13.4	0.4
13.5	0.32
13.6	0.32
13.7	0.32
13.8	0.32
13.9	0.32
14	0.24
14.1	0.24
14.2	0.24
14.3	0.16
14.4	0.16
14.5	0.16
14.6	0.16
14.7	0.16
14.8	0.16
14.9	0.08
15	0.08
15.1	0.08
15.2	0
15.3	0
15.4	-0.08
15.5	-0.08
15.6	-0.08
15.7	-0.08
15.8	-0.16
15.9	-0.16
16	-0.16
16.1	-0.16
16.2	-0.16
16.3	-0.16
16.4	-0.24
16.5	-0.24
16.6	-0.24
16.7	-0.24
16.8	-0.24
16.9	-0.32
17	-0.32
17.1	-0.4
17.2	-0.4
17.3	-0.08
17.4	0.32
17.5	0.48
17.6	0.32
17.7	-0.24
17.8	-0.72
17.9	-0.96
18	-1.04
18.1	-0.8
18.2	-0.32
18.3	0.08
18.4	0.24
18.5	0.24
18.6	-0.4
18.7	-0.8
18.8	-1.04
18.9	-0.96
19	-0.8
19.1	-0.48
19.2	-0.16
19.3	0
19.4	0.16
19.5	-0.32
19.6	-0.64
19.7	-0.96
19.8	-1.12
19.9	-0.96
20	-0.8
20.1	-0.72
20.2	-0.72
20.3	-0.72
20.4	-0.64
20.5	-0.64
20.6	-0.64
20.7	-0.64
20.8	-0.64
20.9	-0.64
21	-0.56
21.1	-0.64
21.2	-0.64
21.3	-0.64
21.4	-0.64
21.5	-0.56
21.6	-0.56
21.7	-0.56
21.8	-0.48
21.9	-0.48
22	-0.48
22.1	-0.48
22.2	-0.48
22.3	-0.4
22.4	-0.4
22.5	-0.4
22.6	-0.4
22.7	-0.32
22.8	-0.4
22.9	-0.32
23	-0.32
23.1	-0.32
23.2	-0.32
23.3	-0.24
23.4	-0.24
23.5	-0.24
23.6	-0.16
23.7	-0.16
23.8	-0.16
23.9	-0.16
24	-0.16
24.1	-0.08
24.2	-0.08
24.3	-0.08
24.4	-0.08
24.5	0
24.6	0
24.7	0
24.8	0.08
24.9	0.08
25	0.08
25.1	0.08
25.2	0.16
25.3	0.16
25.4	0.16
25.5	0.24
25.6	0.24
25.7	0.24
25.8	0.24
25.9	0.24
26	0.24
26.1	0.24
26.2	0.32
26.3	0.32
26.4	0.32
26.5	0.4
26.6	0.4
26.7	0.4
26.8	0.48
26.9	0.48
27	0.48
27.1	0.48
27.2	0.48
27.3	0.8
27.4	1.28
27.5	1.28
27.6	1.12
27.7	0.72
27.8	0.16
27.9	-0.08
28	-0.08
28.1	0.32
28.2	0.8
28.3	1.2
28.4	1.36
28.5	1.36
28.6	0.72
28.7	0.32
28.8	0.08
28.9	0.16
29	0.32
29.1	0.8
29.2	1.12
29.3	1.28
29.4	1.36
29.5	0.88
29.6	0.56
29.7	0.24
29.8	0.16
29.9	0.24
30	0.48
30.1	0.48
30.2	0.56
30.3	0.56
30.4	0.64
30.5	0.64
30.6	0.64
30.7	0.64
30.8	0.64
30.9	0.64
31	0.72
31.1	0.72
31.2	0.72
31.3	0.64
31.4	0.64
31.5	0.64
31.6	0.64
31.7	0.64
31.8	0.64
31.9	0.64
32	0.56
32.1	0.56
32.2	0.56
32.3	0.56
32.4	0.56
32.5	0.48
32.6	0.48
32.7	0.48
32.8	0.48
32.9	0.48
33	0.4
33.1	0.4
33.2	0.4
33.3	0.4
33.4	0.32
33.5	0.32
33.6	0.32
33.7	0.32
33.8	0.32
33.9	0.32
34	0.24
34.1	0.24
34.2	0.24
34.3	0.16
34.4	0.16
34.5	0.16
34.6	0.24
34.7	0.16
34.8	0.16
34.9	0.16
35	0.08
35.1	0.08
35.2	0
35.3	0
35.4	-0.08
35.5	-0.08
35.6	-0.08
35.7	-0.08
35.8	-0.08
35.9	-0.08
36	-0.16
36.1	-0.16
36.2	-0.16
36.3	-0.16
36.4	-0.24
36.5	-0.24
36.6	-0.24
36.7	-0.24
36.8	-0.32
36.9	-0.32
37	-0.32
37.1	-0.32
37.2	-0.32
37.3	0
37.4	0.4
37.5	0.48
37.6	0.24
37.7	-0.32
37.8	-0.72
37.9	-0.96
38	-1.04
38.1	-0.72
38.2	-0.32
38.3	0.08
38.4	0.16
38.5	0.16
38.6	-0.4
38.7	-0.8
38.8	-1.04
38.9	-1.04
39	-0.72
39.1	-0.4
39.2	-0.08
39.3	0
39.4	0
39.5	-0.4
39.6	-0.72
39.7	-0.96
39.8	-1.04
39.9	-1.04
40	-0.8
40.1	-0.72
40.2	-0.72
40.3	-0.72
40.4	-0.72
40.5	-0.72
40.6	-0.64
40.7	-0.64
40.8	-0.64
40.9	-0.56
41	-0.56
41.1	-0.56
41.2	-0.56
41.3	-0.56
41.4	-0.56
41.5	-0.56
41.6	-0.56
41.7	-0.56
41.8	-0.48
41.9	-0.48
42	-0.48
42.1	-0.48
42.2	-0.48
42.3	-0.48
42.4	-0.4
42.5	-0.4
42.6	-0.4
42.7	-0.4
42.8	-0.32
42.9	-0.32
43	-0.32
43.1	-0.32
43.2	-0.24
43.3	-0.24
43.4	-0.24
43.5	-0.24
43.6	-0.16
43.7	-0.16
43.8	-0.16
43.9	-0.16
44	-0.16
44.1	-0.16
44.2	-0.16
44.3	-0.08
44.4	-0.08
44.5	-0.08
44.6	-0.08
44.7	0
44.8	0
44.9	0.08
45	0.16
45.1	0.16
45.2	0.16
45.3	0.16
45.4	0.16
45.5	0.24
45.6	0.24
45.7	0.24
45.8	0.24
45.9	0.32
46	0.24
46.1	0.32
46.2	0.32
46.3	0.32
46.4	0.32
46.5	0.4
46.6	0.4
46.7	0.4
46.8	0.48
46.9	0.48
47	0.56
47.1	0.56
47.2	0.48
47.3	0.8
47.4	1.28
47.5	1.36
47.6	1.12
47.7	0.64
47.8	0.16
47.9	0
48	0
48.1	0.48
48.2	0.96
48.3	1.2
48.4	1.28
48.5	1.28
48.6	0.72
48.7	0.32
48.8	0.08
48.9	0.08
49	0.4
49.1	0.88
49.2	1.12
49.3	1.2
49.4	1.28
49.5	0.96
49.6	0.56
49.7	0.24
49.8	0.16
49.9	0.24
50	0.4
50.1	0.48
50.2	0.48
50.3	0.56
50.4	0.64
50.5	0.64
50.6	0.64
50.7	0.64
50.8	0.64
50.9	0.72
51	0.72
51.1	0.72
51.2	0.72
51.3	0.72
51.4	0.72
51.5	0.64
51.6	0.64
51.7	0.64
51.8	0.64
51.9	0.64
52	0.56
52.1	0.56
52.2	0.56
52.3	0.48
52.4	0.48
52.5	0.48
52.6	0.48
52.7	0.48
52.8	0.48
52.9	0.48
53	0.48
53.1	0.48
53.2	0.4
53.3	0.4
53.4	0.4
53.5	0.4
53.6	0.4
53.7	0.32
53.8	0.32
53.9	0.32
54	0.24
54.1	0.24
54.2	0.24
54.3	0.24
54.4	0.24
54.5	0.16
54.6	0.16
54.7	0.16
54.8	0.16
54.9	0.16
55	0.08
55.1	0.08
55.2	0
55.3	0
55.4	0
55.5	0
55.6	0
55.7	0
55.8	-0.08
55.9	-0.08
56	-0.08
56.1	-0.16
56.2	-0.16
56.3	-0.24
56.4	-0.24
56.5	-0.24
56.6	-0.24
56.7	-0.24
56.8	-0.32
56.9	-0.32
57	-0.32
57.1	-0.32
57.2	-0.16
57.3	0.16
57.4	0.4
57.5	0.48
57.6	0.24
57.7	-0.32
57.8	-0.88
57.9	-1.04
58	-1.04
58.1	-0.72
58.2	-0.24
58.3	0.08
58.4	0.16
58.5	0.08
58.6	-0.48
58.7	-0.88
58.8	-1.04
58.9	-1.04
59	-0.72
59.1	-0.4
59.2	-0.08
59.3	-0.08
59.4	-0.08
59.5	-0.4
59.6	-0.8
59.7	-1.04
59.8	-1.12
59.9	-1.04
60	-0.8
60.1	-0.8
60.2	-0.72
60.3	-0.72
60.4	-0.64
60.5	-0.64
60.6	-0.64
60.7	-0.64
60.8	-0.64
60.9	-0.64
61	-0.56
61.1	-0.56
61.2	-0.56
61.3	-0.56
61.4	-0.56
61.5	-0.56
61.6	-0.56
61.7	-0.48
61.8	-0.48
61.9	-0.48
62	-0.48
62.1	-0.48
62.2	-0.48
62.3	-0.48
62.4	-0.48
62.5	-0.4
62.6	-0.4
62.7	-0.4
62.8	-0.4
62.9	-0.32
63	-0.32
63.1	-0.32
63.2	-0.24
63.3	-0.24
63.4	-0.24
63.5	-0.24
63.6	-0.24
63.7	-0.24
63.8	-0.24
63.9	-0.24
64	-0.16
64.1	-0.16
64.2	-0.16
64.3	-0.08
64.4	-0.08
64.5	-0.08
64.6	-0.08
64.7	0
64.8	0
64.9	0
65	0.08
65.1	0.08
65.2	0.16
65.3	0.16
65.4	0.16
65.5	0.24
65.6	0.24
65.7	0.24
65.8	0.24
65.9	0.24
66	0.24
66.1	0.24
66.2	0.32
66.3	0.32
66.4	0.4
66.5	0.4
66.6	0.4
66.7	0.4
66.8	0.4
66.9	0.4
67	0.48
67.1	0.48
67.2	0.48
67.3	0.8
67.4	1.28
67.5	1.36
67.6	1.12
67.7	0.56
67.8	0.08
67.9	0
68	0
68.1	0.4
68.2	0.88
68.3	1.2
68.4	1.28
68.5	1.28
68.6	0.72
68.7	0.4
68.8	0.16
68.9	0.16
69	0.48
69.1	0.88
69.2	1.2
69.3	1.2
69.4	1.2
69.5	0.8
69.6	0.48
69.7	0.24
69.8	0.16
69.9	0.32
70	0.48
70.1	0.56
70.2	0.56
70.3	0.56
70.4	0.64
70.5	0.64
70.6	0.72
70.7	0.72
70.8	0.72
70.9	0.72
71	0.72
71.1	0.72
71.2	0.72
71.3	0.72
71.4	0.72
71.5	0.72
71.6	0.72
71.7	0.64
71.8	0.64
71.9	0.56
72	0.56
72.1	0.56
72.2	0.56
72.3	0.56
72.4	0.56
72.5	0.48
72.6	0.48
72.7	0.48
72.8	0.48
72.9	0.48
73	0.48
73.1	0.4
73.2	0.4
73.3	0.4
73.4	0.4
73.5	0.4
73.6	0.4
73.7	0.32
73.8	0.32
73.9	0.32
74	0.32
74.1	0.32
74.2	0.24
74.3	0.24
74.4	0.24
74.5	0.16
74.6	0.16
74.7	0.16
74.8	0.16
74.9	0.16
75	0.16
75.1	0.08
75.2	0.08
75.3	0
75.4	0
75.5	-0.08
75.6	-0.08
75.7	-0.08
75.8	-0.16
75.9	-0.16
76	-0.16
76.1	-0.16
76.2	-0.16
76.3	-0.16
76.4	-0.16
76.5	-0.24
76.6	-0.24
76.7	-0.24
76.8	-0.24
76.9	-0.24
77	-0.24
77.1	-0.32
77.2	-0.32
77.3	-0.08
77.4	0.4
77.5	0.48
77.6	0.08
77.7	-0.4
77.8	-0.88
77.9	-0.96
78	-0.96
78.1	-0.64
78.2	-0.24
78.3	0.08
78.4	0.16
78.5	0.24
78.6	-0.48
78.7	-0.8
78.8	-1.12
78.9	-1.12
79	-0.72
79.1	-0.32
79.2	0
79.3	0.16
79.4	-0.24
79.5	-0.56
79.6	-0.88
79.7	-0.96
79.8	-1.04
79.9	-0.72
80	-0.64
80.1	-0.64
80.2	-0.72
80.3	-0.72
80.4	-0.64
80.5	-0.64
80.6	-0.64
80.7	-0.72
80.8	-0.64
80.9	-0.64
81	-0.56
81.1	-0.56
81.2	-0.56
81.3	-0.56
81.4	-0.56
81.5	-0.48
81.6	-0.56
81.7	-0.56
81.8	-0.56
81.9	-0.48
82	-0.48
82.1	-0.48
82.2	-0.48
82.3	-0.48
82.4	-0.4
82.5	-0.4
82.6	-0.4
82.7	-0.4
82.8	-0.4
82.9	-0.32
83	-0.32
83.1	-0.32
83.2	-0.32
83.3	-0.32
83.4	-0.24
83.5	-0.24
83.6	-0.24
83.7	-0.16
83.8	-0.16
83.9	-0.16
84	-0.16
84.1	-0.16
84.2	-0.16
84.3	-0.16
84.4	-0.16
84.5	-0.08
84.6	-0.08
84.7	0
84.8	0
84.9	0
85	0.08
85.1	0.08
85.2	0.08
85.3	0.16
85.4	0.16
85.5	0.16
85.6	0.16
85.7	0.24
85.8	0.24
85.9	0.24
86	0.32
86.1	0.32
86.2	0.32
86.3	0.32
86.4	0.4
86.5	0.4
86.6	0.4
86.7	0.4
86.8	0.4
86.9	0.48
87	0.48
87.1	0.48
87.2	0.48
87.3	0.8
87.4	1.28
87.5	1.36
87.6	1.04
87.7	0.48
87.8	0.08
87.9	0
88	0
88.1	0.4
88.2	0.88
88.3	1.2
88.4	1.36
88.5	1.2
88.6	0.64
88.7	0.32
88.8	0.16
88.9	0.16
89	0.48
89.1	0.88
89.2	1.2
89.3	1.28
89.4	1.2
89.5	0.72
89.6	0.4
89.7	0.24
89.8	0.24
89.9	0.32
90	0.56
90.1	0.56
90.2	0.56
90.3	0.56
90.4	0.64
90.5	0.64
90.6	0.64
90.7	0.64
90.8	0.72
90.9	0.72
91	0.72
91.1	0.72
91.2	0.72
91.3	0.72
91.4	0.72
91.5	0.72
91.6	0.72
91.7	0.64
91.8	0.64
91.9	0.64
92	0.64
92.1	0.56
92.2	0.56
92.3	0.56
92.4	0.56
92.5	0.56
92.6	0.48
92.7	0.48
92.8	0.48
92.9	0.48
93	0.4
93.1	0.4
93.2	0.4
93.3	0.4
93.4	0.4
93.5	0.4
93.6	0.32
93.7	0.32
93.8	0.32
93.9	0.32
94	0.32
94.1	0.32
94.2	0.24
94.3	0.24
94.4	0.16
94.5	0.16
94.6	0.08
94.7	0.08
94.8	0.08
94.9	0.08
95	0.08
95.1	0.08
95.2	0
95.3	-0.08
95.4	-0.08
95.5	-0.08
95.6	-0.08
95.7	-0.16
95.8	-0.16
95.9	-0.16
96	-0.16
96.1	-0.16
96.2	-0.16
96.3	-0.16
96.4	-0.16
96.5	-0.24
96.6	-0.24
96.7	-0.24
96.8	-0.24
96.9	-0.24
97	-0.32
97.1	-0.32
97.2	-0.32
97.3	0
97.4	0.48
97.5	0.4
97.6	0.08
97.7	-0.4
97.8	-0.88
97.9	-1.04
98	-1.04
98.1	-0.64
98.2	-0.16
98.3	0.08
98.4	0.16
98.5	-0.16
98.6	-0.56
98.7	-0.88
98.8	-1.04
98.9	-1.12
99	-0.64
99.1	-0.32
99.2	-0.08
99.3	-0.08
99.4	0
99.5	-0.56
99.6	-0.8
99.7	-1.04
99.8	-1.04
99.9	-0.96
100	-0.72
100.1	-0.72
100.2	-0.72
100.3	-0.64
100.4	-0.64
100.5	-0.64
100.6	-0.64
100.7	-0.64
100.8	-0.64
100.9	-0.64
101	-0.64
101.1	-0.64
101.2	-0.64
101.3	-0.64
101.4	-0.56
101.5	-0.56
101.6	-0.56
101.7	-0.56
101.8	-0.48
101.9	-0.48
102	-0.48
102.1	-0.48
102.2	-0.48
102.3	-0.48
102.4	-0.48
102.5	-0.4
102.6	-0.4
102.7	-0.4
102.8	-0.4
102.9	-0.4
103	-0.32
103.1	-0.32
103.2	-0.32
103.3	-0.24
103.4	-0.24
103.5	-0.24
103.6	-0.24
103.7	-0.24
103.8	-0.16
103.9	-0.16
104	-0.16
104.1	-0.16
104.2	-0.16
104.3	-0.08
104.4	-0.16
104.5	-0.16
104.6	-0.08
104.7	-0.08
104.8	0
104.9	0
105	0.08
105.1	0.08
105.2	0.08
105.3	0.16
105.4	0.16
105.5	0.16
105.6	0.24
105.7	0.24
105.8	0.24
105.9	0.24
106	0.24
106.1	0.24
106.2	0.32
106.3	0.32
106.4	0.32
106.5	0.32
106.6	0.4
106.7	0.4
106.8	0.4
106.9	0.4
107	0.48
107.1	0.56
107.2	0.56
107.3	0.88
107.4	1.36
107.5	1.52
107.6	0.96
107.7	0.4
107.8	0
107.9	0
108	0.16
108.1	0.56
108.2	1.04
108.3	1.28
108.4	1.36
108.5	1.04
108.6	0.56
108.7	0.24
108.8	0.08
108.9	0.08
109	0.56
109.1	0.96
109.2	1.28
109.3	1.44
109.4	0.96
109.5	0.64
109.6	0.32
109.7	0.24
109.8	0.16
109.9	0.56
110	0.56
110.1	1.04
110.2	0.64
110.3	0.72
110.4	0.64
110.5	0.64
110.6	0.72
110.7	0.72
110.8	0.72
110.9	0.72
111	0.72
111.1	0.72
111.2	0.72
111.3	0.72
111.4	0.72
111.5	0.72
111.6	0.72
111.7	0.64
111.8	0.64
111.9	0.56
112	0.56
112.1	0.56
112.2	0.56
112.3	0.56
112.4	0.48
112.5	0.48
112.6	0.48
112.7	0.48
112.8	0.48
112.9	0.48
113	0.48
113.1	0.48
113.2	0.4
113.3	0.4
113.4	0.32
113.5	0.32
113.6	0.32
113.7	0.32
113.8	0.24
113.9	0.24
114	0.24
114.1	0.24
114.2	0.24
114.3	0.24
114.4	0.16
114.5	0.16
114.6	0.16
114.7	0.08
114.8	0.08
114.9	0.08
115	0.08
115.1	0
115.2	0
115.3	0
115.4	-0.08
115.5	-0.08
115.6	-0.08
115.7	-0.08
115.8	-0.16
115.9	-0.16
116	-0.24
116.1	-0.24
116.2	-0.24
116.3	-0.24
116.4	-0.24
116.5	-0.24
116.6	-0.24
116.7	-0.24
116.8	-0.32
116.9	-0.32
117	-0.32
117.1	-0.32
117.2	-0.32
117.3	0.08
117.4	0.48
117.5	0.4
117.6	0
117.7	-0.48
117.8	-0.96
117.9	-1.04
118	-0.8
118.1	-0.4
118.2	-0.08
118.3	0.16
118.4	0.24
118.5	-0.16
118.6	-0.56
118.7	-0.96
118.8	-1.12
118.9	-1.04
119	-0.64
119.1	-0.32
119.2	0
119.3	0
119.4	-0.08
119.5	-0.56
119.6	-0.96
119.7	-1.04
119.8	-0.96
119.9	-0.72
120	-0.64
120.1	-0.64
120.2	-0.64
120.3	-0.64
120.4	-0.64
120.5	-0.64
120.6	-0.64
120.7	-0.64
120.8	-0.64
120.9	-0.56
121	-0.64
121.1	-0.64
121.2	-0.64
121.3	-0.64
121.4	-0.64
121.5	-0.56
121.6	-0.56
121.7	-0.56
121.8	-0.48
121.9	-0.48
122	-0.48
122.1	-0.48
122.2	-0.48
122.3	-0.48
122.4	-0.48
122.5	-0.48
122.6	-0.48
122.7	-0.4
122.8	-0.4
122.9	-0.32
123	-0.32
123.1	-0.32
123.2	-0.32
123.3	-0.24
123.4	-0.24
123.5	-0.24
123.6	-0.24
123.7	-0.24
123.8	-0.24
123.9	-0.24
124	-0.16
124.1	-0.16
124.2	-0.16
124.3	-0.16
124.4	-0.08
124.5	-0.08
124.6	-0.08
124.7	-0.08
124.8	0
124.9	0
125	0.08
125.1	0.08
125.2	0.08
125.3	0.16
125.4	0.16
125.5	0.16
125.6	0.24
125.7	0.24
125.8	0.32
125.9	0.32
126	0.32
126.1	0.32
126.2	0.32
126.3	0.32
126.4	0.4
126.5	0.4
126.6	0.4
126.7	0.4
126.8	0.4
126.9	0.48
127	0.48
127.1	0.48
127.2	0.48
127.3	0.8
127.4	1.44
127.5	1.44
127.6	0.96
127.7	0.48
127.8	0
127.9	0
128	0.16
128.1	0.56
128.2	1.04
128.3	1.28
128.4	1.36
128.5	0.96
128.6	0.56
128.7	0.24
128.8	0.08
128.9	0.08
129	0.56
129.1	0.96
129.2	1.28
129.3	1.36
129.4	0.88
129.5	0.64
129.6	0.32
129.7	0.24
129.8	0.16
129.9	0.48
130	0.56
130.1	1.04
130.2	0.64
130.3	0.72
130.4	0.64
130.5	0.64
130.6	0.64
130.7	0.72
130.8	0.72
130.9	0.72
131	0.72
131.1	0.72
131.2	0.72
131.3	0.72
131.4	0.72
131.5	0.64
131.6	0.64
131.7	0.64
131.8	0.64
131.9	0.64
132	0.56
132.1	0.56
132.2	0.56
132.3	0.56
132.4	0.48
132.5	0.48
132.6	0.48
132.7	0.48
132.8	0.48
132.9	0.48
133	0.4
133.1	0.4
133.2	0.4
133.3	0.4
133.4	0.32
133.5	0.32
133.6	0.32
133.7	0.32
133.8	0.32
133.9	0.32
134	0.32
134.1	0.32
134.2	0.24
134.3	0.24
134.4	0.24
134.5	0.16
134.6	0.16
134.7	0.16
134.8	0.08
134.9	0.08
135	0
135.1	0
135.2	0
135.3	0
135.4	-0.08
135.5	-0.08
135.6	-0.08
135.7	-0.08
135.8	-0.08
135.9	-0.16
136	-0.16
136.1	-0.16
136.2	-0.24
136.3	-0.24
136.4	-0.24
136.5	-0.24
136.6	-0.24
136.7	-0.24
136.8	-0.24
136.9	-0.24
137	-0.24
137.1	-0.32
137.2	-0.32
137.3	0.08
137.4	0.56
137.5	0.48
137.6	0
137.7	-0.56
137.8	-0.96
137.9	-0.96
138	-0.88
138.1	-0.56
138.2	-0.08
138.3	0.16
138.4	0.16
138.5	-0.24
138.6	-0.64
138.7	-0.96
138.8	-1.12
138.9	-0.96
139	-0.56
139.1	-0.24
139.2	0
139.3	0.08
139.4	-0.32
139.5	-0.72
139.6	-0.96
139.7	-0.96
139.8	-1.04
139.9	-0.72
140	-0.64
140.1	-0.16
140.2	-0.56
140.3	-0.56
140.4	-0.64
140.5	-0.64
140.6	-0.64
140.7	-0.64
140.8	-0.64
140.9	-0.64
141	-0.56
141.1	-0.64
141.2	-0.64
141.3	-0.64
141.4	-0.56
141.5	-0.56
141.6	-0.56
141.7	-0.56
141.8	-0.56
141.9	-0.56
142	-0.48
142.1	-0.48
142.2	-0.48
142.3	-0.48
142.4	-0.4
142.5	-0.4
142.6	-0.4
142.7	-0.4
142.8	-0.32
142.9	-0.32
143	-0.32
143.1	-0.32
143.2	-0.32
143.3	-0.24
143.4	-0.24
143.5	-0.24
143.6	-0.16
143.7	-0.16
143.8	-0.16
143.9	-0.16
144	-0.16
144.1	-0.16
144.2	-0.16
144.3	-0.16
144.4	-0.08
144.5	-0.08
144.6	-0.08
144.7	0
144.8	0
144.9	0.08
145	0.08
145.1	0.08
145.2	0.16
145.3	0.16
145.4	0.16
145.5	0.16
145.6	0.24
145.7	0.24
145.8	0.24
145.9	0.24
146	0.24
146.1	0.32
146.2	0.32
146.3	0.32
146.4	0.32
146.5	0.32
146.6	0.4
146.7	0.4
146.8	0.4
146.9	0.4
147	0.48
147.1	0.48
147.2	0.48
147.3	0.88
147.4	1.36
147.5	1.28
147.6	0.8
147.7	0.32
147.8	0
147.9	0
148	0.16
148.1	0.64
148.2	1.12
148.3	1.28
148.4	1.28
148.5	0.88
148.6	0.48
148.7	0.16
148.8	0.08
148.9	0.08
149	0.64
149.1	0.96
149.2	1.2
149.3	1.28
149.4	0.88
149.5	0.56
149.6	0.32
149.7	0.24
149.8	0.24
149.9	0.56
150	0.64
150.1	1.2
150.2	0.72
150.3	0.72
150.4	0.72
150.5	0.72
150.6	0.72
150.7	0.72
150.8	0.72
150.9	0.72
151	0.72
151.1	0.72
151.2	0.72
151.3	0.72
151.4	0.72
151.5	0.64
151.6	0.64
151.7	0.64
151.8	0.56
151.9	0.56
152	0.56
152.1	0.56
152.2	0.56
152.3	0.56
152.4	0.56
152.5	0.56
152.6	0.48
152.7	0.48
152.8	0.48
152.9	0.48
153	0.48
153.1	0.4
153.2	0.4
153.3	0.4
153.4	0.4
153.5	0.4
153.6	0.4
153.7	0.32
153.8	0.32
153.9	0.32
154	0.24
154.1	0.24
154.2	0.24
154.3	0.24
154.4	0.24
154.5	0.24
154.6	0.24
154.7	0.16
154.8	0.16
154.9	0.08
155	0.08
155.1	0.08
155.2	0
155.3	0
155.4	-0.08
155.5	-0.08
155.6	-0.08
155.7	-0.08
155.8	-0.08
155.9	-0.08
156	-0.16
156.1	-0.16
156.2	-0.16
156.3	-0.24
156.4	-0.24
156.5	-0.24
156.6	-0.24
156.7	-0.24
156.8	-0.24
156.9	-0.24
157	-0.24
157.1	-0.24
157.2	-0.32
157.3	0
157.4	0.48
157.5	0.32
157.6	-0.16
157.7	-0.64
157.8	-0.96
157.9	-1.04
158	-0.72
158.1	-0.32
158.2	0.08
158.3	0.16
158.4	0.16
158.5	-0.24
158.6	-0.64
158.7	-0.96
158.8	-1.12
158.9	-0.96
159	-0.56
159.1	-0.24
159.2	0
159.3	0.08
159.4	-0.4
159.5	-0.8
159.6	-1.04
159.7	-1.04
159.8	-1.04
159.9	-0.64
160	-0.64
160.1	-0.08
160.2	-0.56
160.3	-0.48
160.4	-0.56
160.5	-0.56
160.6	-0.64
160.7	-0.64
160.8	-0.64
160.9	-0.64
161	-0.64
161.1	-0.64
161.2	-0.64
161.3	-0.64
161.4	-0.56
161.5	-0.56
161.6	-0.56
161.7	-0.56
161.8	-0.48
161.9	-0.48
162	-0.48
162.1	-0.48
162.2	-0.48
162.3	-0.48
162.4	-0.48
162.5	-0.4
162.6	-0.4
162.7	-0.4
162.8	-0.4
162.9	-0.32
163	-0.32
163.1	-0.32
163.2	-0.24
163.3	-0.24
163.4	-0.24
163.5	-0.24
163.6	-0.24
163.7	-0.24
163.8	-0.24
163.9	-0.16
164	-0.16
164.1	-0.16
164.2	-0.16
164.3	-0.16
164.4	-0.16
164.5	-0.16
164.6	-0.08
164.7	-0.08
164.8	0
164.9	0
165	0
165.1	0.08
165.2	0.08
165.3	0.16
165.4	0.16
165.5	0.16
165.6	0.24
165.7	0.24
165.8	0.24
165.9	0.24
166	0.24
166.1	0.24
166.2	0.32
166.3	0.32
166.4	0.32
166.5	0.32
166.6	0.32
166.7	0.32
166.8	0.4
166.9	0.4
167	0.48
167.1	0.48
167.2	0.48
167.3	0.88
167.4	1.36
167.5	1.2
167.6	0.72
167.7	0.32
167.8	0
167.9	0
168	0.32
168.1	0.72
168.2	1.12
168.3	1.28
168.4	1.2
168.5	0.8
168.6	0.32
168.7	0.08
168.8	0
168.9	0.08
169	0.64
169.1	0.96
169.2	1.2
169.3	1.2
169.4	0.88
169.5	0.56
169.6	0.24
169.7	0.16
169.8	0.24
169.9	0.56
170	0.64
170.1	1.04
170.2	0.64
170.3	0.72
170.4	0.64
170.5	0.72
170.6	0.72
170.7	0.72
170.8	0.72
170.9	0.72
171	0.72
171.1	0.72
171.2	0.72
171.3	0.72
171.4	0.72
171.5	0.64
171.6	0.64
171.7	0.64
171.8	0.64
171.9	0.64
172	0.64
172.1	0.64
172.2	0.56
172.3	0.56
172.4	0.56
172.5	0.56
172.6	0.48
172.7	0.48
172.8	0.48
172.9	0.48
173	0.4
173.1	0.4
173.2	0.4
173.3	0.4
173.4	0.4
173.5	0.4
173.6	0.32
173.7	0.32
173.8	0.32
173.9	0.32
174	0.32
174.1	0.32
174.2	0.24
174.3	0.24
174.4	0.24
174.5	0.16
174.6	0.16
174.7	0.16
174.8	0.16
174.9	0.16
175	0.08
175.1	0.08
175.2	0
175.3	0
175.4	0
175.5	-0.08
175.6	-0.08
175.7	-0.08
175.8	-0.08
175.9	-0.16
176	-0.16
176.1	-0.16
176.2	-0.16
176.3	-0.16
176.4	-0.24
176.5	-0.24
176.6	-0.24
176.7	-0.32
176.8	-0.32
176.9	-0.32
177	-0.32
177.1	-0.32
177.2	-0.16
177.3	0.24
177.4	0.56
177.5	0.32
177.6	-0.08
177.7	-0.64
177.8	-1.04
177.9	-1.04
178	-0.72
178.1	-0.24
178.2	0.08
178.3	0.24
178.4	0.24
178.5	-0.24
178.6	-0.64
178.7	-0.96
178.8	-1.04
178.9	-1.04
179	-0.56
179.1	-0.16
179.2	0.08
179.3	0
179.4	-0.48
179.5	-0.8
179.6	-1.04
179.7	-1.04
179.8	-1.04
179.9	-0.64
180	-0.64
180.1	-0.08
180.2	-0.56
180.3	-0.56
180.4	-0.56
180.5	-0.64
180.6	-0.64
180.7	-0.64
180.8	-0.64
180.9	-0.64
181	-0.64
181.1	-0.64
181.2	-0.64
181.3	-0.64
181.4	-0.56
181.5	-0.56
181.6	-0.56
181.7	-0.56
181.8	-0.48
181.9	-0.48
182	-0.48
182.1	-0.4
182.2	-0.4
182.3	-0.4
182.4	-0.4
182.5	-0.4
182.6	-0.4
182.7	-0.4
182.8	-0.4
182.9	-0.32
183	-0.32
183.1	-0.32
183.2	-0.32
183.3	-0.24
183.4	-0.24
183.5	-0.24
183.6	-0.24
183.7	-0.24
183.8	-0.24
183.9	-0.24
184	-0.16
184.1	-0.16
184.2	-0.16
184.3	-0.08
184.4	-0.08
184.5	-0.08
184.6	-0.08
184.7	-0.08
184.8	0
184.9	0
185	0.08
185.1	0.08
185.2	0.08
185.3	0.16
185.4	0.16
185.5	0.16
185.6	0.16
185.7	0.24
185.8	0.24
185.9	0.24
186	0.24
186.1	0.24
186.2	0.32
186.3	0.32
186.4	0.32
186.5	0.32
186.6	0.32
186.7	0.4
186.8	0.4
186.9	0.4
187	0.48
187.1	0.48
187.2	0.48
187.3	0.88
187.4	1.36
187.5	1.2
187.6	0.72
187.7	0.24
187.8	-0.08
187.9	-0.08
188	0.32
188.1	0.8
188.2	1.2
188.3	1.2
188.4	1.2
188.5	0.8
188.6	0.4
188.7	0.16
188.8	0.08
188.9	0.4
189	0.8
189.1	1.12
189.2	1.36
189.3	1.28
189.4	0.8
189.5	0.48
189.6	0.24
189.7	0.24
189.8	0.24
189.9	0.64
190	0.64
190.1	1.2
190.2	0.72
190.3	0.72
190.4	0.72
190.5	0.72
190.6	0.72
190.7	0.72
190.8	0.72
190.9	0.72
191	0.72
191.1	0.72
191.2	0.72
191.3	0.72
191.4	0.64
191.5	0.64
191.6	0.64
191.7	0.64
191.8	0.64
191.9	0.64
192	0.64
192.1	0.64
192.2	0.64
192.3	0.64
192.4	0.56
192.5	0.56
192.6	0.56
192.7	0.48
192.8	0.48
192.9	0.48
193	0.48
193.1	0.4
193.2	0.4
193.3	0.4
193.4	0.4
193.5	0.4
193.6	0.4
193.7	0.4
193.8	0.32
193.9	0.32
194	0.32
194.1	0.32
194.2	0.24
194.3	0.24
194.4	0.24
194.5	0.24
194.6	0.16
194.7	0.16
194.8	0.16
194.9	0.08
195	0.08
195.1	0.08
195.2	0.08
195.3	0
195.4	0
195.5	0
195.6	-0.08
195.7	-0.08
195.8	-0.16
195.9	-0.16
196	-0.16
196.1	-0.16
196.2	-0.16
196.3	-0.16
196.4	-0.16
196.5	-0.16
196.6	-0.24
196.7	-0.24
196.8	-0.32
196.9	-0.32
197	-0.32
197.1	-0.32
197.2	-0.16
197.3	0.24
197.4	0.48
197.5	0.32
197.6	-0.16
197.7	-0.72
197.8	-1.04
197.9	-1.04
198	-0.64
198.1	-0.16
198.2	0.16
198.3	0.16
198.4	0
198.5	-0.4
198.6	-0.88
198.7	-1.04
198.8	-1.12
198.9	-0.8
199	-0.4
199.1	-0.08
199.2	0.08
199.3	0.08
199.4	-0.32
199.5	-0.4
199.6	-0.56
199.7	-0.56
199.8	-0.56
[truncated: 5,001 more rows]

## Sheet: Fig. 2d (middle)
Time (ms)	Voltage (V)
0	0.48
0.1	0.48
0.2	0.48
0.3	0.48
0.4	0.48
0.5	0.48
0.6	0.48
0.7	0.48
0.8	0.48
0.9	0.48
1	0.48
1.1	0.48
1.2	0.48
1.3	0.48
1.4	0.48
1.5	0.4
1.6	0.4
1.7	0.4
1.8	0.4
1.9	0.4
2	0.4
2.1	0.4
2.2	0.4
2.3	0.4
2.4	0.32
2.5	0.32
2.6	0.32
2.7	0.32
2.8	0.32
2.9	0.32
3	0.32
3.1	0.32
3.2	0.32
3.3	0.24
3.4	0.24
3.5	0.24
3.6	0.24
3.7	0.24
3.8	0.24
3.9	0.24
4	0.24
4.1	0.24
4.2	0.16
4.3	0.16
4.4	0.16
4.5	0.08
4.6	0.08
4.7	0.08
4.8	0
4.9	0
5	0
5.1	0
5.2	0
5.3	0
5.4	0
5.5	-0.08
5.6	-0.08
5.7	-0.08
5.8	-0.08
5.9	-0.08
6	-0.08
6.1	-0.08
6.2	-0.08
6.3	-0.08
6.4	-0.08
6.5	-0.08
6.6	-0.16
6.7	-0.16
6.8	-0.16
6.9	-0.24
7	-0.24
7.1	-0.24
7.2	-0.32
7.3	-0.32
7.4	-0.56
7.5	-0.08
7.6	0.16
7.7	0.32
7.8	0.32
7.9	0.16
8	-0.32
8.1	-0.56
8.2	-0.72
8.3	-0.56
8.4	-0.24
8.5	0
8.6	0.24
8.7	0.16
8.8	-0.08
8.9	-0.4
9	-0.48
9.1	-0.64
9.2	-0.48
9.3	-0.4
9.4	-0.24
9.5	-0.16
9.6	-0.16
9.7	-0.24
9.8	-0.4
9.9	-0.56
10	-0.64
10.1	-0.64
10.2	-0.56
10.3	-0.48
10.4	-0.48
10.5	-0.4
10.6	-0.4
10.7	-0.4
10.8	-0.4
10.9	-0.4
11	-0.4
11.1	-0.32
11.2	-0.32
11.3	-0.32
11.4	-0.24
11.5	-0.32
11.6	-0.32
11.7	-0.32
11.8	-0.32
11.9	-0.24
12	-0.24
12.1	-0.24
12.2	-0.24
12.3	-0.16
12.4	-0.24
12.5	-0.16
12.6	-0.16
12.7	-0.16
12.8	-0.16
12.9	-0.16
13	-0.16
13.1	-0.08
13.2	-0.08
13.3	-0.08
13.4	-0.08
13.5	-0.08
13.6	0
13.7	0
13.8	0
13.9	0
14	0
14.1	0
14.2	0
14.3	0
14.4	0.08
14.5	0.08
14.6	0.08
14.7	0.16
14.8	0.16
14.9	0.16
15	0.16
15.1	0.16
15.2	0.16
15.3	0.16
15.4	0.24
15.5	0.24
15.6	0.24
15.7	0.24
15.8	0.24
15.9	0.24
16	0.32
16.1	0.32
16.2	0.32
16.3	0.32
16.4	0.32
16.5	0.32
16.6	0.32
16.7	0.32
16.8	0.32
16.9	0.4
17	0.4
17.1	0.4
17.2	0.32
17.3	0.32
17.4	0.24
17.5	0.64
17.6	0.96
17.7	1.04
17.8	1.04
17.9	0.72
18	0.4
18.1	0.16
18.2	0.08
18.3	0.16
18.4	0.4
18.5	0.64
18.6	0.72
18.7	0.96
18.8	0.64
18.9	0.48
19	0.32
19.1	0.24
19.2	0.32
19.3	0.4
19.4	0.56
19.5	0.72
19.6	0.72
19.7	0.64
19.8	0.56
19.9	0.4
20	0.32
20.1	0.4
20.2	0.48
20.3	0.48
20.4	0.48
20.5	0.48
20.6	0.48
20.7	0.56
20.8	0.56
20.9	0.56
21	0.56
21.1	0.56
21.2	0.56
21.3	0.48
21.4	0.48
21.5	0.48
21.6	0.48
21.7	0.48
21.8	0.48
21.9	0.48
22	0.48
22.1	0.4
22.2	0.4
22.3	0.4
22.4	0.32
22.5	0.32
22.6	0.32
22.7	0.32
22.8	0.32
22.9	0.32
23	0.32
23.1	0.32
23.2	0.32
23.3	0.32
23.4	0.24
23.5	0.24
23.6	0.24
23.7	0.24
23.8	0.24
23.9	0.24
24	0.24
24.1	0.16
24.2	0.16
24.3	0.16
24.4	0.16
24.5	0.16
24.6	0.08
24.7	0.08
24.8	0.08
24.9	0
25	0
25.1	0
25.2	0
25.3	0
25.4	-0.08
25.5	-0.08
25.6	-0.08
25.7	-0.08
25.8	-0.08
25.9	-0.08
26	-0.08
26.1	-0.16
26.2	-0.16
26.3	-0.16
26.4	-0.16
26.5	-0.16
26.6	-0.16
26.7	-0.16
26.8	-0.16
26.9	-0.16
27	-0.16
27.1	-0.16
27.2	-0.32
27.3	-0.4
27.4	-0.72
27.5	-0.24
27.6	0
27.7	0.24
27.8	0.32
27.9	0.16
28	-0.32
28.1	-0.56
28.2	-0.64
28.3	-0.72
28.4	-0.48
28.5	-0.24
28.6	-0.16
28.7	0.16
28.8	-0.16
28.9	-0.24
29	-0.48
29.1	-0.56
29.2	-0.72
29.3	-0.48
29.4	-0.24
29.5	-0.08
29.6	0.08
29.7	0.08
29.8	-0.24
29.9	-0.48
30	-0.56
30.1	-0.8
30.2	-0.56
30.3	-0.56
30.4	-0.48
30.5	-0.48
30.6	-0.48
30.7	-0.48
30.8	-0.4
30.9	-0.4
31	-0.4
31.1	-0.4
31.2	-0.4
31.3	-0.32
31.4	-0.32
31.5	-0.24
31.6	-0.24
31.7	-0.24
31.8	-0.24
31.9	-0.24
32	-0.24
32.1	-0.24
32.2	-0.24
32.3	-0.16
32.4	-0.16
32.5	-0.16
32.6	-0.16
32.7	-0.16
32.8	-0.16
32.9	-0.16
33	-0.08
33.1	-0.16
33.2	-0.16
33.3	-0.08
33.4	-0.08
33.5	-0.08
33.6	0
33.7	-0.08
33.8	-0.08
33.9	0
34	0
34.1	0
34.2	0
34.3	0.08
34.4	0.08
34.5	0.08
34.6	0.16
34.7	0.16
34.8	0.16
34.9	0.16
35	0.16
35.1	0.16
35.2	0.16
35.3	0.24
35.4	0.24
35.5	0.24
35.6	0.24
35.7	0.24
35.8	0.24
35.9	0.32
36	0.32
36.1	0.32
36.2	0.32
36.3	0.32
36.4	0.32
36.5	0.4
36.6	0.4
36.7	0.4
36.8	0.4
36.9	0.4
37	0.4
37.1	0.48
37.2	0.32
37.3	0.08
37.4	-0.08
37.5	0.32
37.6	0.64
37.7	0.96
37.8	1.12
37.9	1.04
38	0.56
38.1	0.24
38.2	0.16
38.3	0.08
38.4	0.32
38.5	0.48
38.6	0.64
38.7	0.72
38.8	0.64
38.9	0.56
39	0.4
39.1	0.32
39.2	0.32
39.3	0.32
39.4	0.48
39.5	0.64
39.6	0.72
39.7	0.72
39.8	0.64
39.9	0.48
40	0.4
40.1	0.4
40.2	0.48
40.3	0.48
40.4	0.48
40.5	0.48
40.6	0.48
40.7	0.56
40.8	0.56
40.9	0.56
41	0.56
41.1	0.56
41.2	0.48
41.3	0.48
41.4	0.48
41.5	0.48
41.6	0.48
41.7	0.48
41.8	0.48
41.9	0.48
42	0.4
42.1	0.4
42.2	0.4
42.3	0.4
42.4	0.4
42.5	0.4
42.6	0.32
42.7	0.32
42.8	0.32
42.9	0.32
43	0.32
43.1	0.32
43.2	0.32
43.3	0.32
43.4	0.32
43.5	0.24
43.6	0.24
43.7	0.24
43.8	0.24
43.9	0.16
44	0.16
44.1	0.16
44.2	0.08
44.3	0.08
44.4	0.08
44.5	0.08
44.6	0.08
44.7	0.08
44.8	0
44.9	0
45	0
45.1	0
45.2	0
45.3	0
45.4	-0.08
45.5	-0.08
45.6	-0.08
45.7	-0.08
45.8	-0.08
45.9	-0.08
46	-0.08
46.1	-0.08
46.2	-0.16
46.3	-0.16
46.4	-0.16
46.5	-0.16
46.6	-0.16
46.7	-0.16
46.8	-0.16
46.9	-0.16
47	-0.16
47.1	-0.16
47.2	-0.4
47.3	-0.4
47.4	-0.72
47.5	-0.4
47.6	-0.16
47.7	0.08
47.8	0.24
47.9	0.24
48	-0.16
48.1	-0.56
48.2	-0.8
48.3	-0.8
48.4	-0.64
48.5	-0.32
48.6	-0.08
48.7	0.08
48.8	0.08
48.9	-0.16
49	-0.32
49.1	-0.48
49.2	-0.56
49.3	-0.56
49.4	-0.4
49.5	-0.24
49.6	-0.16
49.7	-0.16
49.8	-0.24
49.9	-0.4
50	-0.48
50.1	-0.56
50.2	-0.48
50.3	-0.48
50.4	-0.48
50.5	-0.48
50.6	-0.48
50.7	-0.4
50.8	-0.4
50.9	-0.4
51	-0.4
51.1	-0.4
51.2	-0.32
51.3	-0.32
51.4	-0.32
51.5	-0.32
51.6	-0.24
51.7	-0.24
51.8	-0.24
51.9	-0.24
52	-0.24
52.1	-0.24
52.2	-0.24
52.3	-0.24
52.4	-0.16
52.5	-0.16
52.6	-0.16
52.7	-0.16
52.8	-0.16
52.9	-0.16
53	-0.16
53.1	-0.16
53.2	-0.16
53.3	-0.08
53.4	-0.08
53.5	-0.08
53.6	-0.08
53.7	-0.08
53.8	-0.08
53.9	-0.08
54	0
54.1	0
54.2	0
54.3	0.08
54.4	0.08
54.5	0.08
54.6	0.08
54.7	0.16
54.8	0.08
54.9	0.16
55	0.16
55.1	0.16
55.2	0.16
55.3	0.24
55.4	0.24
55.5	0.24
55.6	0.24
55.7	0.32
55.8	0.32
55.9	0.32
56	0.32
56.1	0.32
56.2	0.32
56.3	0.32
56.4	0.4
56.5	0.4
56.6	0.4
56.7	0.4
56.8	0.4
56.9	0.4
57	0.4
57.1	0.4
57.2	0.24
57.3	0.08
57.4	-0.08
57.5	0.24
57.6	0.56
57.7	0.88
57.8	1.04
57.9	1.04
58	0.72
58.1	0.56
58.2	0.32
58.3	0.24
58.4	0.08
58.5	0.4
58.6	0.64
58.7	0.72
58.8	0.96
58.9	0.72
59	0.56
59.1	0.32
59.2	0.24
59.3	0.08
59.4	0.4
59.5	0.48
59.6	0.64
59.7	0.72
59.8	0.72
59.9	0.56
60	0.48
60.1	0.48
60.2	0.48
60.3	0.48
60.4	0.48
60.5	0.48
60.6	0.48
60.7	0.48
60.8	0.48
60.9	0.48
61	0.48
61.1	0.48
61.2	0.48
61.3	0.48
61.4	0.48
61.5	0.48
61.6	0.48
61.7	0.4
61.8	0.4
61.9	0.4
62	0.4
62.1	0.4
62.2	0.4
62.3	0.4
62.4	0.4
62.5	0.4
62.6	0.4
62.7	0.4
62.8	0.32
62.9	0.32
63	0.32
63.1	0.24
63.2	0.24
63.3	0.24
63.4	0.24
63.5	0.24
63.6	0.24
63.7	0.16
63.8	0.16
63.9	0.16
64	0.16
64.1	0.16
64.2	0.16
64.3	0.16
64.4	0.08
64.5	0.08
64.6	0.08
64.7	0.08
64.8	0.08
64.9	0.08
65	0
65.1	0
65.2	0
65.3	-0.08
65.4	-0.08
65.5	-0.08
65.6	-0.08
65.7	-0.08
65.8	-0.08
65.9	-0.16
66	-0.16
66.1	-0.16
66.2	-0.16
66.3	-0.16
66.4	-0.16
66.5	-0.16
66.6	-0.16
66.7	-0.16
66.8	-0.16
66.9	-0.24
67	-0.24
67.1	-0.24
67.2	-0.4
67.3	-0.64
67.4	-0.72
67.5	-0.64
67.6	-0.24
67.7	0
67.8	0.24
67.9	0.4
68	0
68.1	-0.32
68.2	-0.56
68.3	-0.56
68.4	-0.72
68.5	-0.48
68.6	-0.24
68.7	0
68.8	0.16
68.9	0.16
69	-0.32
69.1	-0.56
69.2	-0.72
69.3	-0.72
69.4	-0.56
69.5	-0.4
69.6	-0.24
69.7	-0.16
69.8	-0.16
69.9	-0.32
70	-0.4
70.1	-0.48
70.2	-0.48
70.3	-0.48
70.4	-0.48
70.5	-0.48
70.6	-0.48
70.7	-0.48
70.8	-0.48
70.9	-0.4
71	-0.4
71.1	-0.4
71.2	-0.4
71.3	-0.32
71.4	-0.32
71.5	-0.32
71.6	-0.32
71.7	-0.24
71.8	-0.32
71.9	-0.32
72	-0.24
72.1	-0.24
72.2	-0.24
72.3	-0.24
72.4	-0.24
72.5	-0.16
72.6	-0.16
72.7	-0.16
72.8	-0.16
72.9	-0.16
73	-0.08
73.1	-0.08
73.2	-0.08
73.3	-0.08
73.4	-0.08
73.5	-0.16
73.6	-0.16
73.7	-0.08
73.8	-0.08
73.9	0
74	0
74.1	0
74.2	0
74.3	0.08
74.4	0.08
74.5	0.08
74.6	0.08
74.7	0.16
74.8	0.16
74.9	0.16
75	0.16
75.1	0.16
75.2	0.16
75.3	0.16
75.4	0.16
75.5	0.24
75.6	0.24
75.7	0.24
75.8	0.24
75.9	0.24
76	0.24
76.1	0.24
76.2	0.32
76.3	0.32
76.4	0.32
76.5	0.32
76.6	0.4
76.7	0.32
76.8	0.32
76.9	0.32
77	0.4
77.1	0.4
77.2	0.32
77.3	0.16
77.4	0.08
77.5	0.08
77.6	0.32
77.7	0.64
77.8	0.88
77.9	1.04
78	0.96
78.1	0.64
78.2	0.32
78.3	0.32
78.4	0.16
78.5	0.32
78.6	0.48
78.7	0.64
78.8	0.72
78.9	0.72
79	0.56
79.1	0.48
79.2	0.32
79.3	0.32
79.4	0.32
79.5	0.48
79.6	0.64
79.7	0.72
79.8	0.72
79.9	0.64
80	0.56
80.1	0.48
80.2	0.48
80.3	0.48
80.4	0.48
80.5	0.48
80.6	0.56
80.7	0.48
80.8	0.48
80.9	0.48
81	0.48
81.1	0.48
81.2	0.48
81.3	0.48
81.4	0.48
81.5	0.48
81.6	0.48
81.7	0.48
81.8	0.48
81.9	0.48
82	0.4
82.1	0.4
82.2	0.4
82.3	0.4
82.4	0.4
82.5	0.4
82.6	0.32
82.7	0.32
82.8	0.32
82.9	0.32
83	0.32
83.1	0.24
83.2	0.24
83.3	0.24
83.4	0.24
83.5	0.24
83.6	0.24
83.7	0.24
83.8	0.24
83.9	0.24
84	0.16
84.1	0.16
84.2	0.16
84.3	0.16
84.4	0.16
84.5	0.16
84.6	0.08
84.7	0.08
84.8	0.08
84.9	0.08
85	0.08
85.1	0
85.2	0
85.3	-0.08
85.4	-0.08
85.5	-0.08
85.6	-0.08
85.7	-0.08
85.8	-0.08
85.9	-0.08
86	-0.08
86.1	-0.08
86.2	-0.16
86.3	-0.16
86.4	-0.16
86.5	-0.16
86.6	-0.16
86.7	-0.16
86.8	-0.16
86.9	-0.16
87	-0.16
87.1	-0.24
87.2	-0.24
87.3	-0.4
87.4	-0.48
87.5	-0.48
87.6	-0.32
87.7	-0.16
87.8	0
87.9	0
88	0.24
88.1	-0.16
88.2	-0.4
88.3	-0.56
88.4	-0.64
88.5	-0.72
88.6	-0.4
88.7	-0.24
88.8	-0.16
88.9	-0.16
89	-0.24
89.1	-0.4
89.2	-0.56
89.3	-0.56
89.4	-0.56
89.5	-0.4
89.6	-0.24
89.7	-0.16
89.8	-0.16
89.9	-0.24
90	-0.24
90.1	-0.32
90.2	-0.4
90.3	-0.48
90.4	-0.48
90.5	-0.48
90.6	-0.4
90.7	-0.4
90.8	-0.4
90.9	-0.4
91	-0.4
91.1	-0.32
91.2	-0.32
91.3	-0.32
91.4	-0.32
91.5	-0.32
91.6	-0.32
91.7	-0.32
91.8	-0.32
91.9	-0.24
92	-0.24
92.1	-0.24
92.2	-0.24
92.3	-0.24
92.4	-0.24
92.5	-0.24
92.6	-0.24
92.7	-0.24
92.8	-0.16
92.9	-0.16
93	-0.16
93.1	-0.16
93.2	-0.08
93.3	-0.08
93.4	-0.08
93.5	-0.08
93.6	-0.08
93.7	-0.08
93.8	0
93.9	0
94	0
94.1	0
94.2	0
94.3	0.08
94.4	0.08
94.5	0.08
94.6	0.08
94.7	0.16
94.8	0.16
94.9	0.16
95	0.16
95.1	0.16
95.2	0.24
95.3	0.24
95.4	0.24
95.5	0.24
95.6	0.24
95.7	0.24
95.8	0.32
95.9	0.32
96	0.32
96.1	0.32
96.2	0.32
96.3	0.32
96.4	0.32
96.5	0.32
96.6	0.4
96.7	0.4
96.8	0.4
96.9	0.4
97	0.4
97.1	0.4
97.2	0.4
97.3	0.24
97.4	0.16
97.5	0.16
97.6	0.08
97.7	0.4
97.8	0.64
97.9	0.72
98	1.04
98.1	0.72
98.2	0.4
98.3	0.24
98.4	0.16
98.5	0.08
98.6	0.4
98.7	0.64
98.8	0.72
98.9	0.96
99	0.72
99.1	0.56
99.2	0.4
99.3	0.32
99.4	0.32
99.5	0.4
99.6	0.56
99.7	0.64
99.8	0.72
99.9	0.64
100	0.64
100.1	0.56
100.2	0.48
100.3	0.48
100.4	0.48
100.5	0.48
100.6	0.56
100.7	0.56
100.8	0.56
100.9	0.56
101	0.48
101.1	0.48
101.2	0.48
101.3	0.48
101.4	0.48
101.5	0.4
101.6	0.4
101.7	0.4
101.8	0.4
101.9	0.4
102	0.4
102.1	0.4
102.2	0.32
102.3	0.32
102.4	0.32
102.5	0.32
102.6	0.32
102.7	0.32
102.8	0.32
102.9	0.32
103	0.32
103.1	0.32
103.2	0.24
103.3	0.24
103.4	0.24
103.5	0.24
103.6	0.24
103.7	0.24
103.8	0.24
103.9	0.24
104	0.16
104.1	0.16
104.2	0.16
104.3	0.16
104.4	0.16
104.5	0.08
104.6	0.08
104.7	0.08
104.8	0.08
104.9	0.08
105	0
105.1	0
105.2	-0.08
105.3	-0.08
105.4	-0.08
105.5	0
105.6	-0.08
105.7	-0.08
105.8	-0.16
105.9	-0.16
106	-0.16
106.1	-0.16
106.2	-0.16
106.3	-0.16
106.4	-0.16
106.5	-0.16
106.6	-0.16
106.7	-0.16
106.8	-0.16
106.9	-0.24
107	-0.24
107.1	-0.24
107.2	-0.24
107.3	-0.32
107.4	-0.4
107.5	-0.48
107.6	-0.4
107.7	-0.32
107.8	-0.08
107.9	0.08
108	0.24
108.1	0.16
108.2	-0.32
108.3	-0.56
108.4	-0.64
108.5	-0.72
108.6	-0.48
108.7	-0.32
108.8	-0.16
108.9	-0.08
109	-0.16
109.1	-0.32
109.2	-0.48
109.3	-0.56
109.4	-0.56
109.5	-0.48
109.6	-0.32
109.7	-0.24
109.8	-0.16
109.9	-0.16
110	-0.24
110.1	-0.32
110.2	-0.4
110.3	-0.4
110.4	-0.4
110.5	-0.4
110.6	-0.4
110.7	-0.4
110.8	-0.4
110.9	-0.4
111	-0.32
111.1	-0.32
111.2	-0.32
111.3	-0.32
111.4	-0.32
111.5	-0.24
111.6	-0.24
111.7	-0.24
111.8	-0.24
111.9	-0.24
112	-0.24
112.1	-0.24
112.2	-0.24
112.3	-0.16
112.4	-0.16
112.5	-0.16
112.6	-0.16
112.7	-0.16
112.8	-0.16
112.9	-0.16
113	-0.16
113.1	-0.08
113.2	-0.08
113.3	-0.08
113.4	-0.08
113.5	-0.08
113.6	-0.08
113.7	-0.08
113.8	-0.08
113.9	-0.08
114	0
114.1	0
114.2	0.08
114.3	0.08
114.4	0.08
114.5	0.08
114.6	0.08
114.7	0.08
114.8	0.16
114.9	0.16
115	0.16
115.1	0.24
115.2	0.16
115.3	0.16
115.4	0.16
115.5	0.16
115.6	0.16
115.7	0.16
115.8	0.24
115.9	0.24
116	0.24
116.1	0.24
116.2	0.32
116.3	0.32
116.4	0.32
116.5	0.32
116.6	0.32
116.7	0.32
116.8	0.4
116.9	0.4
117	0.4
117.1	0.4
117.2	0.4
117.3	0.4
117.4	0.24
117.5	0.16
117.6	0.08
117.7	0.16
117.8	0.56
117.9	0.8
118	1.04
118.1	0.96
118.2	0.72
118.3	0.4
118.4	0.32
118.5	0.16
118.6	0.32
118.7	0.48
118.8	0.64
118.9	0.72
119	0.72
119.1	0.64
119.2	0.48
119.3	0.32
119.4	0.32
119.5	0.32
119.6	0.48
119.7	0.64
119.8	0.72
119.9	0.72
120	0.72
120.1	0.64
120.2	0.56
120.3	0.56
120.4	0.56
120.5	0.56
120.6	0.56
120.7	0.56
120.8	0.56
120.9	0.56
121	0.56
121.1	0.48
121.2	0.48
121.3	0.48
121.4	0.48
121.5	0.48
121.6	0.48
121.7	0.48
121.8	0.48
121.9	0.4
122	0.4
122.1	0.4
122.2	0.4
122.3	0.32
122.4	0.32
122.5	0.32
122.6	0.32
122.7	0.32
122.8	0.32
122.9	0.32
123	0.32
123.1	0.32
123.2	0.32
123.3	0.24
123.4	0.24
123.5	0.24
123.6	0.24
123.7	0.24
123.8	0.24
123.9	0.16
124	0.16
124.1	0.16
124.2	0.16
124.3	0.08
124.4	0.08
124.5	0.08
124.6	0.08
124.7	0
124.8	0
124.9	0
125	0
125.1	0
125.2	0
125.3	0
125.4	0
125.5	-0.08
125.6	-0.08
125.7	-0.08
125.8	-0.08
125.9	-0.08
126	-0.16
126.1	-0.16
126.2	-0.16
126.3	-0.16
126.4	-0.16
126.5	-0.16
126.6	-0.16
126.7	-0.16
126.8	-0.16
126.9	-0.16
127	-0.16
127.1	-0.16
127.2	-0.16
127.3	-0.16
127.4	-0.32
127.5	-0.4
127.6	-0.64
127.7	-0.4
127.8	-0.32
127.9	-0.08
128	0
128.1	0.24
128.2	-0.16
128.3	-0.4
128.4	-0.56
128.5	-0.64
128.6	-0.64
128.7	-0.4
128.8	-0.16
128.9	0
129	0.16
129.1	0.08
129.2	-0.4
129.3	-0.64
129.4	-0.72
129.5	-0.8
129.6	-0.56
129.7	-0.32
129.8	-0.24
129.9	0.08
130	-0.16
130.1	-0.24
130.2	-0.32
130.3	-0.4
130.4	-0.4
130.5	-0.4
130.6	-0.4
130.7	-0.4
130.8	-0.4
130.9	-0.4
131	-0.4
131.1	-0.4
131.2	-0.4
131.3	-0.32
131.4	-0.32
131.5	-0.32
131.6	-0.32
131.7	-0.32
131.8	-0.24
131.9	-0.24
132	-0.24
132.1	-0.24
132.2	-0.24
132.3	-0.24
132.4	-0.16
132.5	-0.16
132.6	-0.16
132.7	-0.16
132.8	-0.16
132.9	-0.16
133	-0.16
133.1	-0.16
133.2	-0.16
133.3	-0.08
133.4	-0.08
133.5	-0.08
133.6	-0.08
133.7	-0.08
133.8	-0.08
133.9	-0.08
134	0
134.1	0
134.2	0
134.3	0.08
134.4	0.08
134.5	0.08
134.6	0.08
134.7	0.08
134.8	0.08
134.9	0.16
135	0.16
135.1	0.16
135.2	0.24
135.3	0.24
135.4	0.24
135.5	0.24
135.6	0.24
135.7	0.24
135.8	0.32
135.9	0.32
136	0.32
136.1	0.32
136.2	0.32
136.3	0.32
136.4	0.32
136.5	0.32
136.6	0.4
136.7	0.32
136.8	0.4
136.9	0.4
137	0.4
137.1	0.4
137.2	0.48
137.3	0.48
137.4	0.32
137.5	0.32
137.6	0.08
137.7	0.32
137.8	0.56
137.9	0.8
138	0.96
138.1	0.96
138.2	0.72
138.3	0.56
138.4	0.32
138.5	0.24
138.6	0.32
138.7	0.4
138.8	0.56
138.9	0.72
139	0.72
139.1	0.72
139.2	0.56
139.3	0.4
139.4	0.32
139.5	0.32
139.6	0.4
139.7	0.56
139.8	0.64
139.9	0.72
140	0.72
140.1	0.64
140.2	0.56
140.3	0.56
140.4	0.56
140.5	0.56
140.6	0.56
140.7	0.56
140.8	0.56
140.9	0.56
141	0.56
141.1	0.56
141.2	0.48
141.3	0.48
141.4	0.48
141.5	0.48
141.6	0.4
141.7	0.4
141.8	0.4
141.9	0.4
142	0.4
142.1	0.4
142.2	0.4
142.3	0.4
142.4	0.4
142.5	0.32
142.6	0.32
142.7	0.32
142.8	0.32
142.9	0.32
143	0.32
143.1	0.32
143.2	0.32
143.3	0.32
143.4	0.32
143.5	0.32
143.6	0.24
143.7	0.24
143.8	0.24
143.9	0.24
144	0.16
144.1	0.16
144.2	0.16
144.3	0.08
144.4	0.08
144.5	0.08
144.6	0
144.7	0
144.8	0
144.9	0
145	0
145.1	0
145.2	0
145.3	0
145.4	0
145.5	0
145.6	0
145.7	-0.08
145.8	-0.08
145.9	-0.08
146	-0.16
146.1	-0.16
146.2	-0.16
146.3	-0.16
146.4	-0.16
146.5	-0.16
146.6	-0.16
146.7	-0.24
146.8	-0.24
146.9	-0.24
147	-0.24
147.1	-0.24
147.2	-0.16
147.3	-0.08
147.4	0
147.5	-0.4
147.6	-0.56
147.7	-0.64
147.8	-0.4
147.9	-0.08
148	0.16
148.1	0.32
148.2	0.16
148.3	-0.24
148.4	-0.56
148.5	-0.72
148.6	-0.72
148.7	-0.72
148.8	-0.32
148.9	-0.08
149	0.16
149.1	0.16
149.2	-0.16
149.3	-0.32
149.4	-0.48
149.5	-0.56
149.6	-0.48
149.7	-0.32
149.8	-0.24
149.9	-0.16
150	-0.16
150.1	-0.32
150.2	-0.4
150.3	-0.4
150.4	-0.48
150.5	-0.48
150.6	-0.4
150.7	-0.4
150.8	-0.4
150.9	-0.4
151	-0.4
151.1	-0.4
151.2	-0.4
151.3	-0.32
151.4	-0.32
151.5	-0.32
151.6	-0.24
151.7	-0.24
151.8	-0.24
151.9	-0.24
152	-0.24
152.1	-0.24
152.2	-0.24
152.3	-0.24
152.4	-0.24
152.5	-0.16
152.6	-0.16
152.7	-0.16
152.8	-0.16
152.9	-0.16
153	-0.08
153.1	-0.08
153.2	-0.08
153.3	-0.08
153.4	-0.08
153.5	-0.08
153.6	-0.08
153.7	0
153.8	0
153.9	0
154	0.08
154.1	0
154.2	0
154.3	0
154.4	0.08
154.5	0.08
154.6	0.08
154.7	0.08
154.8	0.16
154.9	0.16
155	0.16
155.1	0.16
155.2	0.16
155.3	0.24
155.4	0.16
155.5	0.16
155.6	0.16
155.7	0.16
155.8	0.24
155.9	0.24
156	0.32
156.1	0.32
156.2	0.32
156.3	0.32
156.4	0.32
156.5	0.32
156.6	0.32
156.7	0.32
156.8	0.32
156.9	0.4
157	0.4
157.1	0.4
157.2	0.48
157.3	0.56
157.4	0.72
157.5	0.32
157.6	0.16
157.7	0.08
157.8	0.32
157.9	0.56
158	0.72
158.1	0.88
158.2	0.96
158.3	0.64
158.4	0.32
158.5	0.24
158.6	0
158.7	0.24
158.8	0.48
158.9	0.72
159	0.88
159.1	0.88
159.2	0.64
159.3	0.48
159.4	0.32
159.5	0.32
159.6	0.32
159.7	0.48
159.8	0.64
159.9	0.72
160	0.72
160.1	0.64
160.2	0.56
160.3	0.56
160.4	0.48
160.5	0.48
160.6	0.48
160.7	0.48
160.8	0.48
160.9	0.56
161	0.48
161.1	0.48
161.2	0.48
161.3	0.48
161.4	0.48
161.5	0.48
161.6	0.48
161.7	0.48
161.8	0.48
161.9	0.48
162	0.4
162.1	0.4
162.2	0.4
162.3	0.4
162.4	0.4
162.5	0.32
162.6	0.32
162.7	0.32
162.8	0.32
162.9	0.32
163	0.32
163.1	0.32
163.2	0.32
163.3	0.32
163.4	0.32
163.5	0.32
163.6	0.24
163.7	0.24
163.8	0.24
163.9	0.24
164	0.16
164.1	0.16
164.2	0.16
164.3	0.16
164.4	0.08
164.5	0.08
164.6	0.08
164.7	0.08
164.8	0
164.9	0
165	0
165.1	0
165.2	0
165.3	-0.08
165.4	-0.08
165.5	-0.08
165.6	-0.08
165.7	-0.08
165.8	-0.08
165.9	-0.08
166	-0.08
166.1	-0.08
166.2	-0.08
166.3	-0.08
166.4	-0.08
166.5	-0.16
166.6	-0.16
166.7	-0.16
166.8	-0.16
166.9	-0.16
167	-0.16
167.1	-0.16
167.2	0
167.3	0
167.4	0.16
167.5	-0.32
167.6	-0.48
167.7	-0.64
167.8	-0.48
167.9	-0.24
168	0
168.1	0.16
168.2	0.24
168.3	-0.08
168.4	-0.4
168.5	-0.64
168.6	-0.72
168.7	-0.72
168.8	-0.48
168.9	-0.24
169	-0.16
169.1	0.16
169.2	-0.24
169.3	-0.48
169.4	-0.64
169.5	-0.72
169.6	-0.72
169.7	-0.48
169.8	-0.32
169.9	-0.16
170	-0.16
170.1	-0.24
170.2	-0.32
170.3	-0.4
170.4	-0.4
170.5	-0.4
170.6	-0.4
170.7	-0.4
170.8	-0.4
170.9	-0.4
171	-0.32
171.1	-0.4
171.2	-0.32
171.3	-0.32
171.4	-0.32
171.5	-0.32
171.6	-0.32
171.7	-0.32
171.8	-0.32
171.9	-0.32
172	-0.24
172.1	-0.24
172.2	-0.24
172.3	-0.24
172.4	-0.24
172.5	-0.16
172.6	-0.16
172.7	-0.16
172.8	-0.16
172.9	-0.16
173	-0.16
173.1	-0.16
173.2	-0.08
173.3	-0.08
173.4	-0.08
173.5	-0.08
173.6	-0.08
173.7	-0.08
173.8	-0.08
173.9	0
174	0
174.1	0
174.2	0.08
174.3	0.08
174.4	0.08
174.5	0.08
174.6	0.08
174.7	0.08
174.8	0.16
174.9	0.16
175	0.16
175.1	0.16
175.2	0.16
175.3	0.16
175.4	0.24
175.5	0.24
175.6	0.24
175.7	0.24
175.8	0.24
175.9	0.32
176	0.32
176.1	0.32
176.2	0.32
176.3	0.32
176.4	0.32
176.5	0.32
176.6	0.32
176.7	0.4
176.8	0.4
176.9	0.4
177	0.4
177.1	0.4
177.2	0.56
177.3	0.88
177.4	1.04
177.5	0.56
177.6	0.16
177.7	0.08
177.8	0
177.9	0.48
178	0.72
178.1	0.96
178.2	1.04
178.3	0.96
178.4	0.56
178.5	0.48
178.6	0.16
178.7	0.32
178.8	0.4
178.9	0.56
179	0.64
179.1	0.72
179.2	0.64
179.3	0.56
179.4	0.4
179.5	0.32
179.6	0.32
179.7	0.4
179.8	0.56
179.9	0.64
180	0.72
180.1	0.64
180.2	0.56
180.3	0.56
180.4	0.48
180.5	0.48
180.6	0.48
180.7	0.48
180.8	0.48
180.9	0.48
181	0.48
181.1	0.48
181.2	0.48
181.3	0.48
181.4	0.48
181.5	0.48
181.6	0.48
181.7	0.48
181.8	0.48
181.9	0.48
182	0.4
182.1	0.4
182.2	0.4
182.3	0.4
182.4	0.32
182.5	0.32
182.6	0.32
182.7	0.32
182.8	0.32
182.9	0.32
183	0.32
183.1	0.32
183.2	0.24
183.3	0.24
183.4	0.32
183.5	0.24
183.6	0.24
183.7	0.24
183.8	0.24
183.9	0.24
184	0.24
184.1	0.24
184.2	0.24
184.3	0.16
184.4	0.16
184.5	0.16
184.6	0.16
184.7	0.08
184.8	0.08
184.9	0.08
185	0
185.1	0
185.2	0
185.3	0
185.4	0
185.5	0
185.6	-0.08
185.7	-0.08
185.8	-0.08
185.9	-0.08
186	-0.16
186.1	-0.16
186.2	-0.16
186.3	-0.16
186.4	-0.16
186.5	-0.16
186.6	-0.16
186.7	-0.16
186.8	-0.16
186.9	-0.16
187	-0.16
187.1	-0.16
187.2	0
187.3	0.32
187.4	0.48
187.5	-0.08
187.6	-0.48
187.7	-0.64
187.8	-0.64
187.9	-0.56
188	-0.24
188.1	0
188.2	0.16
188.3	0.16
188.4	-0.16
188.5	-0.48
188.6	-0.72
188.7	-0.8
188.8	-0.72
188.9	-0.32
189	-0.24
189.1	0.08
189.2	-0.16
189.3	-0.24
189.4	-0.4
189.5	-0.56
189.6	-0.56
189.7	-0.56
189.8	-0.4
189.9	-0.24
190	-0.24
190.1	-0.32
190.2	-0.4
190.3	-0.4
190.4	-0.48
190.5	-0.48
190.6	-0.48
190.7	-0.4
190.8	-0.4
190.9	-0.4
191	-0.4
191.1	-0.4
191.2	-0.4
191.3	-0.32
191.4	-0.32
191.5	-0.32
191.6	-0.32
191.7	-0.32
191.8	-0.24
191.9	-0.24
192	-0.24
192.1	-0.24
192.2	-0.24
192.3	-0.16
192.4	-0.24
192.5	-0.24
192.6	-0.24
192.7	-0.24
192.8	-0.16
192.9	-0.16
193	-0.16
193.1	-0.16
193.2	-0.08
193.3	-0.08
193.4	-0.08
193.5	-0.08
193.6	-0.08
193.7	-0.08
193.8	-0.08
193.9	-0.08
194	-0.08
194.1	0
194.2	0
194.3	0
194.4	0.08
194.5	0.08
194.6	0.08
194.7	0.16
194.8	0.16
194.9	0.16
195	0.16
195.1	0.16
195.2	0.16
195.3	0.16
195.4	0.16
195.5	0.24
195.6	0.24
195.7	0.24
195.8	0.24
195.9	0.24
196	0.24
196.1	0.24
196.2	0.32
196.3	0.32
196.4	0.32
196.5	0.4
196.6	0.4
196.7	0.4
196.8	0.4
196.9	0.48
197	0.48
197.1	0.48
197.2	0.48
197.3	0.96
197.4	1.2
197.5	0.72
197.6	0.32
197.7	0.08
197.8	0.08
197.9	0.16
198	0.56
198.1	0.8
198.2	0.96
198.3	0.96
198.4	0.64
198.5	0.48
198.6	0.32
198.7	0.32
198.8	0.4
198.9	0.48
199	0.64
199.1	0.72
199.2	0.72
199.3	0.64
199.4	0.48
199.5	0.32
199.6	0.32
199.7	0.32
199.8	0.48
[truncated: 5,001 more rows]

## Sheet: Fig. 2d (right)
Time (ms)	Voltage (V)
0	-0.11852
0.1	-0.11852
0.2	-0.11852
0.3	-0.11852
0.4	-0.11852
0.5	-0.11852
0.6	-0.11852
0.7	-0.11852
0.8	-0.11852
0.9	-0.11852
1	-0.1037
1.1	-0.1037
1.2	-0.1037
1.3	-0.1037
1.4	-0.08889
1.5	-0.08889
1.6	-0.08889
1.7	-0.08889
1.8	-0.07407
1.9	-0.07407
2	-0.07407
2.1	-0.05926
2.2	-0.07407
2.3	-0.07407
2.4	-0.07407
2.5	-0.05926
2.6	-0.05926
2.7	-0.05926
2.8	-0.04444
2.9	-0.04444
3	-0.04444
3.1	-0.04444
3.2	-0.04444
3.3	-0.04444
3.4	-0.02963
3.5	-0.02963
3.6	-0.02963
3.7	-0.02963
3.8	-0.02963
3.9	-0.02963
4	-0.01481
4.1	-0.01481
4.2	0
4.3	0
4.4	0
4.5	0
4.6	0.01481
4.7	0.01481
4.8	0.01481
4.9	0.02963
5	0.02963
5.1	0.02963
5.2	0.02963
5.3	0.04444
5.4	0.04444
5.5	0.05926
5.6	0.05926
5.7	0.05926
5.8	0.05926
5.9	0.05926
6	0.05926
6.1	0.05926
6.2	0.07407
6.3	0.07407
6.4	0.07407
6.5	0.07407
6.6	0.07407
6.7	0.08889
6.8	0.08889
6.9	0.08889
7	0.08889
7.1	0.08889
7.2	0.07407
7.3	0.07407
7.4	0.05926
7.5	0.16296
7.6	0.23704
7.7	0.23704
7.8	0.22222
7.9	0.14815
8	0.07407
8.1	0.02963
8.2	0.02963
8.3	0.04444
8.4	0.11852
8.5	0.17778
8.6	0.22222
8.7	0.22222
8.8	0.13333
8.9	0.08889
9	0.05926
9.1	0.05926
9.2	0.05926
9.3	0.08889
9.4	0.1037
9.5	0.11852
9.6	0.11852
9.7	0.11852
9.8	0.11852
9.9	0.11852
10	0.11852
10.1	0.11852
10.2	0.11852
10.3	0.13333
10.4	0.13333
10.5	0.13333
10.6	0.13333
10.7	0.13333
10.8	0.13333
10.9	0.13333
11	0.13333
11.1	0.13333
11.2	0.13333
11.3	0.13333
11.4	0.13333
11.5	0.11852
11.6	0.11852
11.7	0.1037
11.8	0.1037
11.9	0.1037
12	0.1037
12.1	0.1037
12.2	0.08889
12.3	0.08889
12.4	0.08889
12.5	0.08889
12.6	0.08889
12.7	0.07407
12.8	0.07407
12.9	0.07407
13	0.07407
13.1	0.07407
13.2	0.05926
13.3	0.05926
13.4	0.05926
13.5	0.05926
13.6	0.04444
13.7	0.04444
13.8	0.04444
13.9	0.04444
14	0.04444
14.1	0.04444
14.2	0.04444
14.3	0.02963
14.4	0.02963
14.5	0.02963
14.6	0.01481
14.7	0.01481
14.8	0
14.9	0
15	0
15.1	0
15.2	-0.01481
15.3	-0.01481
15.4	-0.01481
15.5	-0.01481
15.6	-0.01481
15.7	-0.02963
15.8	-0.02963
15.9	-0.02963
16	-0.02963
16.1	-0.02963
16.2	-0.02963
16.3	-0.04444
16.4	-0.04444
16.5	-0.04444
16.6	-0.05926
16.7	-0.05926
16.8	-0.05926
16.9	-0.05926
17	-0.05926
17.1	-0.05926
17.2	-0.08889
17.3	-0.1037
17.4	-0.11852
17.5	-0.01481
17.6	0.04444
17.7	0.04444
17.8	0.01481
17.9	-0.07407
18	-0.14815
18.1	-0.17778
18.2	-0.19259
18.3	-0.13333
18.4	-0.07407
18.5	-0.01481
18.6	0
18.7	0.01481
18.8	-0.08889
18.9	-0.13333
19	-0.17778
19.1	-0.17778
19.2	-0.17778
19.3	-0.14815
19.4	-0.13333
19.5	-0.11852
19.6	-0.11852
19.7	-0.11852
19.8	-0.11852
19.9	-0.1037
20	-0.11852
20.1	-0.1037
20.2	-0.1037
20.3	-0.1037
20.4	-0.1037
20.5	-0.1037
20.6	-0.11852
20.7	-0.11852
20.8	-0.11852
20.9	-0.1037
21	-0.1037
21.1	-0.1037
21.2	-0.1037
21.3	-0.1037
21.4	-0.08889
21.5	-0.08889
21.6	-0.08889
21.7	-0.08889
21.8	-0.08889
21.9	-0.08889
22	-0.08889
22.1	-0.08889
22.2	-0.07407
22.3	-0.07407
22.4	-0.07407
22.5	-0.05926
22.6	-0.07407
22.7	-0.05926
22.8	-0.05926
22.9	-0.05926
23	-0.05926
23.1	-0.04444
23.2	-0.04444
23.3	-0.04444
23.4	-0.02963
23.5	-0.02963
23.6	-0.02963
23.7	-0.02963
23.8	-0.02963
23.9	-0.02963
24	-0.02963
24.1	-0.01481
24.2	-0.01481
24.3	-0.01481
24.4	0
24.5	0
24.6	0.01481
24.7	0.01481
24.8	0.01481
24.9	0.02963
25	0.02963
25.1	0.02963
25.2	0.02963
25.3	0.02963
25.4	0.02963
25.5	0.04444
25.6	0.04444
25.7	0.04444
25.8	0.04444
25.9	0.05926
26	0.05926
26.1	0.05926
26.2	0.05926
26.3	0.07407
26.4	0.07407
26.5	0.07407
26.6	0.07407
26.7	0.08889
26.8	0.08889
26.9	0.08889
27	0.08889
27.1	0.1037
27.2	0.07407
27.3	0.02963
27.4	0.04444
27.5	0.14815
27.6	0.22222
27.7	0.23704
27.8	0.20741
27.9	0.13333
28	0.07407
28.1	0.04444
28.2	0.02963
28.3	0.04444
28.4	0.13333
28.5	0.19259
28.6	0.23704
28.7	0.22222
28.8	0.13333
28.9	0.08889
29	0.04444
29.1	0.04444
29.2	0.04444
29.3	0.08889
29.4	0.1037
29.5	0.11852
29.6	0.11852
29.7	0.13333
29.8	0.13333
29.9	0.13333
30	0.13333
30.1	0.13333
30.2	0.13333
30.3	0.14815
30.4	0.13333
30.5	0.13333
30.6	0.13333
30.7	0.13333
30.8	0.13333
30.9	0.13333
31	0.13333
31.1	0.13333
31.2	0.13333
31.3	0.13333
31.4	0.13333
31.5	0.11852
31.6	0.11852
31.7	0.11852
31.8	0.11852
31.9	0.1037
32	0.1037
32.1	0.1037
32.2	0.1037
32.3	0.08889
32.4	0.08889
32.5	0.08889
32.6	0.07407
32.7	0.07407
32.8	0.07407
32.9	0.07407
33	0.07407
33.1	0.07407
33.2	0.05926
33.3	0.05926
33.4	0.05926
33.5	0.05926
33.6	0.04444
33.7	0.04444
33.8	0.04444
33.9	0.04444
34	0.04444
34.1	0.04444
34.2	0.04444
34.3	0.02963
34.4	0.02963
34.5	0.02963
34.6	0.02963
34.7	0.01481
34.8	0.01481
34.9	0
35	0
35.1	-0.01481
35.2	-0.01481
35.3	-0.01481
35.4	-0.01481
35.5	-0.01481
35.6	-0.02963
35.7	-0.02963
35.8	-0.02963
35.9	-0.02963
36	-0.02963
36.1	-0.04444
36.2	-0.04444
36.3	-0.04444
36.4	-0.05926
36.5	-0.05926
36.6	-0.05926
36.7	-0.05926
36.8	-0.05926
36.9	-0.05926
37	-0.05926
37.1	-0.07407
37.2	-0.1037
37.3	-0.14815
37.4	-0.14815
37.5	-0.04444
37.6	0.02963
37.7	0.04444
37.8	0.04444
37.9	-0.04444
38	-0.11852
38.1	-0.17778
38.2	-0.19259
38.3	-0.19259
38.4	-0.08889
38.5	-0.02963
38.6	0.01481
38.7	0.02963
38.8	-0.07407
38.9	-0.13333
39	-0.17778
39.1	-0.19259
39.2	-0.16296
39.3	-0.14815
39.4	-0.13333
39.5	-0.11852
39.6	-0.11852
39.7	-0.11852
39.8	-0.11852
39.9	-0.1037
40	-0.1037
40.1	-0.1037
40.2	-0.1037
40.3	-0.1037
40.4	-0.1037
40.5	-0.1037
40.6	-0.11852
40.7	-0.11852
40.8	-0.11852
40.9	-0.1037
41	-0.1037
41.1	-0.1037
41.2	-0.1037
41.3	-0.1037
41.4	-0.1037
41.5	-0.08889
41.6	-0.08889
41.7	-0.08889
41.8	-0.08889
41.9	-0.08889
42	-0.08889
42.1	-0.07407
42.2	-0.07407
42.3	-0.07407
42.4	-0.07407
42.5	-0.05926
42.6	-0.05926
42.7	-0.05926
42.8	-0.04444
42.9	-0.04444
43	-0.04444
43.1	-0.04444
43.2	-0.04444
43.3	-0.04444
43.4	-0.04444
43.5	-0.02963
43.6	-0.02963
43.7	-0.02963
43.8	-0.02963
43.9	-0.02963
44	-0.02963
44.1	-0.01481
44.2	-0.01481
44.3	0
44.4	0
44.5	0
44.6	0.01481
44.7	0.01481
44.8	0.01481
44.9	0.02963
45	0.02963
45.1	0.02963
45.2	0.02963
45.3	0.04444
45.4	0.02963
45.5	0.04444
45.6	0.04444
45.7	0.05926
45.8	0.05926
45.9	0.07407
46	0.07407
46.1	0.07407
46.2	0.07407
46.3	0.07407
46.4	0.08889
46.5	0.08889
46.6	0.08889
46.7	0.08889
46.8	0.08889
46.9	0.08889
47	0.08889
47.1	0.08889
47.2	0.05926
47.3	0.02963
47.4	0.02963
47.5	0.13333
47.6	0.22222
47.7	0.23704
47.8	0.25185
47.9	0.17778
48	0.08889
48.1	0.04444
48.2	0.02963
48.3	0.02963
48.4	0.11852
48.5	0.17778
48.6	0.22222
48.7	0.23704
48.8	0.16296
48.9	0.1037
49	0.05926
49.1	0.04444
49.2	0.05926
49.3	0.08889
49.4	0.1037
49.5	0.1037
49.6	0.11852
49.7	0.11852
49.8	0.11852
49.9	0.13333
50	0.13333
50.1	0.13333
50.2	0.13333
50.3	0.13333
50.4	0.13333
50.5	0.13333
50.6	0.13333
50.7	0.13333
50.8	0.13333
50.9	0.13333
51	0.13333
51.1	0.13333
51.2	0.11852
51.3	0.11852
51.4	0.11852
51.5	0.11852
51.6	0.11852
51.7	0.11852
51.8	0.11852
51.9	0.1037
52	0.08889
52.1	0.08889
52.2	0.08889
52.3	0.08889
52.4	0.08889
52.5	0.08889
52.6	0.08889
52.7	0.08889
52.8	0.07407
52.9	0.07407
53	0.07407
53.1	0.07407
53.2	0.07407
53.3	0.07407
53.4	0.05926
53.5	0.05926
53.6	0.05926
53.7	0.04444
53.8	0.04444
53.9	0.04444
54	0.04444
54.1	0.04444
54.2	0.02963
54.3	0.02963
54.4	0.02963
54.5	0.02963
54.6	0.01481
54.7	0.01481
54.8	0
54.9	0
55	-0.01481
55.1	-0.01481
55.2	-0.01481
55.3	-0.01481
55.4	-0.01481
55.5	-0.01481
55.6	-0.02963
55.7	-0.02963
55.8	-0.02963
55.9	-0.02963
56	-0.02963
56.1	-0.02963
56.2	-0.02963
56.3	-0.04444
56.4	-0.04444
56.5	-0.05926
56.6	-0.05926
56.7	-0.05926
56.8	-0.05926
56.9	-0.05926
57	-0.05926
57.1	-0.07407
57.2	-0.1037
57.3	-0.13333
57.4	-0.14815
57.5	-0.05926
57.6	0.02963
57.7	0.04444
57.8	0.04444
57.9	-0.02963
58	-0.11852
58.1	-0.17778
58.2	-0.19259
58.3	-0.17778
58.4	-0.1037
58.5	-0.04444
58.6	0.01481
58.7	0.02963
58.8	-0.05926
58.9	-0.11852
59	-0.16296
59.1	-0.17778
59.2	-0.16296
59.3	-0.14815
59.4	-0.13333
59.5	-0.11852
59.6	-0.11852
59.7	-0.1037
59.8	-0.1037
59.9	-0.1037
60	-0.1037
60.1	-0.1037
60.2	-0.1037
60.3	-0.1037
60.4	-0.1037
60.5	-0.1037
60.6	-0.1037
60.7	-0.1037
60.8	-0.1037
60.9	-0.1037
61	-0.1037
61.1	-0.1037
61.2	-0.1037
61.3	-0.1037
61.4	-0.08889
61.5	-0.08889
61.6	-0.08889
61.7	-0.08889
61.8	-0.08889
61.9	-0.08889
62	-0.07407
62.1	-0.07407
62.2	-0.07407
62.3	-0.07407
62.4	-0.05926
62.5	-0.05926
62.6	-0.05926
62.7	-0.05926
62.8	-0.05926
62.9	-0.04444
63	-0.04444
63.1	-0.04444
63.2	-0.04444
63.3	-0.04444
63.4	-0.02963
63.5	-0.02963
63.6	-0.02963
63.7	-0.02963
63.8	-0.02963
63.9	-0.01481
64	-0.01481
64.1	-0.01481
64.2	0
64.3	0
64.4	0
64.5	0
64.6	0.01481
64.7	0.01481
64.8	0.01481
64.9	0.02963
65	0.02963
65.1	0.02963
65.2	0.02963
65.3	0.04444
65.4	0.04444
65.5	0.04444
65.6	0.04444
65.7	0.04444
65.8	0.05926
65.9	0.05926
66	0.05926
66.1	0.05926
66.2	0.07407
66.3	0.07407
66.4	0.07407
66.5	0.08889
66.6	0.08889
66.7	0.08889
66.8	0.08889
66.9	0.08889
67	0.08889
67.1	0.08889
67.2	0.05926
67.3	0.01481
67.4	0.02963
67.5	0.11852
67.6	0.20741
67.7	0.23704
67.8	0.25185
67.9	0.14815
68	0.08889
68.1	0.04444
68.2	0.01481
68.3	0.02963
68.4	0.11852
68.5	0.17778
68.6	0.22222
68.7	0.23704
68.8	0.16296
68.9	0.08889
69	0.05926
69.1	0.07407
69.2	0.05926
69.3	0.08889
69.4	0.1037
69.5	0.11852
69.6	0.11852
69.7	0.11852
69.8	0.11852
69.9	0.11852
70	0.11852
70.1	0.11852
70.2	0.13333
70.3	0.13333
70.4	0.13333
70.5	0.13333
70.6	0.13333
70.7	0.13333
70.8	0.13333
70.9	0.13333
71	0.13333
71.1	0.13333
71.2	0.13333
71.3	0.13333
71.4	0.11852
71.5	0.11852
71.6	0.11852
71.7	0.11852
71.8	0.11852
71.9	0.1037
72	0.1037
72.1	0.1037
72.2	0.08889
72.3	0.08889
72.4	0.08889
72.5	0.08889
72.6	0.08889
72.7	0.07407
72.8	0.07407
72.9	0.07407
73	0.07407
73.1	0.07407
73.2	0.07407
73.3	0.05926
73.4	0.05926
73.5	0.05926
73.6	0.05926
73.7	0.05926
73.8	0.05926
73.9	0.05926
74	0.04444
74.1	0.04444
74.2	0.04444
74.3	0.04444
74.4	0.02963
74.5	0.02963
74.6	0.01481
74.7	0.01481
74.8	0.01481
74.9	0.01481
75	0
75.1	0
75.2	0
75.3	0
75.4	-0.01481
75.5	-0.01481
75.6	-0.01481
75.7	-0.01481
75.8	-0.02963
75.9	-0.02963
76	-0.02963
76.1	-0.04444
76.2	-0.04444
76.3	-0.05926
76.4	-0.04444
76.5	-0.04444
76.6	-0.05926
76.7	-0.05926
76.8	-0.05926
76.9	-0.05926
77	-0.05926
77.1	-0.05926
77.2	-0.1037
77.3	-0.13333
77.4	-0.16296
77.5	-0.08889
77.6	0
77.7	0.04444
77.8	0.05926
77.9	-0.02963
78	-0.1037
78.1	-0.16296
78.2	-0.17778
78.3	-0.19259
78.4	-0.1037
78.5	-0.04444
78.6	0
78.7	0.01481
78.8	-0.05926
78.9	-0.11852
79	-0.16296
79.1	-0.17778
79.2	-0.17778
79.3	-0.14815
79.4	-0.13333
79.5	-0.11852
79.6	-0.11852
79.7	-0.11852
79.8	-0.11852
79.9	-0.11852
80	-0.11852
80.1	-0.11852
80.2	-0.11852
80.3	-0.11852
80.4	-0.1037
80.5	-0.1037
80.6	-0.1037
80.7	-0.1037
80.8	-0.1037
80.9	-0.1037
81	-0.1037
81.1	-0.1037
81.2	-0.1037
81.3	-0.1037
81.4	-0.1037
81.5	-0.08889
81.6	-0.08889
81.7	-0.08889
81.8	-0.08889
81.9	-0.08889
82	-0.07407
82.1	-0.07407
82.2	-0.07407
82.3	-0.07407
82.4	-0.07407
82.5	-0.05926
82.6	-0.05926
82.7	-0.05926
82.8	-0.05926
82.9	-0.05926
83	-0.05926
83.1	-0.05926
83.2	-0.04444
83.3	-0.04444
83.4	-0.04444
83.5	-0.02963
83.6	-0.02963
83.7	-0.02963
83.8	-0.02963
83.9	-0.02963
84	-0.02963
84.1	-0.01481
84.2	-0.01481
84.3	-0.01481
84.4	0
84.5	0
84.6	0.01481
84.7	0.01481
84.8	0.01481
84.9	0.01481
85	0.02963
85.1	0.02963
85.2	0.02963
85.3	0.04444
85.4	0.04444
85.5	0.04444
85.6	0.05926
85.7	0.05926
85.8	0.05926
85.9	0.05926
86	0.07407
86.1	0.07407
86.2	0.07407
86.3	0.07407
86.4	0.07407
86.5	0.08889
86.6	0.08889
86.7	0.08889
86.8	0.08889
86.9	0.08889
87	0.08889
87.1	0.08889
87.2	0.05926
87.3	0.01481
87.4	0.01481
87.5	0.1037
87.6	0.19259
87.7	0.22222
87.8	0.23704
87.9	0.22222
88	0.1037
88.1	0.05926
88.2	0.02963
88.3	0.01481
88.4	0.1037
88.5	0.16296
88.6	0.20741
88.7	0.22222
88.8	0.20741
88.9	0.11852
89	0.07407
89.1	0.05926
89.2	0.05926
89.3	0.08889
89.4	0.1037
89.5	0.1037
89.6	0.11852
89.7	0.11852
89.8	0.11852
89.9	0.11852
90	0.13333
90.1	0.13333
90.2	0.13333
90.3	0.13333
90.4	0.13333
90.5	0.13333
90.6	0.13333
90.7	0.13333
90.8	0.13333
90.9	0.13333
91	0.13333
91.1	0.11852
91.2	0.11852
91.3	0.13333
91.4	0.13333
91.5	0.13333
91.6	0.13333
91.7	0.11852
91.8	0.11852
91.9	0.11852
92	0.11852
92.1	0.11852
92.2	0.1037
92.3	0.1037
92.4	0.08889
92.5	0.08889
92.6	0.08889
92.7	0.08889
92.8	0.08889
92.9	0.07407
93	0.07407
93.1	0.07407
93.2	0.07407
93.3	0.07407
93.4	0.05926
93.5	0.05926
93.6	0.05926
93.7	0.05926
93.8	0.05926
93.9	0.04444
94	0.04444
94.1	0.04444
94.2	0.04444
94.3	0.04444
94.4	0.02963
94.5	0.02963
94.6	0.01481
94.7	0.01481
94.8	0
94.9	0
95	0
95.1	-0.01481
95.2	-0.01481
95.3	-0.01481
95.4	-0.01481
95.5	-0.01481
95.6	-0.01481
95.7	-0.01481
95.8	-0.02963
95.9	-0.02963
96	-0.02963
96.1	-0.02963
96.2	-0.04444
96.3	-0.04444
96.4	-0.04444
96.5	-0.05926
96.6	-0.05926
96.7	-0.05926
96.8	-0.05926
96.9	-0.05926
97	-0.05926
97.1	-0.05926
97.2	-0.1037
97.3	-0.14815
97.4	-0.16296
97.5	-0.07407
97.6	0.01481
97.7	0.04444
97.8	0.05926
97.9	-0.01481
98	-0.1037
98.1	-0.16296
98.2	-0.17778
98.3	-0.19259
98.4	-0.1037
98.5	-0.05926
98.6	0
98.7	0.01481
98.8	-0.01481
98.9	-0.1037
99	-0.14815
99.1	-0.16296
99.2	-0.17778
99.3	-0.13333
99.4	-0.13333
99.5	-0.11852
99.6	-0.11852
99.7	-0.1037
99.8	-0.11852
99.9	-0.11852
100	-0.11852
100.1	-0.11852
100.2	-0.11852
100.3	-0.11852
100.4	-0.1037
100.5	-0.1037
100.6	-0.11852
100.7	-0.11852
100.8	-0.11852
100.9	-0.1037
101	-0.1037
101.1	-0.1037
101.2	-0.1037
101.3	-0.1037
101.4	-0.1037
101.5	-0.08889
101.6	-0.08889
101.7	-0.08889
101.8	-0.08889
101.9	-0.08889
102	-0.07407
102.1	-0.07407
102.2	-0.07407
102.3	-0.05926
102.4	-0.05926
102.5	-0.05926
102.6	-0.05926
102.7	-0.05926
102.8	-0.05926
102.9	-0.05926
103	-0.04444
103.1	-0.04444
103.2	-0.04444
103.3	-0.04444
103.4	-0.04444
103.5	-0.02963
103.6	-0.02963
103.7	-0.02963
103.8	-0.02963
103.9	-0.02963
104	-0.01481
104.1	-0.01481
104.2	-0.01481
104.3	-0.01481
104.4	0
104.5	0
104.6	0.01481
104.7	0.01481
104.8	0.01481
104.9	0.02963
105	0.02963
105.1	0.02963
105.2	0.02963
105.3	0.04444
105.4	0.04444
105.5	0.04444
105.6	0.04444
105.7	0.05926
105.8	0.05926
105.9	0.07407
106	0.07407
106.1	0.07407
106.2	0.07407
106.3	0.07407
106.4	0.07407
106.5	0.07407
106.6	0.08889
106.7	0.08889
106.8	0.08889
106.9	0.08889
107	0.08889
107.1	0.07407
107.2	0.08889
107.3	0.04444
107.4	0.01481
107.5	0.1037
107.6	0.19259
107.7	0.23704
107.8	0.26667
107.9	0.17778
108	0.1037
108.1	0.04444
108.2	0.01481
108.3	0.01481
108.4	0.1037
108.5	0.16296
108.6	0.22222
108.7	0.23704
108.8	0.20741
108.9	0.11852
109	0.07407
109.1	0.05926
109.2	0.04444
109.3	0.08889
109.4	0.08889
109.5	0.1037
109.6	0.11852
109.7	0.11852
109.8	0.11852
109.9	0.13333
110	0.11852
110.1	0.13333
110.2	0.13333
110.3	0.13333
110.4	0.13333
110.5	0.14815
110.6	0.14815
110.7	0.14815
110.8	0.13333
110.9	0.13333
111	0.13333
111.1	0.11852
111.2	0.11852
111.3	0.11852
111.4	0.11852
111.5	0.11852
111.6	0.11852
111.7	0.11852
111.8	0.11852
111.9	0.1037
112	0.1037
112.1	0.1037
112.2	0.1037
112.3	0.08889
112.4	0.08889
112.5	0.08889
112.6	0.08889
112.7	0.08889
112.8	0.08889
112.9	0.07407
113	0.07407
113.1	0.07407
113.2	0.05926
113.3	0.05926
113.4	0.05926
113.5	0.05926
113.6	0.05926
113.7	0.05926
113.8	0.05926
113.9	0.04444
114	0.04444
114.1	0.04444
114.2	0.04444
114.3	0.02963
114.4	0.02963
114.5	0.02963
114.6	0.02963
114.7	0.01481
114.8	0.01481
114.9	0
115	0
115.1	-0.01481
115.2	-0.01481
115.3	-0.01481
115.4	-0.01481
115.5	-0.01481
115.6	-0.01481
115.7	-0.02963
115.8	-0.02963
115.9	-0.02963
116	-0.04444
116.1	-0.04444
116.2	-0.04444
116.3	-0.04444
116.4	-0.05926
116.5	-0.05926
116.6	-0.05926
116.7	-0.05926
116.8	-0.05926
116.9	-0.05926
117	-0.07407
117.1	-0.07407
117.2	-0.1037
117.3	-0.16296
117.4	-0.16296
117.5	-0.07407
117.6	0.01481
117.7	0.04444
117.8	0.05926
117.9	-0.01481
118	-0.1037
118.1	-0.16296
118.2	-0.19259
118.3	-0.17778
118.4	-0.11852
118.5	-0.05926
118.6	0
118.7	0.01481
118.8	0
118.9	-0.08889
119	-0.14815
119.1	-0.16296
119.2	-0.19259
119.3	-0.14815
119.4	-0.13333
119.5	-0.11852
119.6	-0.11852
119.7	-0.11852
119.8	-0.11852
119.9	-0.11852
120	-0.11852
120.1	-0.11852
120.2	-0.11852
120.3	-0.11852
120.4	-0.11852
120.5	-0.11852
120.6	-0.11852
120.7	-0.11852
120.8	-0.11852
120.9	-0.11852
121	-0.11852
121.1	-0.1037
121.2	-0.1037
121.3	-0.1037
121.4	-0.08889
121.5	-0.08889
121.6	-0.08889
121.7	-0.08889
121.8	-0.08889
121.9	-0.08889
122	-0.08889
122.1	-0.07407
122.2	-0.07407
122.3	-0.07407
122.4	-0.07407
122.5	-0.07407
122.6	-0.05926
122.7	-0.05926
122.8	-0.05926
122.9	-0.04444
123	-0.04444
123.1	-0.04444
123.2	-0.04444
123.3	-0.04444
123.4	-0.04444
123.5	-0.02963
123.6	-0.02963
123.7	-0.02963
123.8	-0.02963
123.9	-0.02963
124	-0.01481
124.1	-0.01481
124.2	-0.01481
124.3	-0.01481
124.4	-0.01481
124.5	0
124.6	0
124.7	0.01481
124.8	0.01481
124.9	0.01481
125	0.01481
125.1	0.02963
125.2	0.02963
125.3	0.04444
125.4	0.04444
125.5	0.04444
125.6	0.04444
125.7	0.04444
125.8	0.05926
125.9	0.05926
126	0.05926
126.1	0.05926
126.2	0.07407
126.3	0.07407
126.4	0.07407
126.5	0.07407
126.6	0.08889
126.7	0.08889
126.8	0.08889
126.9	0.08889
127	0.08889
127.1	0.08889
127.2	0.05926
127.3	0.01481
127.4	0
127.5	0.08889
127.6	0.17778
127.7	0.22222
127.8	0.25185
127.9	0.17778
128	0.1037
128.1	0.04444
128.2	0.01481
128.3	0.01481
128.4	0.1037
128.5	0.16296
128.6	0.20741
128.7	0.22222
128.8	0.22222
128.9	0.14815
129	0.08889
129.1	0.05926
129.2	0.02963
129.3	0.08889
129.4	0.1037
129.5	0.11852
129.6	0.11852
129.7	0.11852
129.8	0.13333
129.9	0.13333
130	0.13333
130.1	0.13333
130.2	0.13333
130.3	0.14815
130.4	0.14815
130.5	0.14815
130.6	0.13333
130.7	0.13333
130.8	0.13333
130.9	0.13333
131	0.13333
131.1	0.13333
131.2	0.13333
131.3	0.13333
131.4	0.13333
131.5	0.13333
131.6	0.11852
131.7	0.11852
131.8	0.11852
131.9	0.11852
132	0.1037
132.1	0.1037
132.2	0.1037
132.3	0.1037
132.4	0.08889
132.5	0.08889
132.6	0.08889
132.7	0.08889
132.8	0.08889
132.9	0.08889
133	0.08889
133.1	0.08889
133.2	0.07407
133.3	0.07407
133.4	0.05926
133.5	0.05926
133.6	0.05926
133.7	0.05926
133.8	0.05926
133.9	0.05926
134	0.04444
134.1	0.04444
134.2	0.04444
134.3	0.02963
134.4	0.02963
134.5	0.02963
134.6	0.02963
134.7	0.01481
134.8	0.01481
134.9	0
135	0
135.1	-0.01481
135.2	-0.01481
135.3	-0.01481
135.4	-0.01481
135.5	-0.01481
135.6	-0.01481
135.7	-0.01481
135.8	-0.02963
135.9	-0.02963
136	-0.04444
136.1	-0.04444
136.2	-0.04444
136.3	-0.04444
136.4	-0.04444
136.5	-0.04444
136.6	-0.05926
136.7	-0.05926
136.8	-0.05926
136.9	-0.04444
137	-0.05926
137.1	-0.05926
137.2	-0.11852
137.3	-0.16296
137.4	-0.17778
137.5	-0.08889
137.6	0
137.7	0.04444
137.8	0.05926
137.9	-0.01481
138	-0.1037
138.1	-0.16296
138.2	-0.19259
138.3	-0.19259
138.4	-0.11852
138.5	-0.07407
138.6	-0.01481
138.7	0
138.8	0
138.9	-0.07407
139	-0.14815
139.1	-0.16296
139.2	-0.20741
139.3	-0.14815
139.4	-0.14815
139.5	-0.13333
139.6	-0.11852
139.7	-0.11852
139.8	-0.11852
139.9	-0.11852
140	-0.1037
140.1	-0.1037
140.2	-0.1037
140.3	-0.1037
140.4	-0.1037
140.5	-0.1037
140.6	-0.1037
140.7	-0.1037
140.8	-0.1037
140.9	-0.1037
141	-0.1037
141.1	-0.1037
141.2	-0.1037
141.3	-0.1037
141.4	-0.1037
141.5	-0.1037
141.6	-0.08889
141.7	-0.08889
141.8	-0.08889
141.9	-0.08889
142	-0.08889
142.1	-0.08889
142.2	-0.08889
142.3	-0.07407
142.4	-0.07407
142.5	-0.05926
142.6	-0.05926
142.7	-0.05926
142.8	-0.05926
142.9	-0.05926
143	-0.05926
143.1	-0.05926
143.2	-0.04444
143.3	-0.04444
143.4	-0.04444
143.5	-0.02963
143.6	-0.02963
143.7	-0.02963
143.8	-0.02963
143.9	-0.01481
144	-0.01481
144.1	-0.01481
144.2	-0.01481
144.3	0
144.4	0
144.5	0
144.6	0
144.7	0
144.8	0.01481
144.9	0.01481
145	0.01481
145.1	0.02963
145.2	0.02963
145.3	0.02963
145.4	0.04444
145.5	0.04444
145.6	0.04444
145.7	0.04444
145.8	0.04444
145.9	0.05926
146	0.05926
146.1	0.05926
146.2	0.07407
146.3	0.07407
146.4	0.07407
146.5	0.07407
146.6	0.08889
146.7	0.08889
146.8	0.08889
146.9	0.08889
147	0.08889
147.1	0.08889
147.2	0.04444
147.3	0
147.4	-0.01481
147.5	0.07407
147.6	0.16296
147.7	0.22222
147.8	0.25185
147.9	0.23704
148	0.11852
148.1	0.05926
148.2	0.02963
148.3	0.02963
148.4	0.08889
148.5	0.14815
148.6	0.20741
148.7	0.22222
148.8	0.22222
148.9	0.16296
149	0.1037
149.1	0.1037
149.2	0.04444
149.3	0.1037
149.4	0.1037
149.5	0.11852
149.6	0.11852
149.7	0.11852
149.8	0.11852
149.9	0.13333
150	0.13333
150.1	0.13333
150.2	0.13333
150.3	0.13333
150.4	0.13333
150.5	0.13333
150.6	0.13333
150.7	0.13333
150.8	0.14815
150.9	0.14815
151	0.14815
151.1	0.13333
151.2	0.13333
151.3	0.13333
151.4	0.13333
151.5	0.11852
151.6	0.11852
151.7	0.11852
151.8	0.11852
151.9	0.11852
152	0.11852
152.1	0.1037
152.2	0.1037
152.3	0.1037
152.4	0.08889
152.5	0.08889
152.6	0.08889
152.7	0.08889
152.8	0.08889
152.9	0.07407
153	0.07407
153.1	0.07407
153.2	0.07407
153.3	0.07407
153.4	0.05926
153.5	0.05926
153.6	0.05926
153.7	0.04444
153.8	0.04444
153.9	0.04444
154	0.04444
154.1	0.04444
154.2	0.02963
154.3	0.02963
154.4	0.02963
154.5	0.02963
154.6	0.02963
154.7	0.02963
154.8	0.02963
154.9	0.01481
155	0.01481
155.1	0
155.2	0
155.3	-0.01481
155.4	-0.01481
155.5	-0.01481
155.6	-0.01481
155.7	-0.01481
155.8	-0.01481
155.9	-0.02963
156	-0.02963
156.1	-0.02963
156.2	-0.02963
156.3	-0.02963
156.4	-0.04444
156.5	-0.04444
156.6	-0.04444
156.7	-0.04444
156.8	-0.05926
156.9	-0.05926
157	-0.05926
157.1	-0.05926
157.2	-0.1037
157.3	-0.16296
157.4	-0.17778
157.5	-0.08889
157.6	-0.01481
157.7	0.02963
157.8	0.04444
157.9	0.04444
158	-0.05926
158.1	-0.13333
158.2	-0.17778
158.3	-0.19259
158.4	-0.13333
158.5	-0.07407
158.6	-0.01481
158.7	0
158.8	0.01481
158.9	-0.08889
159	-0.13333
159.1	-0.14815
159.2	-0.17778
159.3	-0.14815
159.4	-0.14815
159.5	-0.11852
159.6	-0.11852
159.7	-0.11852
159.8	-0.11852
159.9	-0.1037
160	-0.1037
160.1	-0.1037
160.2	-0.1037
160.3	-0.1037
160.4	-0.1037
160.5	-0.1037
160.6	-0.1037
160.7	-0.1037
160.8	-0.11852
160.9	-0.11852
161	-0.11852
161.1	-0.1037
161.2	-0.1037
161.3	-0.1037
161.4	-0.1037
161.5	-0.1037
161.6	-0.08889
161.7	-0.08889
161.8	-0.08889
161.9	-0.08889
162	-0.08889
162.1	-0.07407
162.2	-0.07407
162.3	-0.07407
162.4	-0.07407
162.5	-0.07407
162.6	-0.05926
162.7	-0.05926
162.8	-0.05926
162.9	-0.05926
163	-0.04444
163.1	-0.04444
163.2	-0.04444
163.3	-0.04444
163.4	-0.04444
163.5	-0.02963
163.6	-0.02963
163.7	-0.02963
163.8	-0.02963
163.9	-0.01481
164	-0.01481
164.1	-0.01481
164.2	-0.01481
164.3	0
164.4	0
164.5	0
164.6	0
164.7	0.01481
164.8	0.01481
164.9	0.01481
165	0.01481
165.1	0.02963
165.2	0.02963
165.3	0.02963
165.4	0.02963
165.5	0.04444
165.6	0.04444
165.7	0.04444
165.8	0.04444
165.9	0.05926
166	0.05926
166.1	0.05926
166.2	0.05926
166.3	0.05926
166.4	0.07407
166.5	0.07407
166.6	0.07407
166.7	0.07407
166.8	0.08889
166.9	0.08889
167	0.08889
167.1	0.08889
167.2	0.05926
167.3	0.01481
167.4	-0.01481
167.5	0.05926
167.6	0.13333
167.7	0.20741
167.8	0.23704
167.9	0.23704
168	0.13333
168.1	0.05926
168.2	0.01481
168.3	0.01481
168.4	0.07407
168.5	0.14815
168.6	0.20741
168.7	0.22222
168.8	0.22222
168.9	0.16296
169	0.1037
169.1	0.1037
169.2	0.04444
169.3	0.08889
169.4	0.08889
169.5	0.1037
169.6	0.1037
169.7	0.11852
169.8	0.11852
169.9	0.11852
170	0.13333
170.1	0.13333
170.2	0.13333
170.3	0.14815
170.4	0.13333
170.5	0.13333
170.6	0.13333
170.7	0.13333
170.8	0.13333
170.9	0.13333
171	0.13333
171.1	0.13333
171.2	0.13333
171.3	0.11852
171.4	0.11852
171.5	0.11852
171.6	0.11852
171.7	0.11852
171.8	0.11852
171.9	0.1037
172	0.1037
172.1	0.08889
172.2	0.08889
172.3	0.08889
172.4	0.08889
172.5	0.08889
172.6	0.08889
172.7	0.08889
172.8	0.08889
172.9	0.08889
173	0.07407
173.1	0.07407
173.2	0.07407
173.3	0.05926
173.4	0.05926
173.5	0.05926
173.6	0.05926
173.7	0.05926
173.8	0.05926
173.9	0.05926
174	0.04444
174.1	0.04444
174.2	0.04444
174.3	0.02963
174.4	0.02963
174.5	0.02963
174.6	0.02963
174.7	0.01481
174.8	0.01481
174.9	0
175	0
175.1	0
175.2	0
175.3	-0.01481
175.4	-0.01481
175.5	-0.01481
175.6	-0.01481
175.7	-0.01481
175.8	-0.02963
175.9	-0.02963
176	-0.02963
176.1	-0.02963
176.2	-0.04444
176.3	-0.04444
176.4	-0.04444
176.5	-0.04444
176.6	-0.05926
176.7	-0.05926
176.8	-0.05926
176.9	-0.04444
177	-0.04444
177.1	-0.05926
177.2	-0.1037
177.3	-0.16296
177.4	-0.20741
177.5	-0.1037
177.6	-0.04444
177.7	0.01481
177.8	0.05926
177.9	0.05926
178	-0.04444
178.1	-0.11852
178.2	-0.16296
178.3	-0.17778
178.4	-0.16296
178.5	-0.08889
178.6	-0.04444
178.7	-0.01481
178.8	0
178.9	-0.01481
179	-0.1037
179.1	-0.11852
179.2	-0.19259
179.3	-0.13333
179.4	-0.14815
179.5	-0.13333
179.6	-0.11852
179.7	-0.11852
179.8	-0.11852
179.9	-0.1037
180	-0.11852
180.1	-0.11852
180.2	-0.11852
180.3	-0.11852
180.4	-0.11852
180.5	-0.11852
180.6	-0.11852
180.7	-0.11852
180.8	-0.11852
180.9	-0.11852
181	-0.1037
181.1	-0.1037
181.2	-0.1037
181.3	-0.1037
181.4	-0.1037
181.5	-0.1037
181.6	-0.1037
181.7	-0.08889
181.8	-0.08889
181.9	-0.08889
182	-0.08889
182.1	-0.08889
182.2	-0.07407
182.3	-0.07407
182.4	-0.07407
182.5	-0.07407
182.6	-0.07407
182.7	-0.05926
182.8	-0.05926
182.9	-0.04444
183	-0.04444
183.1	-0.04444
183.2	-0.04444
183.3	-0.04444
183.4	-0.02963
183.5	-0.02963
183.6	-0.02963
183.7	-0.02963
183.8	-0.02963
183.9	-0.02963
184	-0.02963
184.1	-0.02963
184.2	-0.01481
184.3	-0.01481
184.4	0
184.5	0
184.6	0
184.7	0.01481
184.8	0.01481
184.9	0.01481
185	0.01481
185.1	0.02963
185.2	0.02963
185.3	0.04444
185.4	0.04444
185.5	0.04444
185.6	0.04444
185.7	0.05926
185.8	0.05926
185.9	0.05926
186	0.05926
186.1	0.05926
186.2	0.05926
186.3	0.07407
186.4	0.07407
186.5	0.07407
186.6	0.07407
186.7	0.08889
186.8	0.08889
186.9	0.08889
187	0.08889
187.1	0.08889
187.2	0.04444
187.3	0
187.4	-0.02963
187.5	0.04444
187.6	0.11852
187.7	0.19259
187.8	0.23704
187.9	0.23704
188	0.13333
188.1	0.05926
188.2	0.02963
188.3	0.02963
188.4	0.04444
188.5	0.11852
188.6	0.17778
188.7	0.20741
188.8	0.22222
188.9	0.20741
189	0.11852
189.1	0.11852
189.2	0.04444
189.3	0.1037
189.4	0.1037
189.5	0.11852
189.6	0.11852
189.7	0.11852
189.8	0.11852
189.9	0.13333
190	0.13333
190.1	0.13333
190.2	0.13333
190.3	0.13333
190.4	0.13333
190.5	0.13333
190.6	0.13333
190.7	0.13333
190.8	0.13333
190.9	0.13333
191	0.13333
191.1	0.13333
191.2	0.13333
191.3	0.13333
191.4	0.11852
191.5	0.11852
191.6	0.11852
191.7	0.11852
191.8	0.11852
191.9	0.1037
192	0.1037
192.1	0.1037
192.2	0.1037
192.3	0.1037
192.4	0.08889
192.5	0.08889
192.6	0.08889
192.7	0.08889
192.8	0.08889
192.9	0.08889
193	0.07407
193.1	0.07407
193.2	0.05926
193.3	0.05926
193.4	0.05926
193.5	0.05926
193.6	0.05926
193.7	0.04444
193.8	0.04444
193.9	0.04444
194	0.04444
194.1	0.04444
194.2	0.04444
194.3	0.02963
194.4	0.02963
194.5	0.02963
194.6	0.02963
194.7	0.02963
194.8	0.01481
194.9	0.01481
195	0
195.1	0
195.2	-0.01481
195.3	-0.01481
195.4	-0.01481
195.5	-0.01481
195.6	-0.01481
195.7	-0.01481
195.8	-0.02963
195.9	-0.02963
196	-0.02963
196.1	-0.02963
196.2	-0.04444
196.3	-0.04444
196.4	-0.04444
196.5	-0.04444
196.6	-0.04444
196.7	-0.05926
196.8	-0.05926
196.9	-0.05926
197	-0.07407
197.1	-0.07407
197.2	-0.11852
197.3	-0.16296
197.4	-0.20741
197.5	-0.13333
197.6	-0.04444
197.7	0.01481
197.8	0.04444
197.9	0.05926
198	-0.04444
198.1	-0.11852
198.2	-0.17778
198.3	-0.19259
198.4	-0.14815
198.5	-0.07407
198.6	-0.02963
198.7	-0.01481
198.8	0
198.9	-0.01481
199	-0.1037
199.1	-0.11852
199.2	-0.19259
199.3	-0.13333
199.4	-0.13333
199.5	-0.11852
199.6	-0.11852
199.7	-0.11852
199.8	-0.11852
[truncated: 5,001 more rows]

## Sheet: Fig. 2d (inset of right)
0	-0.13446
0.002	-0.13446
0.004	-0.13446
0.006	-0.13446
0.008	-0.13446
0.01	-0.13446
0.012	-0.13446
0.014	-0.13446
0.016	-0.13446
0.018	-0.13446
0.02	-0.13046
0.022	-0.12646
0.024	-0.12246
0.026	-0.12246
0.028	-0.11846
0.03	-0.11846
0.032	-0.11446
0.034	-0.11046
0.036	-0.10646
0.038	-0.10246
0.04	-0.10246
0.042	-0.09846
0.044	-0.09446
0.046	-0.09046
0.048	-0.08646
0.05	-0.08246
0.052	-0.07846
0.054	-0.07846
0.056	-0.07446
0.058	-0.07046
0.06	-0.06646
0.062	-0.06246
0.064	-0.05846
0.066	-0.05446
0.068	-0.05446
0.07	-0.05046
0.072	-0.04646
0.074	-0.03846
0.076	-0.03446
0.078	-0.03046
0.08	-0.03046
0.082	-0.02646
0.084	-0.02246
0.086	-0.01846
0.088	-0.01446
0.09	-0.01446
0.092	-0.01046
0.094	-0.00646
0.096	-0.00246
0.098	0.00554
0.1	0.00954
0.102	0.01354
0.104	0.01754
0.106	0.01754
0.108	0.02154
0.11	0.02554
0.112	0.02954
0.114	0.03354
0.116	0.03754
0.118	0.04154
0.12	0.04554
0.122	0.04954
0.124	0.05354
0.126	0.05354
0.128	0.05754
0.13	0.06154
0.132	0.06554
0.134	0.06954
0.136	0.07354
0.138	0.07754
0.14	0.08154
0.142	0.08154
0.144	0.08554
0.146	0.08954
0.148	0.09354
0.15	0.09754
0.152	0.10154
0.154	0.10554
0.156	0.10554
0.158	0.10954
0.16	0.11354
0.162	0.11754
0.164	0.11754
0.166	0.12154
0.168	0.12554
0.17	0.12954
0.172	0.13354
0.174	0.13354
0.176	0.13754
0.178	0.13754
0.18	0.14154
0.182	0.14554
0.184	0.14954
0.186	0.15354
0.188	0.15354
0.19	0.15754
0.192	0.15754
0.194	0.16154
0.196	0.16554
0.198	0.16954
0.2	0.16954
0.202	0.17354
0.204	0.17754
0.206	0.17754
0.208	0.18154
0.21	0.18154
0.212	0.18554
0.214	0.18954
0.216	0.18954
0.218	0.19354
0.22	0.19354
0.222	0.19754
0.224	0.19754
0.226	0.20154
0.228	0.20154
0.23	0.20554
0.232	0.20554
0.234	0.20954
0.236	0.20954
0.238	0.21354
0.24	0.21354
0.242	0.21754
0.244	0.22154
0.246	0.22154
0.248	0.22554
0.25	0.22554
0.252	0.22954
0.254	0.22954
0.256	0.23354
0.258	0.23354
0.26	0.23354
0.262	0.23754
0.264	0.23754
0.266	0.24154
0.268	0.24154
0.27	0.24154
0.272	0.24554
0.274	0.24554
0.276	0.24954
0.278	0.24954
0.28	0.25354
0.282	0.25354
0.284	0.25354
0.286	0.25354
0.288	0.25754
0.29	0.25754
0.292	0.25754
0.294	0.25754
0.296	0.25754
0.298	0.25754
0.3	0.26154
0.302	0.26154
0.304	0.26154
0.306	0.26154
0.308	0.26554
0.31	0.26554
0.312	0.26554
0.314	0.26554
0.316	0.26554
0.318	0.26554
0.32	0.26554
0.322	0.26554
0.324	0.26554
0.326	0.26554
0.328	0.26554
0.33	0.26554
0.332	0.26554
0.334	0.26554
0.336	0.26554
0.338	0.26554
0.34	0.26554
0.342	0.26554
0.344	0.26554
0.346	0.26554
0.348	0.26554
0.35	0.26554
0.352	0.26154
0.354	0.26154
0.356	0.26154
0.358	0.26154
0.36	0.26154
0.362	0.25754
0.364	0.25754
0.366	0.25754
0.368	0.25354
0.37	0.25354
0.372	0.25354
0.374	0.24954
0.376	0.24954
0.378	0.24954
0.38	0.24954
0.382	0.24554
0.384	0.24554
0.386	0.24554
0.388	0.24154
0.39	0.24154
0.392	0.24154
0.394	0.23754
0.396	0.23754
0.398	0.23754
0.4	0.23354
0.402	0.23354
0.404	0.23354
0.406	0.22954
0.408	0.22554
0.41	0.22554
0.412	0.22554
0.414	0.22554
0.416	0.22154
0.418	0.21754
0.42	0.21754
0.422	0.21354
0.424	0.20954
0.426	0.20954
0.428	0.20554
0.43	0.20554
0.432	0.20154
0.434	0.19754
0.436	0.19754
0.438	0.19354
0.44	0.19354
0.442	0.18954
0.444	0.18954
0.446	0.18554
0.448	0.18554
0.45	0.18154
0.452	0.18154
0.454	0.17754
0.456	0.17754
0.458	0.17354
0.46	0.16954
0.462	0.16954
0.464	0.16554
0.466	0.16154
0.468	0.16154
0.47	0.15754
0.472	0.15354
0.474	0.14954
0.476	0.14954
0.478	0.14554
0.48	0.14154
0.482	0.14154
0.484	0.13754
0.486	0.13354
0.488	0.12954
0.49	0.12554
0.492	0.12154
0.494	0.11754
0.496	0.11754
0.498	0.10954
0.5	0.10954
0.502	0.10154
0.504	0.09754
0.506	0.09354
0.508	0.09354
0.51	0.08954
0.512	0.08554
0.514	0.08554
0.516	0.08154
0.518	0.07754
0.52	0.07354
0.522	0.06954
0.524	0.06554
0.526	0.06154
0.528	0.05754
0.53	0.05354
0.532	0.05354
0.534	0.04954
0.536	0.04554
0.538	0.04154
0.54	0.03754
0.542	0.03354
0.544	0.02954
0.546	0.02554
0.548	0.02154
0.55	0.01754
0.552	0.01754
0.554	0.01354
0.556	0.00954
0.558	0.00554
0.56	0.00154
0.562	-0.00246
0.564	-0.00646
0.566	-0.01046
0.568	-0.01446
0.57	-0.01846
0.572	-0.02246
0.574	-0.02646
0.576	-0.03046
0.578	-0.03446
0.58	-0.03446
0.582	-0.03846
0.584	-0.04246
0.586	-0.04646
0.588	-0.05046
0.59	-0.05446
0.592	-0.05846
0.594	-0.05846
0.596	-0.06246
0.598	-0.06646
0.6	-0.07046
0.602	-0.07446
0.604	-0.07446
0.606	-0.07846
0.608	-0.08246
0.61	-0.08646
0.612	-0.08646
0.614	-0.09046
0.616	-0.09446
0.618	-0.09846
0.62	-0.10246
0.622	-0.10646
0.624	-0.10646
0.626	-0.11046
0.628	-0.11446
0.63	-0.11846
0.632	-0.11846
0.634	-0.12246
0.636	-0.12646
0.638	-0.13046
0.64	-0.13446
0.642	-0.13846
0.644	-0.13846
0.646	-0.14246
0.648	-0.14246
0.65	-0.14646
0.652	-0.15046
0.654	-0.15446
0.656	-0.15446
0.658	-0.15846
0.66	-0.15846
0.662	-0.16246
0.664	-0.16246
0.666	-0.16646
0.668	-0.17046
0.67	-0.17046
0.672	-0.17446
0.674	-0.17846
0.676	-0.18246
0.678	-0.18246
0.68	-0.18646
0.682	-0.18646
0.684	-0.18646
0.686	-0.19046
0.688	-0.19046
0.69	-0.19446
0.692	-0.19446
0.694	-0.19846
0.696	-0.19846
0.698	-0.20246
0.7	-0.20246
0.702	-0.20646
0.704	-0.20646
0.706	-0.21046
0.708	-0.21046
0.71	-0.21446
0.712	-0.21446
0.714	-0.21846
0.716	-0.21846
0.718	-0.21846
0.72	-0.22246
0.722	-0.22246
0.724	-0.22646
0.726	-0.22646
0.728	-0.22646
0.73	-0.23046
0.732	-0.23046
0.734	-0.23046
0.736	-0.23446
0.738	-0.23446
0.74	-0.23446
0.742	-0.23846
0.744	-0.23846
0.746	-0.23846
0.748	-0.23846
0.75	-0.24246
0.752	-0.24246
0.754	-0.24246
0.756	-0.24246
0.758	-0.24246
0.76	-0.24246
0.762	-0.24246
0.764	-0.24246
0.766	-0.24246
0.768	-0.24246
0.77	-0.24246
0.772	-0.23846
0.774	-0.23846
0.776	-0.24246
0.778	-0.24246
0.78	-0.24246
0.782	-0.24246
0.784	-0.24246
0.786	-0.24246
0.788	-0.24246
0.79	-0.23846
0.792	-0.23846
0.794	-0.23846
0.796	-0.23846
0.798	-0.23846
0.8	-0.23846
0.802	-0.23846
0.804	-0.23846
0.806	-0.23846
0.808	-0.23446
0.81	-0.23446
0.812	-0.23046
0.814	-0.23046
0.816	-0.23046
0.818	-0.23046
0.82	-0.23046
0.822	-0.23046
0.824	-0.23046
0.826	-0.23046
0.828	-0.23046
0.83	-0.22646
0.832	-0.22646
0.834	-0.22646
0.836	-0.22246
0.838	-0.22246
0.84	-0.21846
0.842	-0.21846
0.844	-0.21446
0.846	-0.21446
0.848	-0.21046
0.85	-0.21046
0.852	-0.20646
0.854	-0.20646
0.856	-0.20646
0.858	-0.20646
0.86	-0.20246
0.862	-0.20246
0.864	-0.19846
0.866	-0.19846
0.868	-0.19446
0.87	-0.19446
0.872	-0.19046
0.874	-0.19046
0.876	-0.18646
0.878	-0.18646
0.88	-0.18246
0.882	-0.17846
0.884	-0.17846
0.886	-0.17446
0.888	-0.17446
0.89	-0.17046
0.892	-0.16646
0.894	-0.16246
0.896	-0.15846
0.898	-0.15846
0.9	-0.15446
0.902	-0.15446
0.904	-0.15046
0.906	-0.15046
0.908	-0.14646
0.91	-0.14646
0.912	-0.14246
0.914	-0.13846
0.916	-0.13446
0.918	-0.13446
0.92	-0.13046
0.922	-0.12646
0.924	-0.12246
0.926	-0.12246
0.928	-0.11846
0.93	-0.11446
0.932	-0.11046
0.934	-0.11046
0.936	-0.10246
0.938	-0.10246
0.94	-0.09846
0.942	-0.09846
0.944	-0.09446
0.946	-0.09046
0.948	-0.08646
0.95	-0.08246
0.952	-0.07846
0.954	-0.07446
0.956	-0.07046
0.958	-0.06646
0.96	-0.06246
0.962	-0.05846
0.964	-0.05846
0.966	-0.05446
0.968	-0.05446
0.97	-0.05046
0.972	-0.04646
0.974	-0.04246
0.976	-0.03846
0.978	-0.03446
0.98	-0.03046
0.982	-0.02646
0.984	-0.02246
0.986	-0.01846
0.988	-0.01446
0.99	-0.01046
0.992	-0.00646
0.994	-0.00246
0.996	0.00154
0.998	0.00154
1	0.00554
1.002	0.00954
1.004	0.01354
1.006	0.01754
1.008	0.02154
1.01	0.02554
1.012	0.02954
1.014	0.03354
1.016	0.03754
1.018	0.03754
1.02	0.04154
1.022	0.04554
1.024	0.04954
1.026	0.05354
1.028	0.06154
1.03	0.06154
1.032	0.06554
1.034	0.06954
1.036	0.07354
1.038	0.07354
1.04	0.07754
1.042	0.08154
1.044	0.08554
1.046	0.08554
1.048	0.08954
1.05	0.09354
1.052	0.09754
1.054	0.10154
1.056	0.10554
1.058	0.10954
1.06	0.11354
1.062	0.11354
1.064	0.11754
1.066	0.12154
1.068	0.12554
1.07	0.12554
1.072	0.12954
1.074	0.13354
1.076	0.13754
1.078	0.14154
1.08	0.14154
1.082	0.14554
1.084	0.14954
1.086	0.14954
1.088	0.15354
1.09	0.15754
1.092	0.15754
1.094	0.16154
1.096	0.16554
1.098	0.16954
1.1	0.17354
1.102	0.17354
1.104	0.17754
1.106	0.18154
1.108	0.18154
1.11	0.18554
1.112	0.18554
1.114	0.18554
1.116	0.18954
1.118	0.18954
1.12	0.19354
1.122	0.19354
1.124	0.19754
1.126	0.20154
1.128	0.20154
1.13	0.20554
1.132	0.20554
1.134	0.20954
1.136	0.20954
1.138	0.21354
1.14	0.21754
1.142	0.21754
1.144	0.22154
1.146	0.22154
1.148	0.22154
1.15	0.22554
1.152	0.22554
1.154	0.22954
1.156	0.23354
1.158	0.23354
1.16	0.23354
1.162	0.23754
1.164	0.23754
1.166	0.24154
1.168	0.24154
1.17	0.24154
1.172	0.24554
1.174	0.24554
1.176	0.24954
1.178	0.24954
1.18	0.25354
1.182	0.25354
1.184	0.25354
1.186	0.25354
1.188	0.25754
1.19	0.25354
1.192	0.25754
1.194	0.25754
1.196	0.25754
1.198	0.26154
1.2	0.26154
1.202	0.26154
1.204	0.26554
1.206	0.26554
1.208	0.26554
1.21	0.26554
1.212	0.26554
1.214	0.26554
1.216	0.26554
1.218	0.26554
1.22	0.26554
1.222	0.26554
1.224	0.26554
1.226	0.26554
1.228	0.26954
1.23	0.26554
1.232	0.26554
1.234	0.26554
1.236	0.26554
1.238	0.26554
1.24	0.26554
1.242	0.26554
1.244	0.26554
1.246	0.26154
1.248	0.26154
1.25	0.26154
1.252	0.26154
1.254	0.26154
1.256	0.26154
1.258	0.26154
1.26	0.26154
1.262	0.26154
1.264	0.25754
1.266	0.25754
1.268	0.25754
1.27	0.25754
1.272	0.25754
1.274	0.25354
1.276	0.25354
1.278	0.24954
1.28	0.24954
1.282	0.24954
1.284	0.24554
1.286	0.24554
1.288	0.24554
1.29	0.24154
1.292	0.24154
1.294	0.23754
1.296	0.23754
1.298	0.23754
1.3	0.23354
1.302	0.23354
1.304	0.23354
1.306	0.22954
1.308	0.22954
1.31	0.22554
1.312	0.22554
1.314	0.22154
1.316	0.22154
1.318	0.21754
1.32	0.21754
1.322	0.21354
1.324	0.21354
1.326	0.20954
1.328	0.20554
1.33	0.20554
1.332	0.20154
1.334	0.20154
1.336	0.19754
1.338	0.19754
1.34	0.19354
1.342	0.19354
1.344	0.18954
1.346	0.18954
1.348	0.18554
1.35	0.18154
1.352	0.18154
1.354	0.17754
1.356	0.17754
1.358	0.17354
1.36	0.17354
1.362	0.16954
1.364	0.16554
1.366	0.16154
1.368	0.15754
1.37	0.15354
1.372	0.14954
1.374	0.14954
1.376	0.14554
1.378	0.14554
1.38	0.14154
1.382	0.13754
1.384	0.13354
1.386	0.12954
1.388	0.12954
1.39	0.12554
1.392	0.12154
1.394	0.11754
1.396	0.11354
1.398	0.10954
1.4	0.10554
1.402	0.10554
1.404	0.10154
1.406	0.09754
1.408	0.09354
1.41	0.08954
1.412	0.08954
1.414	0.08154
1.416	0.08154
1.418	0.07754
1.42	0.07354
1.422	0.06954
1.424	0.06954
1.426	0.06554
1.428	0.06154
1.43	0.05354
1.432	0.04954
1.434	0.04554
1.436	0.04154
1.438	0.03754
1.44	0.03754
1.442	0.03354
1.444	0.02954
1.446	0.02554
1.448	0.02154
1.45	0.01754
1.452	0.01354
1.454	0.00954
1.456	0.00554
1.458	0.00554
1.46	0.00154
1.462	-0.00246
1.464	-0.00646
1.466	-0.01046
1.468	-0.01446
1.47	-0.01846
1.472	-0.02246
1.474	-0.02646
1.476	-0.03046
1.478	-0.03446
1.48	-0.03446
1.482	-0.03846
1.484	-0.04246
1.486	-0.04646
1.488	-0.05046
1.49	-0.05446
1.492	-0.05846
1.494	-0.05846
1.496	-0.06246
1.498	-0.06646
1.5	-0.07046
1.502	-0.07446
1.504	-0.07846
1.506	-0.07846
1.508	-0.08246
1.51	-0.08646
1.512	-0.08646
1.514	-0.09046
1.516	-0.09446
1.518	-0.09846
1.52	-0.10246
1.522	-0.10646
1.524	-0.11046
1.526	-0.11046
1.528	-0.11446
1.53	-0.11846
1.532	-0.11846
1.534	-0.12246
1.536	-0.12646
1.538	-0.13046
1.54	-0.13046
1.542	-0.13446
1.544	-0.13446
1.546	-0.13846
1.548	-0.14246
1.55	-0.14646
1.552	-0.14646
1.554	-0.15046
1.556	-0.15446
1.558	-0.15846
1.56	-0.15846
1.562	-0.16246
1.564	-0.16646
1.566	-0.16646
1.568	-0.17046
1.57	-0.17046
1.572	-0.17446
1.574	-0.17846
1.576	-0.18246
1.578	-0.18246
1.58	-0.18246
1.582	-0.18646
1.584	-0.19046
1.586	-0.19046
1.588	-0.19446
1.59	-0.19446
1.592	-0.19846
1.594	-0.19846
1.596	-0.20246
1.598	-0.20646
1.6	-0.20646
1.602	-0.21046
1.604	-0.21046
1.606	-0.21046
1.608	-0.21046
1.61	-0.21446
1.612	-0.21446
1.614	-0.21846
1.616	-0.21846
1.618	-0.22246
1.62	-0.22246
1.622	-0.22246
1.624	-0.22646
1.626	-0.22646
1.628	-0.22646
1.63	-0.23046
1.632	-0.23046
1.634	-0.23046
1.636	-0.23046
1.638	-0.23446
1.64	-0.23446
1.642	-0.23446
1.644	-0.23846
1.646	-0.23846
1.648	-0.23846
1.65	-0.23846
1.652	-0.23846
1.654	-0.23846
1.656	-0.23846
1.658	-0.23846
1.66	-0.23846
1.662	-0.24246
1.664	-0.23846
1.666	-0.23846
1.668	-0.23846
1.67	-0.24246
1.672	-0.24246
1.674	-0.24246
1.676	-0.24246
1.678	-0.24246
1.68	-0.24246
1.682	-0.24246
1.684	-0.24246
1.686	-0.24246
1.688	-0.24246
1.69	-0.24246
1.692	-0.23846
1.694	-0.24246
1.696	-0.23846
1.698	-0.24246
1.7	-0.23846
1.702	-0.23846
1.704	-0.23846
1.706	-0.23446
1.708	-0.23446
1.71	-0.23446
1.712	-0.23446
1.714	-0.23446
1.716	-0.23446
1.718	-0.23446
1.72	-0.23046
1.722	-0.23046
1.724	-0.22646
1.726	-0.22646
1.728	-0.22646
1.73	-0.22646
1.732	-0.22646
1.734	-0.22246
1.736	-0.22246
1.738	-0.22246
1.74	-0.21846
1.742	-0.21846
1.744	-0.21446
1.746	-0.21446
1.748	-0.21046
1.75	-0.21046
1.752	-0.20646
1.754	-0.20646
1.756	-0.20646
1.758	-0.20246
1.76	-0.20246
1.762	-0.19846
1.764	-0.19846
1.766	-0.19446
1.768	-0.19446
1.77	-0.19046
1.772	-0.19046
1.774	-0.19046
1.776	-0.18646
1.778	-0.18646
1.78	-0.18246
1.782	-0.17846
1.784	-0.17846
1.786	-0.17446
1.788	-0.17046
1.79	-0.17046
1.792	-0.16646
1.794	-0.16646
1.796	-0.16246
1.798	-0.15846
1.8	-0.15846
1.802	-0.15446
1.804	-0.15446
1.806	-0.15046
1.808	-0.14646
1.81	-0.14246
1.812	-0.14246
1.814	-0.13846
1.816	-0.13846
1.818	-0.13446
1.82	-0.13046
1.822	-0.12646
1.824	-0.12246
1.826	-0.12246
1.828	-0.11446
1.83	-0.11446
1.832	-0.11046
1.834	-0.11046
1.836	-0.10646
1.838	-0.10246
1.84	-0.09846
1.842	-0.09446
1.844	-0.09046
1.846	-0.09046
1.848	-0.08646
1.85	-0.08246
1.852	-0.07846
1.854	-0.07446
1.856	-0.07046
1.858	-0.06646
1.86	-0.06246
1.862	-0.06246
1.864	-0.05846
1.866	-0.05846
1.868	-0.05446
1.87	-0.05046
1.872	-0.04646
1.874	-0.04246
1.876	-0.03846
1.878	-0.03446
1.88	-0.03046
1.882	-0.02646
1.884	-0.02646
1.886	-0.02246
1.888	-0.01846
1.89	-0.01446
1.892	-0.01046
1.894	-0.00246
1.896	0.00154
1.898	0.00554
1.9	0.00954
1.902	0.00954
1.904	0.01754
1.906	0.01754
1.908	0.02554
1.91	0.02554
1.912	0.02954
1.914	0.03354
1.916	0.03754
1.918	0.04154
1.92	0.04554
1.922	0.04954
1.924	0.05354
1.926	0.05354
1.928	0.05754
1.93	0.06154
1.932	0.06554
1.934	0.06554
1.936	0.06954
1.938	0.06954
1.94	0.07754
1.942	0.08154
1.944	0.08554
1.946	0.08954
1.948	0.09354
1.95	0.09354
1.952	0.09754
1.954	0.09754
1.956	0.10554
1.958	0.10554
1.96	0.11354
1.962	0.11354
1.964	0.11754
1.966	0.12154
1.968	0.12554
1.97	0.12954
1.972	0.12954
1.974	0.13354
1.976	0.13754
1.978	0.13754
1.98	0.14154
1.982	0.14154
1.984	0.14554
1.986	0.14954
1.988	0.15354
1.99	0.15354
1.992	0.15754
1.994	0.16154
1.996	0.16554
1.998	0.16954
2	0.16954
2.002	0.17354
2.004	0.17354
2.006	0.17754
2.008	0.18154
2.01	0.18154
2.012	0.18554
2.014	0.18954
2.016	0.19354
2.018	0.19354
2.02	0.19354
2.022	0.19754
2.024	0.20154
2.026	0.20154
2.028	0.20154
2.03	0.20554
2.032	0.20554
2.034	0.20954
2.036	0.21354
2.038	0.21354
2.04	0.21754
2.042	0.21754
2.044	0.22154
2.046	0.22154
2.048	0.22154
2.05	0.22554
2.052	0.22554
2.054	0.22954
2.056	0.22954
2.058	0.23354
2.06	0.23354
2.062	0.23754
2.064	0.24154
2.066	0.24154
2.068	0.24554
2.07	0.24554
2.072	0.24554
2.074	0.24554
2.076	0.24954
2.078	0.24954
2.08	0.25354
2.082	0.25354
2.084	0.25354
2.086	0.25354
2.088	0.25754
2.09	0.25354
2.092	0.25754
2.094	0.25754
2.096	0.26154
2.098	0.26154
2.1	0.26154
2.102	0.26154
2.104	0.26154
2.106	0.26154
2.108	0.26554
2.11	0.26554
2.112	0.26554
2.114	0.26554
2.116	0.26554
2.118	0.26554
2.12	0.26554
2.122	0.26554
2.124	0.26554
2.126	0.26554
2.128	0.26554
2.13	0.26554
2.132	0.26554
2.134	0.26554
2.136	0.26554
2.138	0.26554
2.14	0.26554
2.142	0.26554
2.144	0.26554
2.146	0.26554
2.148	0.26154
2.15	0.26154
2.152	0.26154
2.154	0.26154
2.156	0.26154
2.158	0.26154
2.16	0.26154
2.162	0.25754
2.164	0.25754
2.166	0.25754
2.168	0.25754
2.17	0.25354
2.172	0.25354
2.174	0.25354
2.176	0.25354
2.178	0.24954
2.18	0.24954
2.182	0.24954
2.184	0.24554
2.186	0.24554
2.188	0.24154
2.19	0.24154
2.192	0.23754
2.194	0.23754
2.196	0.23754
2.198	0.23354
2.2	0.23354
2.202	0.23354
2.204	0.22954
2.206	0.22954
2.208	0.22554
2.21	0.22554
2.212	0.22154
2.214	0.22154
2.216	0.22154
2.218	0.21754
2.22	0.21754
2.222	0.21354
2.224	0.21354
2.226	0.20954
2.228	0.20954
2.23	0.20554
2.232	0.20154
2.234	0.20154
2.236	0.19754
2.238	0.19754
2.24	0.19354
2.242	0.18954
2.244	0.18954
2.246	0.18954
2.248	0.18554
2.25	0.18154
2.252	0.18154
2.254	0.17754
2.256	0.17354
2.258	0.17354
2.26	0.16954
2.262	0.16954
2.264	0.16554
2.266	0.16154
2.268	0.15754
2.27	0.15354
2.272	0.14954
2.274	0.14554
2.276	0.14554
2.278	0.14154
2.28	0.14154
2.282	0.13754
2.284	0.13354
2.286	0.12954
2.288	0.12554
2.29	0.12554
2.292	0.12154
2.294	0.11754
2.296	0.11354
2.298	0.10954
2.3	0.10954
2.302	0.10554
2.304	0.10154
2.306	0.09754
2.308	0.09754
2.31	0.09354
2.312	0.08954
2.314	0.08554
2.316	0.08154
2.318	0.07754
2.32	0.07354
2.322	0.06954
2.324	0.06554
2.326	0.06154
2.328	0.05754
2.33	0.05354
2.332	0.04954
2.334	0.04554
2.336	0.04154
2.338	0.03754
2.34	0.03354
2.342	0.02954
2.344	0.02954
2.346	0.02554
2.348	0.02154
2.35	0.01754
2.352	0.01754
2.354	0.01354
2.356	0.00954
2.358	0.00154
2.36	-0.00246
2.362	-0.00246
2.364	-0.00646
2.366	-0.01046
2.368	-0.01446
2.37	-0.01846
2.372	-0.02246
2.374	-0.02646
2.376	-0.03046
2.378	-0.03446
2.38	-0.03846
2.382	-0.03846
2.384	-0.04246
2.386	-0.04646
2.388	-0.05046
2.39	-0.05446
2.392	-0.05846
2.394	-0.06246
2.396	-0.06246
2.398	-0.06646
2.4	-0.07046
2.402	-0.07446
2.404	-0.07846
2.406	-0.07846
2.408	-0.08246
2.41	-0.08646
2.412	-0.08646
2.414	-0.09046
2.416	-0.09446
2.418	-0.09846
2.42	-0.10246
2.422	-0.10646
2.424	-0.11046
2.426	-0.11446
2.428	-0.11446
2.43	-0.11846
2.432	-0.11846
2.434	-0.12246
2.436	-0.12646
2.438	-0.13046
2.44	-0.13446
2.442	-0.13446
2.444	-0.13846
2.446	-0.13846
2.448	-0.14246
2.45	-0.14246
2.452	-0.14646
2.454	-0.15046
2.456	-0.15446
2.458	-0.15846
2.46	-0.15846
2.462	-0.16246
2.464	-0.16246
2.466	-0.16646
2.468	-0.17046
2.47	-0.17446
2.472	-0.17446
2.474	-0.17846
2.476	-0.17846
2.478	-0.18246
2.48	-0.18246
2.482	-0.18646
2.484	-0.19046
2.486	-0.19046
2.488	-0.19446
2.49	-0.19446
2.492	-0.19846
2.494	-0.20246
2.496	-0.20246
2.498	-0.20646
2.5	-0.20646
2.502	-0.21046
2.504	-0.21046
2.506	-0.21046
2.508	-0.21446
2.51	-0.21446
2.512	-0.21846
2.514	-0.21846
2.516	-0.21846
2.518	-0.22246
2.52	-0.22246
2.522	-0.22246
2.524	-0.22646
2.526	-0.22646
2.528	-0.23046
2.53	-0.23046
2.532	-0.23046
2.534	-0.23446
2.536	-0.23446
2.538	-0.23446
2.54	-0.23446
2.542	-0.23846
2.544	-0.23846
2.546	-0.23846
2.548	-0.23846
2.55	-0.23846
2.552	-0.23846
2.554	-0.24246
2.556	-0.24246
2.558	-0.24246
2.56	-0.24246
2.562	-0.24246
2.564	-0.24246
2.566	-0.24246
2.568	-0.24246
2.57	-0.24246
2.572	-0.24246
2.574	-0.24246
2.576	-0.24246
2.578	-0.24246
2.58	-0.24246
2.582	-0.24246
2.584	-0.24246
2.586	-0.24246
2.588	-0.24246
2.59	-0.24246
2.592	-0.24246
2.594	-0.23846
2.596	-0.23846
2.598	-0.23846
2.6	-0.23846
2.602	-0.23846
2.604	-0.23846
2.606	-0.23846
2.608	-0.23446
2.61	-0.23446
2.612	-0.23446
2.614	-0.23446
2.616	-0.23446
2.618	-0.23446
2.62	-0.23046
2.622	-0.23046
2.624	-0.23046
2.626	-0.22646
2.628	-0.22646
2.63	-0.22646
2.632	-0.22246
2.634	-0.22246
2.636	-0.21846
2.638	-0.21846
2.64	-0.21846
2.642	-0.21846
2.644	-0.21846
2.646	-0.21446
2.648	-0.21046
2.65	-0.21046
2.652	-0.20646
2.654	-0.20646
2.656	-0.20646
2.658	-0.20246
2.66	-0.20246
2.662	-0.20246
2.664	-0.19846
2.666	-0.19846
2.668	-0.19446
2.67	-0.19446
2.672	-0.19046
2.674	-0.18646
2.676	-0.18646
2.678	-0.18246
2.68	-0.18246
2.682	-0.17846
2.684	-0.17846
2.686	-0.17446
2.688	-0.17446
2.69	-0.17046
2.692	-0.16646
2.694	-0.16646
2.696	-0.16246
2.698	-0.16246
2.7	-0.15846
2.702	-0.15846
2.704	-0.15446
2.706	-0.15046
2.708	-0.14646
2.71	-0.14246
2.712	-0.13846
2.714	-0.13846
2.716	-0.13446
2.718	-0.13446
2.72	-0.13046
2.722	-0.12646
2.724	-0.12246
2.726	-0.12246
2.728	-0.11846
2.73	-0.11446
2.732	-0.11046
2.734	-0.11046
2.736	-0.10246
2.738	-0.10246
2.74	-0.09846
2.742	-0.09446
2.744	-0.09046
2.746	-0.09046
2.748	-0.08646
2.75	-0.08246
2.752	-0.07846
2.754	-0.07446
2.756	-0.07446
2.758	-0.07046
2.76	-0.06646
2.762	-0.06246
2.764	-0.05846
2.766	-0.05446
2.768	-0.05046
2.77	-0.04646
2.772	-0.04246
2.774	-0.04246
2.776	-0.03846
2.778	-0.03446
2.78	-0.03046
2.782	-0.02646
2.784	-0.02246
2.786	-0.01846
2.788	-0.01446
2.79	-0.01046
2.792	-0.00646
2.794	-0.00246
2.796	0.00154
2.798	0.00154
2.8	0.00554
2.802	0.00954
2.804	0.01354
2.806	0.01754
2.808	0.02154
2.81	0.02554
2.812	0.02954
2.814	0.02954
2.816	0.03754
2.818	0.03754
2.82	0.04554
2.822	0.04554
2.824	0.04954
2.826	0.04954
2.828	0.05754
2.83	0.06154
2.832	0.06554
2.834	0.06954
2.836	0.06954
2.838	0.07354
2.84	0.07754
2.842	0.08154
2.844	0.08554
2.846	0.08954
2.848	0.09354
2.85	0.09354
2.852	0.10154
2.854	0.10154
2.856	0.10554
2.858	0.10954
2.86	0.11354
2.862	0.11354
2.864	0.11754
2.866	0.12154
2.868	0.12554
2.87	0.12554
2.872	0.12954
2.874	0.13354
2.876	0.13754
2.878	0.13754
2.88	0.14154
2.882	0.14554
2.884	0.14554
2.886	0.14954
2.888	0.15354
2.89	0.15754
2.892	0.15754
2.894	0.16154
2.896	0.16554
2.898	0.16554
2.9	0.16954
2.902	0.17354
2.904	0.17754
2.906	0.17754
2.908	0.18154
2.91	0.18554
2.912	0.18554
2.914	0.18954
2.916	0.18954
2.918	0.19354
2.92	0.19354
2.922	0.19754
2.924	0.19754
2.926	0.19754
2.928	0.20154
2.93	0.20554
2.932	0.20954
2.934	0.20954
2.936	0.21354
2.938	0.21354
2.94	0.21754
2.942	0.21754
2.944	0.22154
2.946	0.22154
2.948	0.22154
2.95	0.22554
2.952	0.22554
2.954	0.22954
2.956	0.22954
2.958	0.23354
2.96	0.23354
2.962	0.23754
2.964	0.23754
2.966	0.23754
2.968	0.24154
2.97	0.24154
2.972	0.24554
2.974	0.24554
2.976	0.24954
2.978	0.24954
2.98	0.24954
2.982	0.24954
2.984	0.25354
2.986	0.25354
2.988	0.25354
2.99	0.25754
2.992	0.25754
2.994	0.25754
2.996	0.25754
2.998	0.25754
3	0.26154
3.002	0.26154
3.004	0.26154
3.006	0.26154
3.008	0.26554
3.01	0.26554
3.012	0.26554
3.014	0.26554
3.016	0.26554
3.018	0.26554
3.02	0.26554
3.022	0.26554
3.024	0.26554
3.026	0.26554
3.028	0.26554
3.03	0.26554
3.032	0.26554
3.034	0.26554
3.036	0.26554
3.038	0.26554
3.04	0.26554
3.042	0.26554
3.044	0.26554
3.046	0.26154
3.048	0.26154
3.05	0.26154
3.052	0.26154
3.054	0.26154
3.056	0.26154
3.058	0.26154
3.06	0.25754
3.062	0.25754
3.064	0.25754
3.066	0.25354
3.068	0.25354
3.07	0.25354
3.072	0.25354
3.074	0.24954
3.076	0.24954
3.078	0.24954
3.08	0.24954
3.082	0.24954
3.084	0.24954
3.086	0.24554
3.088	0.24554
3.09	0.24154
3.092	0.23754
3.094	0.23754
3.096	0.23354
3.098	0.23354
3.1	0.23354
3.102	0.22954
3.104	0.22954
3.106	0.22954
3.108	0.22554
3.11	0.22554
3.112	0.22154
3.114	0.21754
3.116	0.21754
3.118	0.21354
3.12	0.21354
3.122	0.21354
3.124	0.20954
3.126	0.20954
3.128	0.20554
3.13	0.20154
3.132	0.20154
3.134	0.19754
3.136	0.19754
3.138	0.19354
3.14	0.19354
3.142	0.19354
3.144	0.18954
3.146	0.18554
3.148	0.18554
3.15	0.18554
3.152	0.18154
3.154	0.17754
3.156	0.17754
3.158	0.17354
3.16	0.16954
3.162	0.16954
3.164	0.16554
3.166	0.16554
3.168	0.16154
3.17	0.15754
3.172	0.15354
3.174	0.14954
3.176	0.14554
3.178	0.14554
3.18	0.14154
3.182	0.14154
3.184	0.13754
3.186	0.13354
3.188	0.12954
3.19	0.12554
3.192	0.12154
3.194	0.11754
3.196	0.11354
3.198	0.10954
3.2	0.10954
3.202	0.10554
3.204	0.10154
3.206	0.09754
3.208	0.09354
3.21	0.08954
3.212	0.08954
3.214	0.08554
3.216	0.08154
3.218	0.07754
3.22	0.07354
3.222	0.06954
3.224	0.06554
3.226	0.06154
3.228	0.05754
3.23	0.05354
3.232	0.04954
3.234	0.04554
3.236	0.04154
3.238	0.03754
3.24	0.03354
3.242	0.03354
3.244	0.02954
3.246	0.02554
3.248	0.02154
3.25	0.01754
3.252	0.01354
3.254	0.00954
3.256	0.00554
3.258	0.00154
3.26	-0.00246
3.262	-0.00646
3.264	-0.01046
3.266	-0.01446
3.268	-0.01446
3.27	-0.01846
3.272	-0.02246
3.274	-0.02646
3.276	-0.03046
3.278	-0.03446
3.28	-0.03446
3.282	-0.03846
3.284	-0.04246
3.286	-0.04646
3.288	-0.05046
3.29	-0.05446
3.292	-0.05846
3.294	-0.06246
3.296	-0.06646
3.298	-0.06646
3.3	-0.07046
3.302	-0.07446
3.304	-0.07446
3.306	-0.07846
3.308	-0.08246
3.31	-0.08646
3.312	-0.09046
3.314	-0.09046
3.316	-0.09446
3.318	-0.09846
3.32	-0.10246
3.322	-0.10646
3.324	-0.10646
3.326	-0.11046
3.328	-0.11446
3.33	-0.11846
3.332	-0.11846
3.334	-0.12246
3.336	-0.12646
3.338	-0.13046
3.34	-0.13046
3.342	-0.13446
3.344	-0.13846
3.346	-0.13846
3.348	-0.14246
3.35	-0.14646
3.352	-0.14646
3.354	-0.15046
3.356	-0.15446
3.358	-0.15846
3.36	-0.15846
3.362	-0.16246
3.364	-0.16246
3.366	-0.16646
3.368	-0.17046
3.37	-0.17446
3.372	-0.17446
3.374	-0.17846
3.376	-0.17846
3.378	-0.17846
3.38	-0.18246
3.382	-0.18646
3.384	-0.19046
3.386	-0.19046
3.388	-0.19446
3.39	-0.19446
3.392	-0.19846
3.394	-0.19846
3.396	-0.19846
3.398	-0.20246
3.4	-0.20646
3.402	-0.20646
3.404	-0.21046
3.406	-0.21046
3.408	-0.21446
3.41	-0.21446
3.412	-0.21446
3.414	-0.21846
3.416	-0.21846
3.418	-0.22246
3.42	-0.22246
3.422	-0.22246
3.424	-0.22246
3.426	-0.22646
3.428	-0.22646
3.43	-0.23046
3.432	-0.23046
3.434	-0.23046
3.436	-0.23046
3.438	-0.23446
3.44	-0.23446
3.442	-0.23446
3.444	-0.23846
3.446	-0.23846
3.448	-0.23846
3.45	-0.23846
3.452	-0.23846
3.454	-0.23846
3.456	-0.24246
3.458	-0.24246
3.46	-0.24246
3.462	-0.24246
3.464	-0.24246
3.466	-0.24246
3.468	-0.24246
3.47	-0.24246
3.472	-0.24246
3.474	-0.24246
3.476	-0.24246
3.478	-0.24246
3.48	-0.24246
3.482	-0.24246
3.484	-0.24246
3.486	-0.24246
3.488	-0.24246
3.49	-0.24246
3.492	-0.23846
3.494	-0.23846
3.496	-0.23846
3.498	-0.23846
3.5	-0.23846
3.502	-0.23846
3.504	-0.23846
3.506	-0.23846
3.508	-0.23446
3.51	-0.23446
3.512	-0.23446
3.514	-0.23446
3.516	-0.23446
3.518	-0.23446
3.52	-0.23446
3.522	-0.23446
3.524	-0.23046
3.526	-0.23046
3.528	-0.23046
3.53	-0.22646
3.532	-0.22646
3.534	-0.22646
3.536	-0.22246
3.538	-0.22246
3.54	-0.21846
3.542	-0.21846
3.544	-0.21446
3.546	-0.21446
3.548	-0.21446
3.55	-0.21446
3.552	-0.21046
3.554	-0.21046
3.556	-0.20646
3.558	-0.20646
3.56	-0.20246
3.562	-0.20246
3.564	-0.19846
3.566	-0.19846
3.568	-0.19446
3.57	-0.19446
3.572	-0.19046
3.574	-0.19046
3.576	-0.18646
3.578	-0.18646
3.58	-0.18246
3.582	-0.18246
3.584	-0.17846
3.586	-0.17446
3.588	-0.17046
3.59	-0.17046
3.592	-0.16646
3.594	-0.16246
3.596	-0.16246
3.598	-0.15846
3.6	-0.15846
3.602	-0.15446
3.604	-0.15046
3.606	-0.14646
3.608	-0.14646
3.61	-0.14246
3.612	-0.14246
3.614	-0.13846
3.616	-0.13446
3.618	-0.13446
3.62	-0.13046
3.622	-0.13046
3.624	-0.12646
3.626	-0.12246
3.628	-0.11846
3.63	-0.11446
3.632	-0.11046
3.634	-0.10646
3.636	-0.10646
3.638	-0.10246
3.64	-0.09846
3.642	-0.09846
3.644	-0.09446
3.646	-0.09046
3.648	-0.08646
3.65	-0.08246
3.652	-0.07846
3.654	-0.07446
3.656	-0.07046
3.658	-0.07046
3.66	-0.06646
3.662	-0.06646
3.664	-0.06246
3.666	-0.05846
3.668	-0.05046
3.67	-0.04646
3.672	-0.04246
3.674	-0.03846
3.676	-0.03446
3.678	-0.03446
3.68	-0.03046
3.682	-0.02646
3.684	-0.02246
3.686	-0.01846
3.688	-0.01446
3.69	-0.01046
3.692	-0.00646
3.694	-0.00246
3.696	0.00154
3.698	0.00554
3.7	0.00554
3.702	0.00954
3.704	0.01354
3.706	0.01754
3.708	0.02154
3.71	0.02554
3.712	0.02954
3.714	0.03354
3.716	0.03754
3.718	0.03754
3.72	0.04154
3.722	0.04554
3.724	0.04554
3.726	0.05354
3.728	0.05754
3.73	0.06154
3.732	0.06554
3.734	0.06954
3.736	0.06954
3.738	0.07354
3.74	0.07754
3.742	0.08154
3.744	0.08554
3.746	0.08954
3.748	0.09354
3.75	0.09354
3.752	0.09754
3.754	0.10154
3.756	0.10554
3.758	0.10954
3.76	0.11354
3.762	0.11354
3.764	0.11754
3.766	0.12154
3.768	0.12554
3.77	0.12954
3.772	0.12954
3.774	0.13354
3.776	0.13754
3.778	0.13754
3.78	0.14154
3.782	0.14554
3.784	0.14954
3.786	0.14954
3.788	0.15354
3.79	0.15754
3.792	0.15754
3.794	0.16154
3.796	0.16554
3.798	0.16554
3.8	0.16954
3.802	0.17354
3.804	0.17754
3.806	0.17754
3.808	0.18154
3.81	0.18554
3.812	0.18554
3.814	0.18954
3.816	0.19354
3.818	0.19354
3.82	0.19754
3.822	0.19754
3.824	0.20154
3.826	0.20154
3.828	0.20554
3.83	0.20554
3.832	0.20954
3.834	0.20954
3.836	0.21354
3.838	0.21354
3.84	0.21754
3.842	0.21754
3.844	0.22154
3.846	0.22154
3.848	0.22554
3.85	0.22554
3.852	0.22954
3.854	0.23354
3.856	0.23354
3.858	0.23754
3.86	0.23754
3.862	0.23754
3.864	0.24154
3.866	0.24154
3.868	0.24554
3.87	0.24554
3.872	0.24954
3.874	0.24954
3.876	0.24954
3.878	0.24954
3.88	0.25354
3.882	0.25354
3.884	0.25754
3.886	0.25354
3.888	0.25754
3.89	0.25354
3.892	0.25754
3.894	0.25754
3.896	0.25754
3.898	0.26154
3.9	0.26154
3.902	0.26154
3.904	0.26154
3.906	0.26154
3.908	0.26554
3.91	0.26554
3.912	0.26554
3.914	0.26554
3.916	0.26554
3.918	0.26554
3.92	0.26554
3.922	0.26554
3.924	0.26554
3.926	0.26554
3.928	0.26554
3.93	0.26554
3.932	0.26554
3.934	0.26554
3.936	0.26954
3.938	0.26554
3.94	0.26554
3.942	0.26554
3.944	0.26554
3.946	0.26554
3.948	0.26554
3.95	0.26554
3.952	0.26554
3.954	0.26154
3.956	0.26154
3.958	0.26154
3.96	0.26154
3.962	0.25754
3.964	0.25754
3.966	0.25754
3.968	0.25754
3.97	0.25754
3.972	0.25354
3.974	0.25354
3.976	0.25354
3.978	0.24954
3.98	0.24954
3.982	0.24554
3.984	0.24554
3.986	0.24554
3.988	0.24154
3.99	0.24154
3.992	0.23754
3.994	0.23754
3.996	0.23754
3.998	0.23354
[truncated: 3,001 more rows]

## Sheet: Fig. 2f (Air-blowing fibers)
Time (μs)	Voltage (V)
0.00128	-0.01645
0.00228	-0.01445
0.00328	-0.01345
0.00428	-0.01645
0.00528	-0.01045
0.00628	-0.01045
0.00728	-0.01245
0.00828	-0.00945
0.00928	-0.00845
0.01028	-0.01845
0.01128	-0.01245
0.01228	-0.01345
0.01328	-0.01145
0.01428	-0.01245
0.01528	-0.00545
0.01628	-0.00645
0.01728	-0.000447651
0.01828	0.000552349
0.01928	-0.00245
0.02028	0.00355
0.02128	-0.00445
0.02228	-0.000447651
0.02328	0.000552349
0.02428	0.000552349
0.02528	0.00455
0.02628	0.00255
0.02728	-0.000447651
0.02828	0.00355
0.02928	-0.00245
0.03028	-0.00245
0.03128	-0.00145
0.03228	0.00155
0.03328	0.00155
0.03428	0.00655
0.03528	0.00355
0.03628	0.00955
0.03728	0.00655
0.03828	0.00855
0.03928	0.00955
0.04028	0.01255
0.04128	0.00855
0.04228	0.01055
0.04328	0.01455
0.04428	0.01555
0.04528	0.01455
0.04628	0.01555
0.04728	0.01355
0.04828	0.01255
0.04928	0.01055
0.05028	0.01455
0.05128	0.01255
0.05228	0.02155
0.05328	0.01355
0.05428	0.00955
0.05528	0.01755
0.05628	0.02255
0.05728	0.02055
0.05828	0.02155
0.05928	0.02055
0.06028	0.02455
0.06128	0.01555
0.06228	0.01955
0.06328	0.01655
0.06428	0.02355
0.06528	0.02055
0.06628	0.02655
0.06728	0.02855
0.06828	0.02555
0.06928	0.02755
0.07028	0.02355
0.07128	0.02155
0.07228	0.02755
0.07328	0.02955
0.07428	0.03655
0.07528	0.03755
0.07628	0.03255
0.07728	0.03855
0.07828	0.03455
0.07928	0.03855
0.08028	0.04155
0.08128	0.04455
0.08228	0.04355
0.08328	0.04255
0.08428	0.04355
0.08528	0.04555
0.08628	0.04955
0.08728	0.04955
0.08828	0.05255
0.08928	0.05255
0.09028	0.04655
0.09128	0.04755
0.09228	0.04955
0.09328	0.05255
0.09428	0.05255
0.09528	0.05555
0.09628	0.05655
0.09728	0.05655
0.09828	0.05955
0.09928	0.05855
0.10028	0.05555
0.10128	0.04955
0.10228	0.05555
0.10328	0.05355
0.10428	0.05855
0.10528	0.05755
0.10628	0.05855
0.10728	0.05955
0.10828	0.05955
0.10928	0.05455
0.11028	0.05855
0.11128	0.06155
0.11228	0.06055
0.11328	0.06355
0.11428	0.06755
0.11528	0.06355
0.11628	0.05955
0.11728	0.05755
0.11828	0.06255
0.11928	0.06055
0.12028	0.05955
0.12128	0.06355
0.12228	0.06855
0.12328	0.06755
0.12428	0.06755
0.12528	0.07155
0.12628	0.06855
0.12728	0.07255
0.12828	0.07155
0.12928	0.07655
0.13028	0.07055
0.13128	0.07555
0.13228	0.07655
0.13328	0.07855
0.13428	0.07955
0.13528	0.07655
0.13628	0.07455
0.13728	0.07955
0.13828	0.08155
0.13928	0.08355
0.14028	0.08155
0.14128	0.08355
0.14228	0.09055
0.14328	0.09155
0.14428	0.08955
0.14528	0.09155
0.14628	0.09255
0.14728	0.09655
0.14828	0.09255
0.14928	0.09655
0.15028	0.10055
0.15128	0.09455
0.15228	0.10555
0.15328	0.10755
0.15428	0.10255
0.15528	0.10655
0.15628	0.10755
0.15728	0.10855
0.15828	0.10955
0.15928	0.11655
0.16028	0.11655
0.16128	0.11855
0.16228	0.11855
0.16328	0.11355
0.16428	0.11655
0.16528	0.11755
0.16628	0.12455
0.16728	0.12855
0.16828	0.12555
0.16928	0.12455
0.17028	0.12455
0.17128	0.12055
0.17228	0.13155
0.17328	0.12355
0.17428	0.12755
0.17528	0.13155
0.17628	0.12955
0.17728	0.12855
0.17828	0.13155
0.17928	0.13155
0.18028	0.13555
0.18128	0.13355
0.18228	0.13455
0.18328	0.13855
0.18428	0.14355
0.18528	0.14155
0.18628	0.14855
0.18728	0.14155
0.18828	0.14255
0.18928	0.14755
0.19028	0.14855
0.19128	0.15355
0.19228	0.15155
0.19328	0.14955
0.19428	0.15155
0.19528	0.15755
0.19628	0.16055
0.19728	0.16055
0.19828	0.15555
0.19928	0.15455
0.20028	0.15755
0.20128	0.16055
0.20228	0.15955
0.20328	0.16455
0.20428	0.16955
0.20528	0.16755
0.20628	0.16655
0.20728	0.16755
0.20828	0.17055
0.20928	0.16855
0.21028	0.17055
0.21128	0.17655
0.21228	0.17555
0.21328	0.17155
0.21428	0.17555
0.21528	0.17855
0.21628	0.17755
0.21728	0.18255
0.21828	0.17955
0.21928	0.17655
0.22028	0.18755
0.22128	0.18655
0.22228	0.18755
0.22328	0.19255
0.22428	0.19155
0.22528	0.19155
0.22628	0.18955
0.22728	0.19755
0.22828	0.19055
0.22928	0.18955
0.23028	0.20155
0.23128	0.20455
0.23228	0.21055
0.23328	0.20855
0.23428	0.21755
0.23528	0.22255
0.23628	0.22255
0.23728	0.22855
0.23828	0.22955
0.23928	0.22955
0.24028	0.22855
0.24128	0.23255
0.24228	0.23755
0.24328	0.23855
0.24428	0.23855
0.24528	0.24455
0.24628	0.24455
0.24728	0.24855
0.24828	0.24955
0.24928	0.25355
0.25028	0.25255
0.25128	0.25655
0.25228	0.26255
0.25328	0.26455
0.25428	0.26155
0.25528	0.26555
0.25628	0.26555
0.25728	0.26455
0.25828	0.26255
0.25928	0.26655
0.26028	0.26755
0.26128	0.27055
0.26228	0.27455
0.26328	0.27255
0.26428	0.26955
0.26528	0.27455
0.26628	0.26855
0.26728	0.27555
0.26828	0.27055
0.26928	0.27655
0.27028	0.27955
0.27128	0.28355
0.27228	0.28355
0.27328	0.28055
0.27428	0.28155
0.27528	0.28155
0.27628	0.28655
0.27728	0.29255
0.27828	0.29555
0.27928	0.30055
0.28028	0.29955
0.28128	0.30055
0.28228	0.30355
0.28328	0.30755
0.28428	0.30555
0.28528	0.31155
0.28628	0.31855
0.28728	0.31155
0.28828	0.31555
0.28928	0.32055
0.29028	0.31755
0.29128	0.32155
0.29228	0.32455
0.29328	0.33055
0.29428	0.33055
0.29528	0.32955
0.29628	0.33455
0.29728	0.33555
0.29828	0.33655
0.29928	0.33655
0.30028	0.34155
0.30128	0.34955
0.30228	0.34755
0.30328	0.34455
0.30428	0.35155
0.30528	0.34955
0.30628	0.35755
0.30728	0.36355
0.30828	0.36155
0.30928	0.36555
0.31028	0.36955
0.31128	0.36655
0.31228	0.36855
0.31328	0.37355
0.31428	0.37555
0.31528	0.37555
0.31628	0.37555
0.31728	0.37455
0.31828	0.37555
0.31928	0.37555
0.32028	0.38155
0.32128	0.38455
0.32228	0.38455
0.32328	0.38855
0.32428	0.38355
0.32528	0.38155
0.32628	0.38755
0.32728	0.39255
0.32828	0.39055
0.32928	0.38755
0.33028	0.39055
0.33128	0.38855
0.33228	0.38955
0.33328	0.38455
0.33428	0.38455
0.33528	0.38555
0.33628	0.39055
0.33728	0.38355
0.33828	0.37955
0.33928	0.38455
0.34028	0.37855
0.34128	0.38155
0.34228	0.38055
0.34328	0.38155
0.34428	0.38055
0.34528	0.37655
0.34628	0.37455
0.34728	0.36755
0.34828	0.37255
0.34928	0.37455
0.35028	0.37255
0.35128	0.37355
0.35228	0.36955
0.35328	0.36455
0.35428	0.36455
0.35528	0.36155
0.35628	0.36055
0.35728	0.35955
0.35828	0.35255
0.35928	0.34955
0.36028	0.35255
0.36128	0.35155
0.36228	0.34655
0.36328	0.34355
0.36428	0.33955
0.36528	0.33555
0.36628	0.33555
0.36728	0.33555
0.36828	0.33455
0.36928	0.32855
0.37028	0.32655
0.37128	0.32055
0.37228	0.32755
0.37328	0.32055
0.37428	0.31755
0.37528	0.31555
0.37628	0.31455
0.37728	0.31155
0.37828	0.31155
0.37928	0.31155
0.38028	0.31055
0.38128	0.30455
0.38228	0.30255
0.38328	0.29855
0.38428	0.29655
0.38528	0.29355
0.38628	0.29355
0.38728	0.28455
0.38828	0.28055
0.38928	0.27855
0.39028	0.27655
0.39128	0.26955
0.39228	0.27155
0.39328	0.26655
0.39428	0.26255
0.39528	0.25955
0.39628	0.25755
0.39728	0.25255
0.39828	0.24955
0.39928	0.24755
0.40028	0.23755
0.40128	0.23555
0.40228	0.23755
0.40328	0.23255
0.40428	0.22455
0.40528	0.22455
0.40628	0.22355
0.40728	0.22355
0.40828	0.21755
0.40928	0.21255
0.41028	0.20855
0.41128	0.20555
0.41228	0.20255
0.41328	0.19855
0.41428	0.19655
0.41528	0.19555
0.41628	0.19255
0.41728	0.18755
0.41828	0.18755
0.41928	0.18255
0.42028	0.17655
0.42128	0.17955
0.42228	0.17255
0.42328	0.17155
0.42428	0.17055
0.42528	0.16555
0.42628	0.16155
0.42728	0.15255
0.42828	0.15555
0.42928	0.15155
0.43028	0.14555
0.43128	0.14355
0.43228	0.14055
0.43328	0.14455
0.43428	0.13155
0.43528	0.13155
0.43628	0.12755
0.43728	0.12555
0.43828	0.12855
0.43928	0.12055
0.44028	0.11855
0.44128	0.11755
0.44228	0.11455
0.44328	0.10755
0.44428	0.09955
0.44528	0.10555
0.44628	0.10355
0.44728	0.10155
0.44828	0.09555
0.44928	0.09655
0.45028	0.09155
0.45128	0.08755
0.45228	0.08555
0.45328	0.08355
0.45428	0.07955
0.45528	0.07955
0.45628	0.07555
0.45728	0.07155
0.45828	0.07055
0.45928	0.06955
0.46028	0.06955
0.46128	0.05955
0.46228	0.05855
0.46328	0.05455
0.46428	0.05355
0.46528	0.04855
0.46628	0.05155
0.46728	0.05155
0.46828	0.03955
0.46928	0.04355
0.47028	0.04055
0.47128	0.04155
0.47228	0.03555
0.47328	0.03055
0.47428	0.02355
0.47528	0.02155
0.47628	0.01655
0.47728	0.02055
0.47828	0.01955
0.47928	0.01455
0.48028	0.01155
0.48128	0.01255
0.48228	0.01155
0.48328	0.00655
0.48428	-0.00145
0.48528	-0.00445
0.48628	-0.00145
0.48728	-0.00345
0.48828	-0.00445
0.48928	-0.01445
0.49028	-0.00745
0.49128	-0.00645
0.49228	-0.01545
0.49328	-0.01545
0.49428	-0.01445
0.49528	-0.01445
0.49628	-0.01845
0.49728	-0.02045
0.49828	-0.02145
0.49928	-0.02045
0.50028	-0.02645
0.50128	-0.02345
0.50228	-0.02445
0.50328	-0.02445
0.50428	-0.03445
0.50528	-0.03745
0.50628	-0.04045
0.50728	-0.03545
0.50828	-0.04145
0.50928	-0.03845
0.51028	-0.04645
0.51128	-0.04345
0.51228	-0.04645
0.51328	-0.05345
0.51428	-0.05645
0.51528	-0.05145
0.51628	-0.05345
0.51728	-0.05945
0.51828	-0.05545
0.51928	-0.06245
0.52028	-0.06245
0.52128	-0.06645
0.52228	-0.06545
0.52328	-0.07145
0.52428	-0.08045
0.52528	-0.06645
0.52628	-0.06445
0.52728	-0.07445
0.52828	-0.07845
0.52928	-0.07645
0.53028	-0.07345
0.53128	-0.07145
0.53228	-0.07745
0.53328	-0.08045
0.53428	-0.08145
0.53528	-0.08045
0.53628	-0.08445
0.53728	-0.08745
0.53828	-0.08445
0.53928	-0.09045
0.54028	-0.09645
0.54128	-0.09545
0.54228	-0.09245
0.54328	-0.09645
0.54428	-0.09645
0.54528	-0.10245
0.54628	-0.10045
0.54728	-0.09845
0.54828	-0.10245
0.54928	-0.10245
0.55028	-0.10345
0.55128	-0.10845
0.55228	-0.10245
0.55328	-0.11445
0.55428	-0.11145
0.55528	-0.11045
0.55628	-0.10945
0.55728	-0.11545
0.55828	-0.11745
0.55928	-0.10845
0.56028	-0.11145
0.56128	-0.11445
0.56228	-0.11545
0.56328	-0.11545
0.56428	-0.11945
0.56528	-0.12445
0.56628	-0.12645
0.56728	-0.12245
0.56828	-0.12745
0.56928	-0.13145
0.57028	-0.12445
0.57128	-0.12445
0.57228	-0.12745
0.57328	-0.12845
0.57428	-0.13245
0.57528	-0.13145
0.57628	-0.13645
0.57728	-0.13545
0.57828	-0.13045
0.57928	-0.13645
0.58028	-0.13845
0.58128	-0.13845
0.58228	-0.13645
0.58328	-0.13845
0.58428	-0.14845
0.58528	-0.14545
0.58628	-0.13545
0.58728	-0.13945
0.58828	-0.14445
0.58928	-0.14445
0.59028	-0.14545
0.59128	-0.14645
0.59228	-0.14045
0.59328	-0.14045
0.59428	-0.14945
0.59528	-0.15345
0.59628	-0.14645
0.59728	-0.14945
0.59828	-0.15145
0.59928	-0.15445
0.60028	-0.15245
0.60128	-0.15545
0.60228	-0.14945
0.60328	-0.15345
0.60428	-0.15645
0.60528	-0.15745
0.60628	-0.15845
0.60728	-0.16245
0.60828	-0.16245
0.60928	-0.15945
0.61028	-0.16245
0.61128	-0.16045
0.61228	-0.16745
0.61328	-0.16045
0.61428	-0.16045
0.61528	-0.16845
0.61628	-0.16745
0.61728	-0.16445
0.61828	-0.16945
0.61928	-0.16645
0.62028	-0.16545
0.62128	-0.16645
0.62228	-0.16445
0.62328	-0.16945
0.62428	-0.17245
0.62528	-0.17545
0.62628	-0.17145
0.62728	-0.17145
0.62828	-0.17145
0.62928	-0.17245
0.63028	-0.18145
0.63128	-0.17445
0.63228	-0.17245
0.63328	-0.17845
0.63428	-0.17845
0.63528	-0.17745
0.63628	-0.18045
0.63728	-0.17645
0.63828	-0.17645
0.63928	-0.18045
0.64028	-0.17745
0.64128	-0.18345
0.64228	-0.18645
0.64328	-0.18445
0.64428	-0.18145
0.64528	-0.18245
0.64628	-0.18045
0.64728	-0.17745
0.64828	-0.18045
0.64928	-0.17945
0.65028	-0.17645
0.65128	-0.17845
0.65228	-0.18145
0.65328	-0.18145
0.65428	-0.18245
0.65528	-0.18045
0.65628	-0.18045
0.65728	-0.17745
0.65828	-0.18045
0.65928	-0.18345
0.66028	-0.17645
0.66128	-0.17645
0.66228	-0.18245
0.66328	-0.18345
0.66428	-0.17845
0.66528	-0.18045
0.66628	-0.17945
0.66728	-0.18445
0.66828	-0.18345
0.66928	-0.18145
0.67028	-0.18345
0.67128	-0.18345
0.67228	-0.17845
0.67328	-0.17945
0.67428	-0.18045
0.67528	-0.18245
0.67628	-0.18745
0.67728	-0.18445
0.67828	-0.18345
0.67928	-0.17845
0.68028	-0.18545
0.68128	-0.18145
0.68228	-0.18045
0.68328	-0.18045
0.68428	-0.18145
0.68528	-0.18045
0.68628	-0.18545
0.68728	-0.17845
0.68828	-0.18545
0.68928	-0.18445
0.69028	-0.18345
0.69128	-0.18245
0.69228	-0.17945
0.69328	-0.18545
0.69428	-0.18645
0.69528	-0.18245
0.69628	-0.17845
0.69728	-0.17845
0.69828	-0.18545
0.69928	-0.18345
0.70028	-0.18045
0.70128	-0.18245
0.70228	-0.17945
0.70328	-0.17745
0.70428	-0.17945
0.70528	-0.17945
0.70628	-0.18045
0.70728	-0.18045
0.70828	-0.18345
0.70928	-0.18645
0.71028	-0.18145
0.71128	-0.17845
0.71228	-0.17845
0.71328	-0.17845
0.71428	-0.18545
0.71528	-0.18245
0.71628	-0.18245
0.71728	-0.18145
0.71828	-0.17845
0.71928	-0.17845
0.72028	-0.17545
0.72128	-0.17245
0.72228	-0.17745
0.72328	-0.17545
0.72428	-0.17645
0.72528	-0.18045
0.72628	-0.18245
0.72728	-0.17645
0.72828	-0.18345
0.72928	-0.18345
0.73028	-0.17845
0.73128	-0.17845
0.73228	-0.17745
0.73328	-0.17845
0.73428	-0.18045
0.73528	-0.17645
0.73628	-0.17645
0.73728	-0.17945
0.73828	-0.17145
0.73928	-0.17145
0.74028	-0.17345
0.74128	-0.17245
0.74228	-0.17445
0.74328	-0.17645
0.74428	-0.16945
0.74528	-0.17445
0.74628	-0.17345
0.74728	-0.17645
0.74828	-0.17945
0.74928	-0.17545
0.75028	-0.17645
0.75128	-0.16745
0.75228	-0.16945
0.75328	-0.17745
0.75428	-0.17445
0.75528	-0.17745
0.75628	-0.17145
0.75728	-0.17145
0.75828	-0.17645
0.75928	-0.17145
0.76028	-0.17245
0.76128	-0.16545
0.76228	-0.17145
0.76328	-0.17645
0.76428	-0.17645
0.76528	-0.16745
0.76628	-0.17045
0.76728	-0.16745
0.76828	-0.17045
0.76928	-0.16845
0.77028	-0.16445
0.77128	-0.17245
0.77228	-0.16945
0.77328	-0.16645
0.77428	-0.16945
0.77528	-0.16745
0.77628	-0.16945
0.77728	-0.16345
0.77828	-0.16545
0.77928	-0.16645
0.78028	-0.16845
0.78128	-0.16545
0.78228	-0.16345
0.78328	-0.16745
0.78428	-0.16745
0.78528	-0.15945
0.78628	-0.15945
0.78728	-0.16845
0.78828	-0.16545
0.78928	-0.16645
0.79028	-0.16045
0.79128	-0.16645
0.79228	-0.16845
0.79328	-0.16145
0.79428	-0.16145
0.79528	-0.16845
0.79628	-0.15945
0.79728	-0.16245
0.79828	-0.16645
0.79928	-0.16545
0.80028	-0.16945
0.80128	-0.16445
0.80228	-0.15845
0.80328	-0.16345
0.80428	-0.16845
0.80528	-0.15445
0.80628	-0.15945
0.80728	-0.15645
0.80828	-0.16145
0.80928	-0.16345
0.81028	-0.16145
0.81128	-0.16445
0.81228	-0.15845
0.81328	-0.15445
0.81428	-0.15945
0.81528	-0.15645
0.81628	-0.15445
0.81728	-0.15245
0.81828	-0.15545
0.81928	-0.15945
0.82028	-0.15345
0.82128	-0.15545
0.82228	-0.15945
0.82328	-0.15445
0.82428	-0.15345
0.82528	-0.16045
0.82628	-0.15645
0.82728	-0.15145
0.82828	-0.15345
0.82928	-0.15445
0.83028	-0.15245
0.83128	-0.15345
0.83228	-0.15345
0.83328	-0.15445
0.83428	-0.15045
0.83528	-0.14745
0.83628	-0.15545
0.83728	-0.14845
0.83828	-0.15545
0.83928	-0.15545
0.84028	-0.15545
0.84128	-0.15145
0.84228	-0.15345
0.84328	-0.14845
0.84428	-0.15245
0.84528	-0.15445
0.84628	-0.15545
0.84728	-0.15245
0.84828	-0.15645
0.84928	-0.15545
0.85028	-0.15045
0.85128	-0.15645
0.85228	-0.15445
0.85328	-0.15845
0.85428	-0.16245
0.85528	-0.15245
0.85628	-0.15045
0.85728	-0.15045
0.85828	-0.14845
0.85928	-0.15145
0.86028	-0.15845
0.86128	-0.15445
0.86228	-0.15245
0.86328	-0.14945
0.86428	-0.16045
0.86528	-0.15445
0.86628	-0.14945
0.86728	-0.14545
0.86828	-0.15045
0.86928	-0.15345
0.87028	-0.15245
0.87128	-0.15045
0.87228	-0.15845
0.87328	-0.15245
0.87428	-0.14945
0.87528	-0.14345
0.87628	-0.14645
0.87728	-0.15045
0.87828	-0.14945
0.87928	-0.14845
0.88028	-0.14945
0.88128	-0.15145
0.88228	-0.14545
0.88328	-0.14945
0.88428	-0.14845
0.88528	-0.14745
0.88628	-0.14845
0.88728	-0.15045
0.88828	-0.14845
0.88928	-0.14145
0.89028	-0.14345
0.89128	-0.14845
0.89228	-0.14545
0.89328	-0.14545
0.89428	-0.15145
0.89528	-0.15045
0.89628	-0.14845
0.89728	-0.14545
0.89828	-0.14845
0.89928	-0.14945
0.90028	-0.14945
0.90128	-0.15045
0.90228	-0.15245
0.90328	-0.15445
0.90428	-0.14445
0.90528	-0.14045
0.90628	-0.14545
0.90728	-0.14745
0.90828	-0.14345
0.90928	-0.13945
0.91028	-0.14245
0.91128	-0.14145
0.91228	-0.13945
0.91328	-0.13845
0.91428	-0.14545
0.91528	-0.14245
0.91628	-0.14245
0.91728	-0.13845
0.91828	-0.14145
0.91928	-0.13945
0.92028	-0.14145
0.92128	-0.14445
0.92228	-0.14245
0.92328	-0.13645
0.92428	-0.14045
0.92528	-0.13645
0.92628	-0.13945
0.92728	-0.14245
0.92828	-0.14145
0.92928	-0.14745
0.93028	-0.13845
0.93128	-0.13845
0.93228	-0.13845
0.93328	-0.13845
0.93428	-0.14345
0.93528	-0.13645
0.93628	-0.14145
0.93728	-0.14245
0.93828	-0.14645
0.93928	-0.13645
0.94028	-0.13945
0.94128	-0.14345
0.94228	-0.14045
0.94328	-0.13845
0.94428	-0.14445
0.94528	-0.13845
0.94628	-0.13745
0.94728	-0.13145
0.94828	-0.13345
0.94928	-0.13745
0.95028	-0.13445
0.95128	-0.13445
0.95228	-0.13145
0.95328	-0.13645
0.95428	-0.13845
0.95528	-0.13145
0.95628	-0.13245
0.95728	-0.13445
0.95828	-0.13045
0.95928	-0.13045
0.96028	-0.13245
0.96128	-0.13345
0.96228	-0.13545
0.96328	-0.13645
0.96428	-0.13745
0.96528	-0.13645
0.96628	-0.13945
0.96728	-0.13045
0.96828	-0.14345
0.96928	-0.14045
0.97028	-0.13645
0.97128	-0.13645
0.97228	-0.13145
0.97328	-0.13145
0.97428	-0.12845
0.97528	-0.12445
0.97628	-0.13045
0.97728	-0.13045
0.97828	-0.12745
0.97928	-0.12245
0.98028	-0.12645
0.98128	-0.12845
0.98228	-0.12945
0.98328	-0.12145
0.98428	-0.11945
0.98528	-0.12245
0.98628	-0.11945
0.98728	-0.11745
0.98828	-0.12245
0.98928	-0.12345
0.99028	-0.11945
0.99128	-0.11545
0.99228	-0.11845
0.99328	-0.11645
0.99428	-0.11645
0.99528	-0.11945
0.99628	-0.11845
0.99728	-0.11445
0.99828	-0.11145
0.99928	-0.11245
1.00028	-0.11745
1.00128	-0.11245
1.00228	-0.10645
1.00328	-0.10945
1.00428	-0.11245
1.00528	-0.11145
1.00628	-0.11345
1.00728	-0.11145
1.00828	-0.11545
1.00928	-0.11545
1.01028	-0.11045
1.01128	-0.11345
1.01228	-0.11045
1.01328	-0.10845
1.01428	-0.10445
1.01528	-0.10645
1.01628	-0.10845
1.01728	-0.10845
1.01828	-0.10845
1.01928	-0.10245
1.02028	-0.10445
1.02128	-0.10045
1.02228	-0.09845
1.02328	-0.10245
1.02428	-0.10645
1.02528	-0.10545
1.02628	-0.09745
1.02728	-0.09145
1.02828	-0.10345
1.02928	-0.10245
1.03028	-0.10145
1.03128	-0.09545
1.03228	-0.09245
1.03328	-0.09745
1.03428	-0.09545
1.03528	-0.10045
1.03628	-0.09745
1.03728	-0.09445
1.03828	-0.09145
1.03928	-0.09045
1.04028	-0.09945
1.04128	-0.09545
1.04228	-0.08545
1.04328	-0.08645
1.04428	-0.09245
1.04528	-0.09245
1.04628	-0.09045
1.04728	-0.08345
1.04828	-0.08745
1.04928	-0.09145
1.05028	-0.08745
1.05128	-0.08645
1.05228	-0.08645
1.05328	-0.08445
1.05428	-0.08445
1.05528	-0.08345
1.05628	-0.08245
1.05728	-0.08545
1.05828	-0.08545
1.05928	-0.07845
1.06028	-0.07645
1.06128	-0.07945
1.06228	-0.07345
1.06328	-0.08045
1.06428	-0.07745
1.06528	-0.07345
1.06628	-0.08045
1.06728	-0.07945
1.06828	-0.07845
1.06928	-0.07745
1.07028	-0.07045
1.07128	-0.07245
1.07228	-0.07145
1.07328	-0.07445
1.07428	-0.06945
1.07528	-0.06645
1.07628	-0.06745
1.07728	-0.07145
1.07828	-0.07445
1.07928	-0.07245
1.08028	-0.06845
1.08128	-0.06745
1.08228	-0.06645
1.08328	-0.06545
1.08428	-0.06345
1.08528	-0.05945
1.08628	-0.05745
1.08728	-0.06445
1.08828	-0.06645
1.08928	-0.06545
1.09028	-0.06545
1.09128	-0.05845
1.09228	-0.06345
1.09328	-0.05845
1.09428	-0.06445
1.09528	-0.05645
1.09628	-0.05845
1.09728	-0.05645
1.09828	-0.05445
1.09928	-0.06045
1.10028	-0.05745
1.10128	-0.05745
1.10228	-0.05045
1.10328	-0.05545
1.10428	-0.05845
1.10528	-0.05545
1.10628	-0.05745
1.10728	-0.05145
1.10828	-0.05245
1.10928	-0.05045
1.11028	-0.04845
1.11128	-0.04745
1.11228	-0.04745
1.11328	-0.04745
1.11428	-0.04945
1.11528	-0.04445
1.11628	-0.04645
1.11728	-0.04145
1.11828	-0.04245
1.11928	-0.05145
1.12028	-0.04245
1.12128	-0.04145
1.12228	-0.04145
1.12328	-0.03745
1.12428	-0.03645
1.12528	-0.03745
1.12628	-0.03545
1.12728	-0.04245
1.12828	-0.04245
1.12928	-0.03345
1.13028	-0.03145
1.13128	-0.03445
1.13228	-0.03545
1.13328	-0.03945
1.13428	-0.03245
1.13528	-0.03245
1.13628	-0.03245
1.13728	-0.03545
1.13828	-0.03145
1.13928	-0.03645
1.14028	-0.03245
1.14128	-0.02645
1.14228	-0.02945
1.14328	-0.03145
1.14428	-0.03345
1.14528	-0.03345
1.14628	-0.03245
1.14728	-0.02745
1.14828	-0.02545
1.14928	-0.02245
1.15028	-0.02645
1.15128	-0.02445
1.15228	-0.01945
1.15328	-0.02145
1.15428	-0.02045
1.15528	-0.03045
1.15628	-0.02245
1.15728	-0.02245
1.15828	-0.02245
1.15928	-0.02145
1.16028	-0.01945
1.16128	-0.02045
1.16228	-0.01645
1.16328	-0.01545
1.16428	-0.01945
1.16528	-0.01445
1.16628	-0.01445
1.16728	-0.01445
1.16828	-0.01145
1.16928	-0.00945
1.17028	-0.01245
1.17128	-0.00945
1.17228	-0.01045
1.17328	-0.01645
1.17428	-0.01245
1.17528	-0.01145
1.17628	-0.01045
1.17728	-0.00945
1.17828	-0.01245
1.17928	-0.00645
1.18028	-0.00845
1.18128	-0.01245
1.18228	-0.01045
1.18328	-0.00645
1.18428	-0.00645
1.18528	-0.00445
1.18628	-0.00445
1.18728	-0.00545
1.18828	-0.00845
1.18928	-0.000447651
1.19028	-0.00245
1.19128	-0.00445
1.19228	-0.00345
1.19328	-0.00145
1.19428	0.000552349
1.19528	-0.00145
1.19628	0.00155
1.19728	0.000552349
1.19828	0.00155
1.19928	0.00155
1.20028	0.00555
1.20128	0.00155
1.20228	0.00255
1.20328	0.00355
1.20428	0.00455
1.20528	0.000552349
1.20628	-0.00145
1.20728	0.00755
1.20828	0.00855
1.20928	0.00955
1.21028	0.00755
1.21128	0.01255
1.21228	0.01155
1.21328	0.00555
1.21428	0.01055
1.21528	0.00755
1.21628	0.01555
1.21728	0.01455
1.21828	0.01155
1.21928	0.00755
1.22028	0.00955
1.22128	0.01755
1.22228	0.01255
1.22328	0.01855
1.22428	0.01255
1.22528	0.01455
1.22628	0.01755
1.22728	0.01955
1.22828	0.02055
1.22928	0.02355
1.23028	0.02555
1.23128	0.02355
1.23228	0.02355
1.23328	0.02055
1.23428	0.02455
1.23528	0.02255
1.23628	0.02755
1.23728	0.02855
1.23828	0.02655
1.23928	0.02955
1.24028	0.02955
1.24128	0.03055
1.24228	0.02855
1.24328	0.03255
1.24428	0.02855
1.24528	0.02855
1.24628	0.03055
1.24728	0.03855
1.24828	0.03255
1.24928	0.02455
1.25028	0.02755
1.25128	0.03555
1.25228	0.03755
1.25328	0.03655
1.25428	0.03955
1.25528	0.03655
1.25628	0.03555
1.25728	0.03255
1.25828	0.03555
1.25928	0.03755
1.26028	0.03555
1.26128	0.03655
1.26228	0.04155
1.26328	0.04455
1.26428	0.04055
1.26528	0.04255
1.26628	0.04255
1.26728	0.04255
1.26828	0.04255
1.26928	0.04055
1.27028	0.04455
1.27128	0.04655
1.27228	0.04955
1.27328	0.04655
1.27428	0.04655
1.27528	0.04355
1.27628	0.04355
1.27728	0.04755
1.27828	0.04555
1.27928	0.05355
1.28028	0.05955
1.28128	0.05155
1.28228	0.05655
1.28328	0.05555
1.28428	0.05855
1.28528	0.05655
1.28628	0.05555
1.28728	0.06055
1.28828	0.05455
1.28928	0.05655
1.29028	0.05055
1.29128	0.05855
1.29228	0.06255
1.29328	0.06255
1.29428	0.05555
1.29528	0.06355
1.29628	0.06455
1.29728	0.06555
1.29828	0.05755
1.29928	0.06455
1.30028	0.06255
1.30128	0.06555
1.30228	0.06955
1.30328	0.06555
1.30428	0.06755
1.30528	0.06855
1.30628	0.07255
1.30728	0.07255
1.30828	0.07555
1.30928	0.07855
1.31028	0.07555
1.31128	0.07655
1.31228	0.07955
1.31328	0.07455
1.31428	0.07155
1.31528	0.07755
1.31628	0.07955
1.31728	0.08055
1.31828	0.07855
1.31928	0.07655
1.32028	0.07655
1.32128	0.07855
1.32228	0.07955
1.32328	0.08155
1.32428	0.08255
1.32528	0.08055
1.32628	0.07955
1.32728	0.07855
1.32828	0.07955
1.32928	0.08455
1.33028	0.08955
1.33128	0.08455
1.33228	0.08655
1.33328	0.08555
1.33428	0.08455
1.33528	0.08955
1.33628	0.08855
1.33728	0.08555
1.33828	0.08755
1.33928	0.08355
1.34028	0.08655
1.34128	0.08455
1.34228	0.09355
1.34328	0.09855
1.34428	0.09355
1.34528	0.08955
1.34628	0.09955
1.34728	0.09955
1.34828	0.10255
1.34928	0.09355
1.35028	0.10155
1.35128	0.10255
1.35228	0.09955
1.35328	0.10555
1.35428	0.10355
1.35528	0.10255
1.35628	0.10455
1.35728	0.10455
1.35828	0.10055
1.35928	0.10255
1.36028	0.10255
1.36128	0.09955
1.36228	0.10555
1.36328	0.10055
1.36428	0.10455
1.36528	0.10655
1.36628	0.10955
1.36728	0.10755
1.36828	0.10455
1.36928	0.10755
1.37028	0.10755
1.37128	0.11555
1.37228	0.11655
1.37328	0.11655
1.37428	0.11155
1.37528	0.11755
1.37628	0.11655
1.37728	0.11155
1.37828	0.11155
1.37928	0.12455
1.38028	0.12355
1.38128	0.12255
1.38228	0.12555
1.38328	0.12355
1.38428	0.12255
1.38528	0.12855
1.38628	0.12455
1.38728	0.12155
1.38828	0.12555
1.38928	0.12955
1.39028	0.13255
1.39128	0.12755
1.39228	0.12655
1.39328	0.13255
1.39428	0.13355
1.39528	0.12755
1.39628	0.13655
1.39728	0.13755
1.39828	0.13655
1.39928	0.13855
1.40028	0.13855
1.40128	0.13755
1.40228	0.13855
1.40328	0.14155
1.40428	0.14455
1.40528	0.14455
1.40628	0.14555
1.40728	0.15455
1.40828	0.15255
1.40928	0.15555
1.41028	0.15155
1.41128	0.15155
1.41228	0.15255
1.41328	0.15755
1.41428	0.15555
1.41528	0.15655
1.41628	0.15955
1.41728	0.16755
1.41828	0.15955
1.41928	0.16655
1.42028	0.16955
1.42128	0.17055
1.42228	0.17155
1.42328	0.17055
1.42428	0.16755
1.42528	0.17555
1.42628	0.17555
1.42728	0.17155
1.42828	0.17355
1.42928	0.17755
1.43028	0.18255
1.43128	0.17855
1.43228	0.17955
1.43328	0.17955
1.43428	0.18255
1.43528	0.18955
1.43628	0.18655
1.43728	0.18455
1.43828	0.18155
1.43928	0.18255
1.44028	0.18355
1.44128	0.18355
1.44228	0.19055
1.44328	0.18655
1.44428	0.19655
1.44528	0.18955
1.44628	0.18855
1.44728	0.19155
1.44828	0.18655
1.44928	0.19355
1.45028	0.19555
1.45128	0.18855
1.45228	0.19755
1.45328	0.19255
1.45428	0.18955
1.45528	0.19755
1.45628	0.19855
1.45728	0.20255
1.45828	0.20055
1.45928	0.19855
1.46028	0.19855
1.46128	0.20655
1.46228	0.20155
1.46328	0.19955
1.46428	0.19755
1.46528	0.20255
1.46628	0.20755
1.46728	0.20355
1.46828	0.19855
1.46928	0.20455
1.47028	0.20955
1.47128	0.20355
1.47228	0.20355
1.47328	0.20755
1.47428	0.20155
1.47528	0.20555
1.47628	0.20755
1.47728	0.20755
1.47828	0.20755
1.47928	0.20755
1.48028	0.21455
1.48128	0.20355
1.48228	0.21355
1.48328	0.21455
1.48428	0.21255
1.48528	0.21455
1.48628	0.21655
1.48728	0.21855
1.48828	0.21355
1.48928	0.21455
1.49028	0.21655
1.49128	0.21655
1.49228	0.21355
1.49328	0.22355
1.49428	0.22855
1.49528	0.22455
1.49628	0.22755
1.49728	0.22355
1.49828	0.22555
1.49928	0.22055
1.50028	0.22955
1.50128	0.22955
1.50228	0.23155
1.50328	0.22955
1.50428	0.22155
1.50528	0.22955
1.50628	0.23755
1.50728	0.23755
1.50828	0.23355
1.50928	0.23355
1.51028	0.23755
1.51128	0.23855
1.51228	0.23655
1.51328	0.24055
1.51428	0.24055
1.51528	0.24455
1.51628	0.24755
1.51728	0.23855
1.51828	0.24655
1.51928	0.25055
1.52028	0.25255
1.52128	0.25455
1.52228	0.25955
1.52328	0.26255
1.52428	0.25755
1.52528	0.25455
1.52628	0.25155
1.52728	0.25455
1.52828	0.25655
1.52928	0.26255
1.53028	0.25555
1.53128	0.25455
1.53228	0.26255
1.53328	0.26055
1.53428	0.25755
1.53528	0.26455
1.53628	0.26655
1.53728	0.26655
1.53828	0.26055
1.53928	0.26155
1.54028	0.27055
1.54128	0.26955
1.54228	0.26955
1.54328	0.26755
1.54428	0.27255
1.54528	0.27155
1.54628	0.27055
1.54728	0.27855
1.54828	0.27855
1.54928	0.27455
1.55028	0.27955
1.55128	0.28155
1.55228	0.27655
1.55328	0.28155
1.55428	0.28255
1.55528	0.28755
1.55628	0.28455
1.55728	0.28555
1.55828	0.29455
1.55928	0.29655
1.56028	0.29655
1.56128	0.29555
1.56228	0.30355
1.56328	0.30555
1.56428	0.29955
1.56528	0.30155
1.56628	0.30155
1.56728	0.30755
1.56828	0.30355
1.56928	0.30755
1.57028	0.30855
1.57128	0.30455
1.57228	0.30655
1.57328	0.31155
1.57428	0.31355
1.57528	0.30755
1.57628	0.30555
1.57728	0.30755
1.57828	0.31055
1.57928	0.30755
1.58028	0.31355
1.58128	0.31455
1.58228	0.31255
1.58328	0.31255
1.58428	0.31055
1.58528	0.31355
1.58628	0.31755
1.58728	0.32155
1.58828	0.31855
1.58928	0.32155
1.59028	0.31855
1.59128	0.31955
1.59228	0.32655
1.59328	0.32555
1.59428	0.32255
1.59528	0.32355
1.59628	0.33355
1.59728	0.32555
1.59828	0.32855
1.59928	0.33155
1.60028	0.32555
1.60128	0.32555
1.60228	0.33155
1.60328	0.33055
1.60428	0.32855
1.60528	0.33055
1.60628	0.32655
1.60728	0.33055
1.60828	0.33255
1.60928	0.33555
1.61028	0.33755
1.61128	0.33155
1.61228	0.33355
1.61328	0.32955
1.61428	0.32855
1.61528	0.33255
1.61628	0.33155
1.61728	0.33355
1.61828	0.32955
1.61928	0.33155
1.62028	0.33155
1.62128	0.32955
1.62228	0.32455
1.62328	0.32455
1.62428	0.32455
1.62528	0.32455
1.62628	0.31955
1.62728	0.32455
1.62828	0.32755
1.62928	0.32455
1.63028	0.32655
1.63128	0.32355
1.63228	0.32655
1.63328	0.32055
1.63428	0.32455
1.63528	0.31855
1.63628	0.32955
1.63728	0.32455
1.63828	0.32055
1.63928	0.32055
1.64028	0.32055
1.64128	0.32455
1.64228	0.32855
1.64328	0.32755
1.64428	0.32555
1.64528	0.32055
1.64628	0.32355
1.64728	0.32955
1.64828	0.32555
1.64928	0.32155
1.65028	0.31955
1.65128	0.32155
1.65228	0.32155
1.65328	0.31955
1.65428	0.31855
1.65528	0.31855
1.65628	0.31855
1.65728	0.32555
1.65828	0.32055
1.65928	0.32655
1.66028	0.31955
1.66128	0.31855
1.66228	0.31455
1.66328	0.31855
1.66428	0.31355
1.66528	0.31255
1.66628	0.30455
1.66728	0.30755
1.66828	0.31055
1.66928	0.30955
1.67028	0.30255
1.67128	0.29955
1.67228	0.29655
1.67328	0.29755
1.67428	0.30255
1.67528	0.29855
1.67628	0.29255
1.67728	0.28755
1.67828	0.29155
1.67928	0.28755
1.68028	0.28755
1.68128	0.28655
1.68228	0.28755
1.68328	0.28555
1.68428	0.28355
1.68528	0.27455
1.68628	0.28155
1.68728	0.27755
1.68828	0.27455
1.68928	0.27155
1.69028	0.26855
1.69128	0.26755
1.69228	0.27155
1.69328	0.26655
1.69428	0.26255
1.69528	0.26755
1.69628	0.25655
1.69728	0.25555
1.69828	0.25555
1.69928	0.25155
1.70028	0.25455
1.70128	0.24955
1.70228	0.24955
1.70328	0.24855
1.70428	0.24355
1.70528	0.24055
1.70628	0.24155
1.70728	0.23955
1.70828	0.23555
1.70928	0.23655
1.71028	0.23755
1.71128	0.23355
1.71228	0.22955
1.71328	0.23255
1.71428	0.23155
1.71528	0.23155
1.71628	0.22955
1.71728	0.22755
1.71828	0.22955
1.71928	0.21955
1.72028	0.21755
1.72128	0.21755
1.72228	0.21955
1.72328	0.22155
1.72428	0.20855
1.72528	0.20955
1.72628	0.20755
1.72728	0.21055
1.72828	0.20955
1.72928	0.20455
1.73028	0.19955
1.73128	0.19855
1.73228	0.19855
1.73328	0.19655
1.73428	0.20155
1.73528	0.19955
1.73628	0.19555
1.73728	0.18755
1.73828	0.18655
1.73928	0.18855
1.74028	0.19155
1.74128	0.18455
1.74228	0.17755
1.74328	0.17955
1.74428	0.18155
1.74528	0.17155
1.74628	0.17655
1.74728	0.17155
1.74828	0.17255
1.74928	0.16655
1.75028	0.16555
1.75128	0.16555
1.75228	0.16355
1.75328	0.16555
1.75428	0.15955
1.75528	0.15355
1.75628	0.15555
1.75728	0.15355
1.75828	0.15455
1.75928	0.15355
1.76028	0.15255
1.76128	0.15055
1.76228	0.14855
1.76328	0.15155
1.76428	0.15055
1.76528	0.14455
1.76628	0.14555
1.76728	0.13655
1.76828	0.13255
1.76928	0.13855
1.77028	0.13855
1.77128	0.13655
1.77228	0.13455
1.77328	0.13455
1.77428	0.13455
1.77528	0.12955
1.77628	0.12755
1.77728	0.13555
1.77828	0.13355
1.77928	0.13055
1.78028	0.12055
1.78128	0.11855
1.78228	0.12355
1.78328	0.12155
1.78428	0.12355
1.78528	0.12055
1.78628	0.11655
1.78728	0.12355
1.78828	0.12055
1.78928	0.11955
1.79028	0.11355
1.79128	0.11455
1.79228	0.11655
1.79328	0.11555
1.79428	0.11155
1.79528	0.10855
1.79628	0.10655
1.79728	0.10655
1.79828	0.10855
1.79928	0.11355
1.80028	0.10355
1.80128	0.09655
1.80228	0.10055
1.80328	0.10655
1.80428	0.09455
1.80528	0.09155
1.80628	0.09455
1.80728	0.09755
1.80828	0.09655
1.80928	0.08855
1.81028	0.08855
1.81128	0.09255
1.81228	0.09255
1.81328	0.08755
1.81428	0.08755
1.81528	0.08355
1.81628	0.08455
1.81728	0.08355
1.81828	0.07855
1.81928	0.07955
1.82028	0.07555
1.82128	0.07555
1.82228	0.07455
1.82328	0.07855
1.82428	0.07555
1.82528	0.06955
1.82628	0.06755
1.82728	0.07055
1.82828	0.07355
1.82928	0.06855
1.83028	0.06455
1.83128	0.06755
1.83228	0.07355
1.83328	0.06855
1.83428	0.06755
1.83528	0.06255
1.83628	0.05955
1.83728	0.05955
1.83828	0.05855
1.83928	0.05955
1.84028	0.06055
1.84128	0.05755
1.84228	0.05955
1.84328	0.06255
1.84428	0.05755
1.84528	0.06055
1.84628	0.05655
1.84728	0.05455
1.84828	0.05355
1.84928	0.05455
1.85028	0.05255
1.85128	0.04755
1.85228	0.05355
1.85328	0.04755
1.85428	0.04555
1.85528	0.04555
1.85628	0.04655
1.85728	0.04755
1.85828	0.04755
1.85928	0.04155
1.86028	0.04755
1.86128	0.05355
1.86228	0.04555
1.86328	0.03955
1.86428	0.04155
1.86528	0.03455
1.86628	0.03855
1.86728	0.03555
1.86828	0.03155
1.86928	0.03255
1.87028	0.03155
1.87128	0.02855
1.87228	0.02855
1.87328	0.02555
1.87428	0.02955
1.87528	0.03055
1.87628	0.02855
1.87728	0.02355
1.87828	0.02055
1.87928	0.01955
1.88028	0.02055
1.88128	0.02055
1.88228	0.02055
1.88328	0.01855
1.88428	0.01555
1.88528	0.01455
1.88628	0.01655
1.88728	0.00755
1.88828	0.01555
1.88928	0.02155
1.89028	0.01455
1.89128	0.01755
1.89228	0.01255
1.89328	0.01555
1.89428	0.01855
1.89528	0.01455
1.89628	0.01355
1.89728	0.00855
1.89828	0.01355
1.89928	0.01355
1.90028	0.00855
1.90128	0.00655
1.90228	0.00455
1.90328	0.01055
1.90428	0.00655
1.90528	0.00755
1.90628	0.00955
1.90728	0.00955
1.90828	-0.00245
1.90928	0.00155
1.91028	0.00355
1.91128	-0.000447651
1.91228	0.00355
1.91328	-0.000447651
1.91428	0.00155
1.91528	0.00655
1.91628	0.00455
1.91728	0.000552349
1.91828	-0.000447651
1.91928	0.00155
1.92028	0.00355
1.92128	-0.00345
1.92228	-0.00145
1.92328	0.00155
1.92428	-0.00145
1.92528	-0.00745
1.92628	-0.00645
1.92728	-0.00745
1.92828	-0.00745
1.92928	-0.00945
1.93028	-0.01545
1.93128	-0.01245
1.93228	-0.00745
1.93328	-0.00945
1.93428	-0.00745
1.93528	-0.01245
1.93628	-0.01045
1.93728	-0.00845
1.93828	-0.01545
1.93928	-0.00945
1.94028	-0.01045
1.94128	-0.01245
1.94228	-0.01245
1.94328	-0.01745
1.94428	-0.02545
1.94528	-0.01745
1.94628	-0.00745
1.94728	-0.01245
1.94828	-0.02545
1.94928	-0.01945
1.95028	-0.01645
1.95128	-0.01545
1.95228	-0.01545
1.95328	-0.02045
1.95428	-0.01645
1.95528	-0.01645
1.95628	-0.02045
1.95728	-0.02445
1.95828	-0.01745
1.95928	-0.02245
1.96028	-0.02045
1.96128	-0.01845
1.96228	-0.01745
1.96328	-0.02145
1.96428	-0.01645
1.96528	-0.01645
1.96628	-0.02245
1.96728	-0.02345
1.96828	-0.02345
1.96928	-0.02345
1.97028	-0.01945
1.97128	-0.02145
1.97228	-0.01945
1.97328	-0.02345
1.97428	-0.02345
1.97528	-0.01945
1.97628	-0.02145
1.97728	-0.02245
1.97828	-0.02245
1.97928	-0.01945
1.98028	-0.01845
1.98128	-0.02045
1.98228	-0.01245
1.98328	-0.01945
1.98428	-0.02345
1.98528	-0.02045
1.98628	-0.01845
1.98728	-0.02445
1.98828	-0.02645
1.98928	-0.02445
1.99028	-0.02345
1.99128	-0.01945
1.99228	-0.02345
1.99328	-0.02045
1.99428	-0.01845
1.99528	-0.01845
1.99628	-0.02445
1.99728	-0.02345
1.99828	-0.02645
1.99928	-0.02345
[truncated: 6,201 more rows]

## Sheet: Fig. 2f (Composte fibers)
Time (μs)	Voltage (V)
0	-0.04662
0.00186	-0.04662
0.00373	-0.04462
0.00559	-0.04562
0.00746	-0.04362
0.00932	-0.04562
0.01118	-0.04662
0.01305	-0.04562
0.01491	-0.03862
0.01678	-0.03662
0.01864	-0.03362
0.0205	-0.03262
0.02237	-0.03362
0.02423	-0.02462
0.0261	-0.02362
0.02796	-0.02562
0.02982	-0.02362
0.03169	-0.01762
0.03355	-0.01862
0.03541	-0.01762
0.03728	-0.02462
0.03914	-0.02162
0.04101	-0.02262
0.04287	-0.01562
0.04473	-0.01262
0.0466	-0.01462
0.04846	-0.01062
0.05033	-0.00462
0.05219	-0.00562
0.05405	-0.00362
0.05592	-0.00162
0.05778	-0.00562
0.05965	-0.00162
0.06151	-0.000623656
0.06337	0.00438
0.06524	0.00638
0.0671	0.00738
0.06897	0.00938
0.07083	0.01138
0.07269	0.01738
0.07456	0.01238
0.07642	0.01338
0.07829	0.01438
0.08015	0.01938
0.08201	0.02238
0.08388	0.02638
0.08574	0.02538
0.0876	0.03138
0.08947	0.02938
0.09133	0.03038
0.0932	0.03038
0.09506	0.03038
0.09692	0.03538
0.09879	0.03138
0.10065	0.03438
0.10252	0.03838
0.10438	0.04238
0.10624	0.04538
0.10811	0.04338
0.10997	0.04538
0.11184	0.04738
0.1137	0.04838
0.11556	0.04938
0.11743	0.04838
0.11929	0.05338
0.12116	0.05538
0.12302	0.05438
0.12488	0.05938
0.12675	0.06138
0.12861	0.05938
0.13048	0.06238
0.13234	0.05738
0.1342	0.06438
0.13607	0.06738
0.13793	0.06738
0.13979	0.06238
0.14166	0.06738
0.14352	0.07638
0.14539	0.07638
0.14725	0.08038
0.14911	0.07738
0.15098	0.08238
0.15284	0.08838
0.15471	0.08838
0.15657	0.09038
0.15843	0.08838
0.1603	0.09338
0.16216	0.09738
0.16403	0.09738
0.16589	0.09438
0.16775	0.09438
0.16962	0.09738
0.17148	0.10338
0.17335	0.09938
0.17521	0.10138
0.17707	0.10938
0.17894	0.11038
0.1808	0.11338
0.18267	0.11638
0.18453	0.11738
0.18639	0.12038
0.18826	0.12238
0.19012	0.12238
0.19199	0.12338
0.19385	0.13338
0.19571	0.13138
0.19758	0.12838
0.19944	0.13438
0.2013	0.13638
0.20317	0.14038
0.20503	0.13538
0.2069	0.13838
0.20876	0.14038
0.21062	0.14538
0.21249	0.14438
0.21435	0.15038
0.21622	0.14738
0.21808	0.15238
0.21994	0.15038
0.22181	0.15138
0.22367	0.15438
0.22554	0.15938
0.2274	0.16638
0.22926	0.17038
0.23113	0.16238
0.23299	0.16438
0.23486	0.17238
0.23672	0.17238
0.23858	0.17838
0.24045	0.17938
0.24231	0.17738
0.24418	0.18138
0.24604	0.18638
0.2479	0.18338
0.24977	0.19038
0.25163	0.19138
0.25349	0.19338
0.25536	0.19738
0.25722	0.20438
0.25909	0.20538
0.26095	0.20038
0.26281	0.20538
0.26468	0.20938
0.26654	0.20938
0.26841	0.21838
0.27027	0.21738
0.27213	0.21338
0.274	0.21938
0.27586	0.21838
0.27773	0.22338
0.27959	0.22538
0.28145	0.23238
0.28332	0.23338
0.28518	0.23838
0.28705	0.24138
0.28891	0.24038
0.29077	0.24238
0.29264	0.24838
0.2945	0.25238
0.29637	0.25338
0.29823	0.25338
0.30009	0.25938
0.30196	0.27038
0.30382	0.26138
0.30568	0.26638
0.30755	0.27038
0.30941	0.27338
0.31128	0.27138
0.31314	0.27838
0.315	0.28138
0.31687	0.28638
0.31873	0.28938
0.3206	0.29438
0.32246	0.30138
0.32432	0.30538
0.32619	0.30038
0.32805	0.30638
0.32992	0.31238
0.33178	0.31338
0.33364	0.31738
0.33551	0.32038
0.33737	0.33438
0.33924	0.34638
0.3411	0.34438
0.34296	0.34438
0.34483	0.35438
0.34669	0.35938
0.34856	0.36238
0.35042	0.36638
0.35228	0.37138
0.35415	0.37838
0.35601	0.38538
0.35788	0.39038
0.35974	0.39338
0.3616	0.39938
0.36347	0.40338
0.36533	0.41238
0.36719	0.41338
0.36906	0.40838
0.37092	0.41638
0.37279	0.42338
0.37465	0.42438
0.37651	0.43038
0.37838	0.43438
0.38024	0.44238
0.38211	0.44938
0.38397	0.44338
0.38583	0.44938
0.3877	0.44938
0.38956	0.45838
0.39143	0.46538
0.39329	0.47638
0.39515	0.47738
0.39702	0.47838
0.39888	0.47538
0.40075	0.48338
0.40261	0.49038
0.40447	0.49338
0.40634	0.50638
0.4082	0.50538
0.41007	0.50638
0.41193	0.51438
0.41379	0.51938
0.41566	0.52538
0.41752	0.53038
0.41938	0.53538
0.42125	0.54238
0.42311	0.54738
0.42498	0.55138
0.42684	0.55638
0.4287	0.56238
0.43057	0.56938
0.43243	0.57138
0.4343	0.57338
0.43616	0.58638
0.43802	0.58538
0.43989	0.59338
0.44175	0.59738
0.44362	0.60338
0.44548	0.60738
0.44734	0.61438
0.44921	0.61438
0.45107	0.62038
0.45294	0.62738
0.4548	0.62638
0.45666	0.63038
0.45853	0.63338
0.46039	0.63638
0.46226	0.64738
0.46412	0.64938
0.46598	0.65638
0.46785	0.66438
0.46971	0.67638
0.47158	0.67638
0.47344	0.68038
0.4753	0.68638
0.47717	0.69138
0.47903	0.69938
0.48089	0.69738
0.48276	0.70738
0.48462	0.70738
0.48649	0.70938
0.48835	0.71038
0.49021	0.71638
0.49208	0.71238
0.49394	0.71438
0.49581	0.71338
0.49767	0.72238
0.49953	0.72238
0.5014	0.71938
0.50326	0.72038
0.50513	0.72038
0.50699	0.72238
0.50885	0.72138
0.51072	0.72438
0.51258	0.71838
0.51445	0.72338
0.51631	0.72738
0.51817	0.73238
0.52004	0.73238
0.5219	0.73038
0.52377	0.72838
0.52563	0.73138
0.52749	0.73138
0.52936	0.72138
0.53122	0.72238
0.53308	0.72138
0.53495	0.72238
0.53681	0.72238
0.53868	0.71738
0.54054	0.71938
0.5424	0.72638
0.54427	0.72238
0.54613	0.71738
0.548	0.71338
0.54986	0.71338
0.55172	0.70938
0.55359	0.70338
0.55545	0.69938
0.55732	0.70138
0.55918	0.69838
0.56104	0.69738
0.56291	0.69138
0.56477	0.69138
0.56664	0.68738
0.5685	0.68138
0.57036	0.67338
0.57223	0.67238
0.57409	0.66338
0.57596	0.65938
0.57782	0.65538
0.57968	0.65038
0.58155	0.65338
0.58341	0.63838
0.58527	0.64038
0.58714	0.63038
0.589	0.62738
0.59087	0.62438
0.59273	0.61138
0.59459	0.60638
0.59646	0.60338
0.59832	0.59238
0.60019	0.58938
0.60205	0.58838
0.60391	0.58338
0.60578	0.57438
0.60764	0.56238
0.60951	0.55738
0.61137	0.55238
0.61323	0.54438
0.6151	0.53938
0.61696	0.52538
0.61883	0.52338
0.62069	0.51838
0.62255	0.51138
0.62442	0.50938
0.62628	0.49838
0.62815	0.49038
0.63001	0.48538
0.63187	0.47838
0.63374	0.47438
0.6356	0.46638
0.63747	0.45738
0.63933	0.45238
0.64119	0.45038
0.64306	0.44038
0.64492	0.43538
0.64678	0.43838
0.64865	0.43538
0.65051	0.41938
0.65238	0.41338
0.65424	0.40838
0.6561	0.40138
0.65797	0.39538
0.65983	0.38738
0.6617	0.38138
0.66356	0.37738
0.66542	0.37038
0.66729	0.36138
0.66915	0.35338
0.67102	0.34438
0.67288	0.33738
0.67474	0.33438
0.67661	0.33038
0.67847	0.32238
0.68034	0.30938
0.6822	0.30638
0.68406	0.30338
0.68593	0.29138
0.68779	0.29338
0.68966	0.28538
0.69152	0.28138
0.69338	0.27138
0.69525	0.26838
0.69711	0.26238
0.69897	0.25638
0.70084	0.24838
0.7027	0.24438
0.70457	0.24138
0.70643	0.23038
0.70829	0.22838
0.71016	0.21638
0.71202	0.21338
0.71389	0.20638
0.71575	0.20738
0.71761	0.19438
0.71948	0.19838
0.72134	0.18538
0.72321	0.18338
0.72507	0.17938
0.72693	0.17538
0.7288	0.16838
0.73066	0.15938
0.73253	0.15938
0.73439	0.15838
0.73625	0.15038
0.73812	0.14038
0.73998	0.13938
0.74185	0.13738
0.74371	0.12238
0.74557	0.12638
0.74744	0.12338
0.7493	0.11938
0.75116	0.11938
0.75303	0.10838
0.75489	0.10338
0.75676	0.09738
0.75862	0.10138
0.76048	0.09638
0.76235	0.09038
0.76421	0.08638
0.76608	0.08138
0.76794	0.07738
0.7698	0.07838
0.77167	0.07338
0.77353	0.06238
0.7754	0.06438
0.77726	0.06138
0.77912	0.05838
0.78099	0.05638
0.78285	0.05338
0.78472	0.04738
0.78658	0.04438
0.78844	0.04238
0.79031	0.03538
0.79217	0.03038
0.79404	0.03138
0.7959	0.02938
0.79776	0.02838
0.79963	0.02438
0.80149	0.02638
0.80336	0.02138
0.80522	0.01838
0.80708	0.01638
0.80895	0.00838
0.81081	0.00638
0.81267	0.00738
0.81454	0.01038
0.8164	0.00738
0.81827	-0.000623656
0.82013	0.000376344
0.82199	-0.00262
0.82386	-0.00762
0.82572	-0.00262
0.82759	-0.00862
0.82945	-0.01262
0.83131	-0.00962
0.83318	-0.01262
0.83504	-0.00862
0.83691	-0.01762
0.83877	-0.01462
0.84063	-0.01762
0.8425	-0.01862
0.84436	-0.01762
0.84623	-0.01862
0.84809	-0.02062
0.84995	-0.02962
0.85182	-0.02462
0.85368	-0.02662
0.85555	-0.02962
0.85741	-0.02562
0.85927	-0.02662
0.86114	-0.02662
0.863	-0.03162
0.86486	-0.03462
0.86673	-0.03462
0.86859	-0.03762
0.87046	-0.03562
0.87232	-0.03462
0.87418	-0.03962
0.87605	-0.03162
0.87791	-0.03562
0.87978	-0.03862
0.88164	-0.03762
0.8835	-0.04562
0.88537	-0.03862
0.88723	-0.04462
0.8891	-0.04762
0.89096	-0.03962
0.89282	-0.04762
0.89469	-0.04862
0.89655	-0.04362
0.89842	-0.04262
0.90028	-0.04162
0.90214	-0.04462
0.90401	-0.05162
0.90587	-0.04462
0.90774	-0.04162
0.9096	-0.04562
0.91146	-0.04762
0.91333	-0.04062
0.91519	-0.04862
0.91705	-0.04262
0.91892	-0.04662
0.92078	-0.04962
0.92265	-0.04862
0.92451	-0.04462
0.92637	-0.04562
0.92824	-0.04762
0.9301	-0.04262
0.93197	-0.04462
0.93383	-0.04762
0.93569	-0.04762
0.93756	-0.04462
0.93942	-0.04762
0.94129	-0.04862
0.94315	-0.04862
0.94501	-0.04762
0.94688	-0.04862
0.94874	-0.05762
0.95061	-0.05362
0.95247	-0.04562
0.95433	-0.05062
0.9562	-0.05062
0.95806	-0.04662
0.95993	-0.04662
0.96179	-0.05062
0.96365	-0.04562
0.96552	-0.04962
0.96738	-0.04462
0.96925	-0.04862
0.97111	-0.05062
0.97297	-0.04162
0.97484	-0.04162
0.9767	-0.04562
0.97856	-0.04362
0.98043	-0.04262
0.98229	-0.04162
0.98416	-0.03862
0.98602	-0.03762
0.98788	-0.04362
0.98975	-0.04162
0.99161	-0.04562
0.99348	-0.03962
0.99534	-0.03962
0.9972	-0.03962
0.99907	-0.03962
1.00093	-0.04262
1.0028	-0.04662
1.00466	-0.04162
1.00652	-0.04362
1.00839	-0.03862
1.01025	-0.03662
1.01212	-0.03462
1.01398	-0.03362
1.01584	-0.03662
1.01771	-0.03962
1.01957	-0.03562
1.02144	-0.03362
1.0233	-0.03262
1.02516	-0.03162
1.02703	-0.03362
1.02889	-0.03062
1.03075	-0.03462
1.03262	-0.03462
1.03448	-0.02862
1.03635	-0.03362
1.03821	-0.03162
1.04007	-0.03362
1.04194	-0.03762
1.0438	-0.03162
1.04567	-0.02262
1.04753	-0.02462
1.04939	-0.02462
1.05126	-0.02162
1.05312	-0.02462
1.05499	-0.01862
1.05685	-0.01962
1.05871	-0.02362
1.06058	-0.01762
1.06244	-0.02162
1.06431	-0.01362
1.06617	-0.01862
1.06803	-0.00962
1.0699	-0.01462
1.07176	-0.00662
1.07363	-0.01562
1.07549	-0.01062
1.07735	-0.01062
1.07922	-0.01562
1.08108	-0.01162
1.08295	-0.00162
1.08481	-0.00362
1.08667	0.000376344
1.08854	0.00138
1.0904	-0.00262
1.09226	-0.00362
1.09413	0.000376344
1.09599	0.00238
1.09786	0.000376344
1.09972	0.00238
1.10158	0.00838
1.10345	0.00238
1.10531	0.01038
1.10718	0.00838
1.10904	0.00238
1.1109	0.00438
1.11277	0.01338
1.11463	0.01238
1.1165	0.01038
1.11836	0.01838
1.12022	0.01938
1.12209	0.01438
1.12395	0.01338
1.12582	0.01938
1.12768	0.02038
1.12954	0.02938
1.13141	0.02738
1.13327	0.02338
1.13514	0.02438
1.137	0.02238
1.13886	0.02738
1.14073	0.02738
1.14259	0.03138
1.14445	0.03838
1.14632	0.03838
1.14818	0.04138
1.15005	0.03938
1.15191	0.04638
1.15377	0.04438
1.15564	0.04338
1.1575	0.04638
1.15937	0.04438
1.16123	0.04938
1.16309	0.04638
1.16496	0.04638
1.16682	0.04838
1.16869	0.04838
1.17055	0.05438
1.17241	0.05238
1.17428	0.05338
1.17614	0.05538
1.17801	0.05938
1.17987	0.06238
1.18173	0.06438
1.1836	0.06238
1.18546	0.06538
1.18733	0.06638
1.18919	0.06538
1.19105	0.06638
1.19292	0.06938
1.19478	0.06938
1.19664	0.07238
1.19851	0.07538
1.20037	0.07438
1.20224	0.07338
1.2041	0.07638
1.20596	0.08038
1.20783	0.08638
1.20969	0.08438
1.21156	0.08638
1.21342	0.08638
1.21528	0.08738
1.21715	0.09038
1.21901	0.09238
1.22088	0.09138
1.22274	0.09938
1.2246	0.09938
1.22647	0.10338
1.22833	0.09638
1.2302	0.09938
1.23206	0.10938
1.23392	0.10838
1.23579	0.11238
1.23765	0.11438
1.23952	0.11038
1.24138	0.11238
1.24324	0.12038
1.24511	0.12138
1.24697	0.12238
1.24884	0.12938
1.2507	0.13038
1.25256	0.13138
1.25443	0.12938
1.25629	0.13738
1.25815	0.13538
1.26002	0.13638
1.26188	0.14038
1.26375	0.14038
1.26561	0.14038
1.26747	0.14738
1.26934	0.14438
1.2712	0.14538
1.27307	0.15538
1.27493	0.14938
1.27679	0.15038
1.27866	0.15438
1.28052	0.15738
1.28239	0.16238
1.28425	0.16338
1.28611	0.16838
1.28798	0.16338
1.28984	0.16138
1.29171	0.16838
1.29357	0.17038
1.29543	0.17838
1.2973	0.17838
1.29916	0.17438
1.30103	0.17838
1.30289	0.18838
1.30475	0.18638
1.30662	0.18838
1.30848	0.19338
1.31034	0.19838
1.31221	0.19438
1.31407	0.19438
1.31594	0.19338
1.3178	0.20338
1.31966	0.20338
1.32153	0.20238
1.32339	0.20538
1.32526	0.20438
1.32712	0.21338
1.32898	0.21238
1.33085	0.21238
1.33271	0.21938
1.33458	0.21938
1.33644	0.21838
1.3383	0.22038
1.34017	0.22038
1.34203	0.22338
1.3439	0.22438
1.34576	0.22938
1.34762	0.23338
1.34949	0.23638
1.35135	0.23538
1.35322	0.23638
1.35508	0.24538
1.35694	0.24438
1.35881	0.24238
1.36067	0.24238
1.36253	0.24638
1.3644	0.24838
1.36626	0.25138
1.36813	0.25338
1.36999	0.25838
1.37185	0.26238
1.37372	0.26738
1.37558	0.27038
1.37745	0.27438
1.37931	0.27838
1.38117	0.27538
1.38304	0.28038
1.3849	0.27938
1.38677	0.28838
1.38863	0.29038
1.39049	0.29138
1.39236	0.29538
1.39422	0.30038
1.39609	0.30038
1.39795	0.30938
1.39981	0.31138
1.40168	0.31738
1.40354	0.31638
1.40541	0.31538
1.40727	0.32138
1.40913	0.32338
1.411	0.32838
1.41286	0.32638
1.41473	0.32838
1.41659	0.33838
1.41845	0.33938
1.42032	0.33738
1.42218	0.34438
1.42404	0.34938
1.42591	0.34838
1.42777	0.35238
1.42964	0.35338
1.4315	0.35838
1.43336	0.36838
1.43523	0.37538
1.43709	0.37938
1.43896	0.37638
1.44082	0.38238
1.44268	0.39038
1.44455	0.39138
1.44641	0.39338
1.44828	0.39638
1.45014	0.39838
1.452	0.40138
1.45387	0.40538
1.45573	0.40938
1.4576	0.41238
1.45946	0.41538
1.46132	0.41638
1.46319	0.42138
1.46505	0.43038
1.46692	0.43938
1.46878	0.44338
1.47064	0.43638
1.47251	0.44538
1.47437	0.44938
1.47623	0.45738
1.4781	0.46238
1.47996	0.47038
1.48183	0.46938
1.48369	0.47138
1.48555	0.48238
1.48742	0.48538
1.48928	0.49238
1.49115	0.49638
1.49301	0.49638
1.49487	0.50238
1.49674	0.51138
1.4986	0.51538
1.50047	0.51638
1.50233	0.51638
1.50419	0.52538
1.50606	0.52538
1.50792	0.53138
1.50979	0.53738
1.51165	0.54338
1.51351	0.54938
1.51538	0.55538
1.51724	0.55338
1.51911	0.56138
1.52097	0.57338
1.52283	0.58038
1.5247	0.57738
1.52656	0.58338
1.52842	0.59138
1.53029	0.59838
1.53215	0.59938
1.53402	0.60638
1.53588	0.61338
1.53774	0.61638
1.53961	0.62338
1.54147	0.62938
1.54334	0.63938
1.5452	0.64838
1.54706	0.65238
1.54893	0.65238
1.55079	0.66238
1.55266	0.66638
1.55452	0.66638
1.55638	0.66738
1.55825	0.67338
1.56011	0.68438
1.56198	0.68538
1.56384	0.68538
1.5657	0.69138
1.56757	0.69438
1.56943	0.69738
1.5713	0.70038
1.57316	0.70238
1.57502	0.71238
1.57689	0.72038
1.57875	0.72138
1.58062	0.72038
1.58248	0.71838
1.58434	0.71838
1.58621	0.71638
1.58807	0.72238
1.58993	0.72938
1.5918	0.72738
1.59366	0.72638
1.59553	0.72538
1.59739	0.72438
1.59925	0.73438
1.60112	0.72838
1.60298	0.72838
1.60485	0.72838
1.60671	0.72938
1.60857	0.72838
1.61044	0.73438
1.6123	0.73338
1.61417	0.73838
1.61603	0.73638
1.61789	0.73438
1.61976	0.73438
1.62162	0.73538
1.62349	0.73838
1.62535	0.73738
1.62721	0.73838
1.62908	0.73438
1.63094	0.73638
1.63281	0.74038
1.63467	0.74038
1.63653	0.74138
1.6384	0.73838
1.64026	0.73538
1.64212	0.73538
1.64399	0.73638
1.64585	0.73538
1.64772	0.74138
1.64958	0.73238
1.65144	0.73038
1.65331	0.73438
1.65517	0.72838
1.65704	0.72238
1.6589	0.72238
1.66076	0.72038
1.66263	0.72538
1.66449	0.70638
1.66636	0.71138
1.66822	0.71138
1.67008	0.70238
1.67195	0.69738
1.67381	0.68838
1.67568	0.68738
1.67754	0.68238
1.6794	0.67238
1.68127	0.67138
1.68313	0.66938
1.685	0.66338
1.68686	0.65538
1.68872	0.64938
1.69059	0.65038
1.69245	0.64238
1.69432	0.64238
1.69618	0.63438
1.69804	0.62538
1.69991	0.62238
1.70177	0.61838
1.70363	0.61738
1.7055	0.60238
1.70736	0.59938
1.70923	0.59338
1.71109	0.58638
1.71295	0.57838
1.71482	0.57338
1.71668	0.56838
1.71855	0.56338
1.72041	0.54638
1.72227	0.53938
1.72414	0.53538
1.726	0.53438
1.72787	0.52538
1.72973	0.51538
1.73159	0.50938
1.73346	0.49938
1.73532	0.48938
1.73719	0.48238
1.73905	0.47838
1.74091	0.46938
1.74278	0.46338
1.74464	0.45538
1.74651	0.44938
1.74837	0.44538
1.75023	0.43338
1.7521	0.42638
1.75396	0.41738
1.75582	0.41838
1.75769	0.40838
1.75955	0.40238
1.76142	0.39338
1.76328	0.38938
1.76514	0.38438
1.76701	0.37738
1.76887	0.36338
1.77074	0.35738
1.7726	0.34638
1.77446	0.34338
1.77633	0.34438
1.77819	0.33638
1.78006	0.32838
1.78192	0.32038
1.78378	0.31538
1.78565	0.31238
1.78751	0.30938
1.78938	0.29938
1.79124	0.29338
1.7931	0.29038
1.79497	0.28838
1.79683	0.27838
1.7987	0.27238
1.80056	0.26938
1.80242	0.25738
1.80429	0.25238
1.80615	0.24838
1.80801	0.24138
1.80988	0.23638
1.81174	0.23238
1.81361	0.22438
1.81547	0.22038
1.81733	0.21638
1.8192	0.20838
1.82106	0.20538
1.82293	0.20138
1.82479	0.19338
1.82665	0.19338
1.82852	0.18838
1.83038	0.18438
1.83225	0.18238
1.83411	0.17238
1.83597	0.16838
1.83784	0.16738
1.8397	0.16038
1.84157	0.16038
1.84343	0.15738
1.84529	0.15738
1.84716	0.15038
1.84902	0.13638
1.85089	0.13038
1.85275	0.12638
1.85461	0.12638
1.85648	0.12038
1.85834	0.12138
1.86021	0.12138
1.86207	0.11438
1.86393	0.10238
1.8658	0.10738
1.86766	0.10638
1.86952	0.09938
1.87139	0.09838
1.87325	0.09938
1.87512	0.08838
1.87698	0.09038
1.87884	0.08438
1.88071	0.08538
1.88257	0.07938
1.88444	0.07438
1.8863	0.07438
1.88816	0.06938
1.89003	0.06538
1.89189	0.06038
1.89376	0.05538
1.89562	0.05738
1.89748	0.05938
1.89935	0.05238
1.90121	0.05138
1.90308	0.04238
1.90494	0.04438
1.9068	0.03738
1.90867	0.03938
1.91053	0.03338
1.9124	0.02938
1.91426	0.02838
1.91612	0.02938
1.91799	0.02638
1.91985	0.03038
1.92171	0.03038
1.92358	0.02438
1.92544	0.02538
1.92731	0.02338
1.92917	0.01738
1.93103	0.01538
1.9329	0.01138
1.93476	0.00838
1.93663	0.00738
1.93849	0.00738
1.94035	0.01238
1.94222	0.01238
1.94408	0.00838
1.94595	0.00738
1.94781	0.00538
1.94967	-0.000623656
1.95154	0.00638
1.9534	-0.000623656
1.95527	-0.000623656
1.95713	-0.000623656
1.95899	-0.00462
1.96086	-0.00262
1.96272	-0.00762
1.96459	-0.00362
1.96645	-0.00562
1.96831	-0.01062
1.97018	-0.01362
1.97204	-0.01362
1.9739	-0.01762
1.97577	-0.01562
1.97763	-0.01762
1.9795	-0.01462
1.98136	-0.01662
1.98322	-0.01862
1.98509	-0.01762
1.98695	-0.01562
1.98882	-0.01862
1.99068	-0.01962
1.99254	-0.01862
1.99441	-0.01662
1.99627	-0.01862
1.99814	-0.01862
2	-0.01862
2.00186	-0.02362
2.00373	-0.02162
2.00559	-0.02262
2.00746	-0.02362
2.00932	-0.01962
2.01118	-0.02362
2.01305	-0.02762
2.01491	-0.02662
2.01678	-0.02962
2.01864	-0.02862
2.0205	-0.03162
2.02237	-0.02962
2.02423	-0.02662
2.0261	-0.02562
2.02796	-0.02462
2.02982	-0.02762
2.03169	-0.02862
2.03355	-0.02262
2.03541	-0.02662
2.03728	-0.03062
2.03914	-0.02562
2.04101	-0.03262
2.04287	-0.02562
2.04473	-0.02662
2.0466	-0.02362
2.04846	-0.03062
2.05033	-0.02262
2.05219	-0.02262
2.05405	-0.02662
2.05592	-0.02162
2.05778	-0.02262
2.05965	-0.02262
2.06151	-0.02462
2.06337	-0.01662
2.06524	-0.02062
2.0671	-0.02362
2.06897	-0.02262
2.07083	-0.01562
2.07269	-0.01762
2.07456	-0.01462
2.07642	-0.01662
2.07829	-0.01462
2.08015	-0.01262
2.08201	-0.01562
2.08388	-0.01662
2.08574	-0.01162
2.0876	-0.01262
2.08947	-0.00862
2.09133	-0.00862
2.0932	-0.00262
2.09506	0.000376344
2.09692	-0.00562
2.09879	-0.00662
2.10065	-0.00762
2.10252	-0.00462
2.10438	-0.00662
2.10624	-0.00862
2.10811	-0.00562
2.10997	-0.00462
2.11184	-0.00962
2.1137	-0.00162
2.11556	-0.000623656
2.11743	-0.00362
2.11929	0.000376344
2.12116	-0.00262
2.12302	-0.00262
2.12488	0.00338
2.12675	0.00538
2.12861	0.00238
2.13048	0.00138
2.13234	0.00438
2.1342	0.00738
2.13607	0.01238
2.13793	0.00538
2.13979	0.00238
2.14166	0.00938
2.14352	0.01438
2.14539	0.01338
2.14725	0.01638
2.14911	0.01138
2.15098	0.01238
2.15284	0.01238
2.15471	0.00838
2.15657	0.02138
2.15843	0.02038
2.1603	0.01638
2.16216	0.01438
2.16403	0.01438
2.16589	0.01238
2.16775	0.01938
2.16962	0.02238
2.17148	0.02338
2.17335	0.01838
2.17521	0.02438
2.17707	0.02538
2.17894	0.02238
2.1808	0.02538
2.18267	0.02738
2.18453	0.02938
2.18639	0.02938
2.18826	0.02938
2.19012	0.03538
2.19199	0.03238
2.19385	0.03738
2.19571	0.02938
2.19758	0.04338
2.19944	0.04338
2.2013	0.03438
2.20317	0.03838
2.20503	0.03738
2.2069	0.04438
2.20876	0.04538
2.21062	0.04738
2.21249	0.04638
2.21435	0.04538
2.21622	0.04438
2.21808	0.04538
2.21994	0.04638
2.22181	0.04738
2.22367	0.04738
2.22554	0.05138
2.2274	0.05038
2.22926	0.05438
2.23113	0.05138
2.23299	0.05638
2.23486	0.06038
2.23672	0.05838
2.23858	0.06238
2.24045	0.06238
2.24231	0.06138
2.24418	0.05638
2.24604	0.05538
2.2479	0.05838
2.24977	0.06338
2.25163	0.06538
2.25349	0.06438
2.25536	0.06738
2.25722	0.06538
2.25909	0.06638
2.26095	0.07038
2.26281	0.07138
2.26468	0.07238
2.26654	0.07038
2.26841	0.07938
2.27027	0.07838
2.27213	0.08238
2.274	0.08138
2.27586	0.08738
2.27773	0.08638
2.27959	0.08138
2.28145	0.07738
2.28332	0.08238
2.28518	0.08438
2.28705	0.09038
2.28891	0.09238
2.29077	0.08938
2.29264	0.09338
2.2945	0.09438
2.29637	0.09638
2.29823	0.09438
2.30009	0.09638
2.30196	0.10138
2.30382	0.10438
2.30568	0.10638
2.30755	0.10438
2.30941	0.10338
2.31128	0.10438
2.31314	0.10238
2.315	0.10838
2.31687	0.10838
2.31873	0.10938
2.3206	0.10638
2.32246	0.11338
2.32432	0.11438
2.32619	0.11938
2.32805	0.11738
2.32992	0.11838
2.33178	0.12538
2.33364	0.12638
2.33551	0.12238
2.33737	0.12338
2.33924	0.12638
2.3411	0.12838
2.34296	0.13438
2.34483	0.13238
2.34669	0.12738
2.34856	0.13538
2.35042	0.13538
2.35228	0.13638
2.35415	0.13338
2.35601	0.13538
2.35788	0.14038
2.35974	0.14238
2.3616	0.14238
2.36347	0.13938
2.36533	0.14238
2.36719	0.14138
2.36906	0.14238
2.37092	0.14538
2.37279	0.15138
2.37465	0.15238
2.37651	0.15538
2.37838	0.15738
2.38024	0.15838
2.38211	0.15538
2.38397	0.16238
2.38583	0.16138
2.3877	0.15738
2.38956	0.16138
2.39143	0.16638
2.39329	0.16638
2.39515	0.16538
2.39702	0.16738
2.39888	0.17338
2.40075	0.16738
2.40261	0.16838
2.40447	0.17038
2.40634	0.17738
2.4082	0.17838
2.41007	0.17438
2.41193	0.18538
2.41379	0.18538
2.41566	0.18738
2.41752	0.18638
2.41938	0.18638
2.42125	0.18738
2.42311	0.19038
2.42498	0.19338
2.42684	0.19438
2.4287	0.18938
2.43057	0.19938
2.43243	0.20138
2.4343	0.20238
2.43616	0.20738
2.43802	0.20038
2.43989	0.19938
2.44175	0.20138
2.44362	0.20238
2.44548	0.21138
2.44734	0.20638
2.44921	0.20938
2.45107	0.21038
2.45294	0.21738
2.4548	0.22338
2.45666	0.21638
2.45853	0.22138
2.46039	0.21838
2.46226	0.22138
2.46412	0.22538
2.46598	0.22438
2.46785	0.22538
2.46971	0.22938
2.47158	0.22538
2.47344	0.23338
2.4753	0.23838
2.47717	0.23638
2.47903	0.23738
2.48089	0.24438
2.48276	0.24238
2.48462	0.24338
2.48649	0.24538
2.48835	0.25138
2.49021	0.25038
2.49208	0.25438
2.49394	0.25038
2.49581	0.25438
2.49767	0.25338
2.49953	0.26238
2.5014	0.26438
2.50326	0.26938
2.50513	0.26938
2.50699	0.26538
2.50885	0.27238
2.51072	0.27438
2.51258	0.27938
2.51445	0.27938
2.51631	0.28438
2.51817	0.28238
2.52004	0.28438
2.5219	0.29138
2.52377	0.29738
2.52563	0.29238
2.52749	0.29238
2.52936	0.30038
2.53122	0.30438
2.53308	0.30338
2.53495	0.30138
2.53681	0.30438
2.53868	0.30538
2.54054	0.30538
2.5424	0.30538
2.54427	0.31238
2.54613	0.31638
2.548	0.31838
2.54986	0.31638
2.55172	0.31638
2.55359	0.32638
2.55545	0.32638
2.55732	0.33038
2.55918	0.33138
2.56104	0.33438
2.56291	0.33538
2.56477	0.33738
2.56664	0.34838
2.5685	0.34238
2.57036	0.35038
2.57223	0.34838
2.57409	0.34938
2.57596	0.35738
2.57782	0.36138
2.57968	0.36038
2.58155	0.36238
2.58341	0.36738
2.58527	0.36638
2.58714	0.37038
2.589	0.37538
2.59087	0.38038
2.59273	0.38638
2.59459	0.38638
2.59646	0.39338
2.59832	0.39138
2.60019	0.39638
2.60205	0.40138
2.60391	0.39938
2.60578	0.39638
2.60764	0.40338
2.60951	0.40738
2.61137	0.41038
2.61323	0.41538
2.6151	0.41338
2.61696	0.41538
2.61883	0.41838
2.62069	0.42638
2.62255	0.42238
2.62442	0.42938
2.62628	0.43538
2.62815	0.43738
2.63001	0.44138
2.63187	0.44638
2.63374	0.44938
2.6356	0.45038
2.63747	0.45038
2.63933	0.45138
2.64119	0.46138
2.64306	0.46738
2.64492	0.46138
2.64678	0.46838
2.64865	0.47538
2.65051	0.47738
2.65238	0.48538
2.65424	0.48638
2.6561	0.48338
2.65797	0.49238
2.65983	0.49838
2.6617	0.49538
2.66356	0.50638
2.66542	0.51438
2.66729	0.51538
2.66915	0.51838
2.67102	0.52038
2.67288	0.52138
2.67474	0.52338
2.67661	0.53038
2.67847	0.54238
2.68034	0.54038
2.6822	0.54238
2.68406	0.54438
2.68593	0.54738
2.68779	0.55338
2.68966	0.55738
2.69152	0.55838
2.69338	0.55638
2.69525	0.56138
2.69711	0.56938
2.69897	0.57238
2.70084	0.56838
2.7027	0.57638
2.70457	0.58538
2.70643	0.58538
2.70829	0.59738
2.71016	0.59638
2.71202	0.59538
2.71389	0.60338
2.71575	0.60738
2.71761	0.61138
2.71948	0.60538
2.72134	0.61338
2.72321	0.61738
2.72507	0.62438
2.72693	0.63138
2.7288	0.63238
2.73066	0.63338
2.73253	0.63038
2.73439	0.63738
2.73625	0.64438
2.73812	0.63838
2.73998	0.64338
2.74185	0.65538
2.74371	0.65738
2.74557	0.65838
2.74744	0.66838
2.7493	0.67238
2.75116	0.67338
2.75303	0.67338
2.75489	0.68138
2.75676	0.68338
2.75862	0.68938
2.76048	0.68938
2.76235	0.69138
2.76421	0.69138
2.76608	0.69138
2.76794	0.69638
2.7698	0.70038
2.77167	0.70638
2.77353	0.71238
2.7754	0.70538
2.77726	0.71338
2.77912	0.71138
2.78099	0.71238
2.78285	0.71338
2.78472	0.71538
2.78658	0.72238
2.78844	0.72138
2.79031	0.72338
2.79217	0.72438
2.79404	0.72638
2.7959	0.72638
2.79776	0.72738
2.79963	0.72838
2.80149	0.73138
2.80336	0.72738
2.80522	0.73438
2.80708	0.73538
2.80895	0.73238
2.81081	0.73238
2.81267	0.73938
2.81454	0.73938
2.8164	0.73638
2.81827	0.73638
2.82013	0.74138
2.82199	0.73938
2.82386	0.72938
2.82572	0.73238
2.82759	0.73838
2.82945	0.74038
2.83131	0.74138
2.83318	0.73438
2.83504	0.73638
2.83691	0.73538
2.83877	0.73038
2.84063	0.72238
2.8425	0.72038
2.84436	0.72338
2.84623	0.71738
2.84809	0.71838
2.84995	0.71838
2.85182	0.71238
2.85368	0.71038
2.85555	0.70938
2.85741	0.70538
2.85927	0.70238
2.86114	0.69338
2.863	0.69338
2.86486	0.69338
2.86673	0.69338
2.86859	0.68138
2.87046	0.68238
2.87232	0.68238
2.87418	0.67738
2.87605	0.66938
2.87791	0.66438
2.87978	0.65438
2.88164	0.65238
2.8835	0.65438
2.88537	0.64538
2.88723	0.63738
2.8891	0.63038
2.89096	0.62938
2.89282	0.62238
2.89469	0.61738
2.89655	0.61238
2.89842	0.60238
2.90028	0.60638
2.90214	0.59838
2.90401	0.59238
2.90587	0.58738
2.90774	0.57238
2.9096	0.56838
2.91146	0.57138
2.91333	0.56238
2.91519	0.55138
2.91705	0.54038
2.91892	0.54138
2.92078	0.53638
2.92265	0.52838
2.92451	0.51838
2.92637	0.51138
2.92824	0.50638
2.9301	0.50638
2.93197	0.50138
2.93383	0.49538
2.93569	0.48838
2.93756	0.47438
2.93942	0.47138
2.94129	0.47138
2.94315	0.46138
2.94501	0.44938
2.94688	0.44938
2.94874	0.44238
2.95061	0.43938
2.95247	0.43238
2.95433	0.42738
2.9562	0.41738
2.95806	0.41838
2.95993	0.41338
2.96179	0.40738
2.96365	0.39838
2.96552	0.39038
2.96738	0.38538
2.96925	0.38738
2.97111	0.37738
2.97297	0.36238
2.97484	0.36238
2.9767	0.35938
2.97856	0.34538
2.98043	0.34438
2.98229	0.34138
2.98416	0.33238
2.98602	0.32638
2.98788	0.32038
2.98975	0.31338
2.99161	0.30938
2.99348	0.30438
2.99534	0.29438
2.9972	0.29138
2.99907	0.28138
3.00093	0.27938
3.0028	0.27538
3.00466	0.27038
3.00652	0.26338
3.00839	0.26238
3.01025	0.25338
3.01212	0.24938
3.01398	0.24538
3.01584	0.24138
3.01771	0.23338
3.01957	0.23238
3.02144	0.22538
3.0233	0.22138
3.02516	0.21138
3.02703	0.20238
3.02889	0.19638
3.03075	0.19738
3.03262	0.19338
3.03448	0.18738
3.03635	0.17838
3.03821	0.17838
3.04007	0.17638
3.04194	0.17438
3.0438	0.17338
3.04567	0.16538
3.04753	0.15838
3.04939	0.15438
3.05126	0.15538
3.05312	0.15338
3.05499	0.14638
3.05685	0.13438
3.05871	0.13138
3.06058	0.13338
3.06244	0.13038
3.06431	0.12138
3.06617	0.11838
3.06803	0.11838
3.0699	0.11838
3.07176	0.11238
3.07363	0.10738
3.07549	0.10538
3.07735	0.10138
3.07922	0.09538
3.08108	0.09138
3.08295	0.09338
3.08481	0.08138
3.08667	0.07738
3.08854	0.08638
3.0904	0.07938
3.09226	0.07038
3.09413	0.06438
3.09599	0.06138
3.09786	0.06538
3.09972	0.05938
3.10158	0.05938
3.10345	0.05538
3.10531	0.05338
3.10718	0.05038
3.10904	0.04738
3.1109	0.04638
3.11277	0.04738
3.11463	0.04338
3.1165	0.03638
3.11836	0.03838
3.12022	0.03538
3.12209	0.02838
3.12395	0.03038
3.12582	0.02738
3.12768	0.02838
3.12954	0.02338
3.13141	0.02338
3.13327	0.01638
3.13514	0.01938
3.137	0.01338
3.13886	0.01138
3.14073	0.01138
3.14259	0.00838
3.14445	0.00938
3.14632	0.00838
3.14818	0.00138
3.15005	-0.00362
3.15191	-0.00162
3.15377	-0.00362
3.15564	-0.00362
3.1575	-0.00762
3.15937	-0.00262
3.16123	-0.00462
3.16309	-0.00962
3.16496	-0.00862
3.16682	-0.00762
3.16869	-0.00962
3.17055	-0.01262
3.17241	-0.01162
3.17428	-0.01462
3.17614	-0.01762
3.17801	-0.01662
3.17987	-0.01962
3.18173	-0.01862
3.1836	-0.02262
3.18546	-0.02062
3.18733	-0.02062
3.18919	-0.02062
3.19105	-0.02362
3.19292	-0.02362
3.19478	-0.02262
3.19664	-0.02162
3.19851	-0.02262
3.20037	-0.02262
3.20224	-0.02062
3.2041	-0.02762
3.20596	-0.03062
3.20783	-0.02562
3.20969	-0.03162
3.21156	-0.02862
3.21342	-0.03162
3.21528	-0.03162
3.21715	-0.02962
3.21901	-0.02762
3.22088	-0.02662
3.22274	-0.03762
3.2246	-0.03462
3.22647	-0.03262
3.22833	-0.03162
3.2302	-0.03162
3.23206	-0.03562
3.23392	-0.04062
3.23579	-0.03962
3.23765	-0.03662
3.23952	-0.03762
3.24138	-0.03962
3.24324	-0.03562
3.24511	-0.03162
3.24697	-0.03662
3.24884	-0.04162
3.2507	-0.03962
3.25256	-0.03562
3.25443	-0.03562
3.25629	-0.03462
3.25815	-0.03662
3.26002	-0.04062
3.26188	-0.03762
3.26375	-0.03462
3.26561	-0.03962
3.26747	-0.03762
3.26934	-0.03562
3.2712	-0.04062
3.27307	-0.03962
3.27493	-0.03962
3.27679	-0.04162
3.27866	-0.04062
3.28052	-0.04362
3.28239	-0.04062
3.28425	-0.04462
3.28611	-0.04162
3.28798	-0.03662
3.28984	-0.03562
3.29171	-0.03762
3.29357	-0.04062
3.29543	-0.03862
3.2973	-0.03662
3.29916	-0.03962
3.30103	-0.04162
3.30289	-0.03762
3.30475	-0.03362
3.30662	-0.03662
3.30848	-0.03762
3.31034	-0.03662
3.31221	-0.03162
3.31407	-0.03662
3.31594	-0.03262
3.3178	-0.02862
3.31966	-0.03362
3.32153	-0.03362
3.32339	-0.03262
3.32526	-0.03162
3.32712	-0.03362
3.32898	-0.03362
3.33085	-0.03562
3.33271	-0.03062
3.33458	-0.02862
3.33644	-0.02562
3.3383	-0.03262
3.34017	-0.02962
3.34203	-0.02462
3.3439	-0.02662
3.34576	-0.02562
3.34762	-0.02962
3.34949	-0.02062
3.35135	-0.01862
3.35322	-0.02062
3.35508	-0.01862
3.35694	-0.01762
3.35881	-0.01462
3.36067	-0.00962
3.36253	-0.01562
3.3644	-0.01362
3.36626	-0.01662
3.36813	-0.01662
3.36999	-0.01562
3.37185	-0.01462
3.37372	-0.01662
3.37558	-0.01362
3.37745	-0.00862
3.37931	-0.01262
3.38117	-0.01862
3.38304	-0.01562
3.3849	-0.01462
3.38677	-0.00862
3.38863	-0.00962
3.39049	-0.00862
3.39236	-0.01562
3.39422	-0.00962
3.39609	-0.00462
3.39795	-0.00662
3.39981	-0.01062
3.40168	-0.00762
3.40354	-0.000623656
3.40541	-0.00162
3.40727	-0.00362
3.40913	-0.00562
3.411	-0.00362
3.41286	-0.00562
3.41473	-0.00362
3.41659	0.00238
3.41845	-0.000623656
3.42032	0.00638
3.42218	0.00338
3.42404	0.00338
3.42591	0.00338
3.42777	0.00438
3.42964	0.01038
3.4315	0.00638
3.43336	0.01138
3.43523	0.01138
3.43709	0.00738
3.43896	0.01538
3.44082	0.01238
3.44268	0.01238
3.44455	0.01738
3.44641	0.01538
3.44828	0.01538
3.45014	0.01738
3.452	0.01838
3.45387	0.01938
3.45573	0.02138
3.4576	0.02838
3.45946	0.02538
3.46132	0.02338
3.46319	0.02338
3.46505	0.02638
3.46692	0.03638
3.46878	0.03438
3.47064	0.03138
3.47251	0.03238
3.47437	0.03638
3.47623	0.03538
3.4781	0.03338
3.47996	0.04138
3.48183	0.04038
3.48369	0.04638
3.48555	0.04238
3.48742	0.04438
3.48928	0.04738
3.49115	0.04838
3.49301	0.04538
3.49487	0.04838
3.49674	0.04338
3.4986	0.05538
3.50047	0.05938
3.50233	0.05538
3.50419	0.05338
3.50606	0.05538
3.50792	0.05738
3.50979	0.06638
3.51165	0.06238
3.51351	0.05838
3.51538	0.06338
3.51724	0.06338
3.51911	0.06938
3.52097	0.07238
3.52283	0.06238
3.5247	0.06738
3.52656	0.07138
3.52842	0.07438
3.53029	0.08238
3.53215	0.07338
3.53402	0.07438
3.53588	0.07638
3.53774	0.08338
3.53961	0.07938
3.54147	0.08538
3.54334	0.09238
3.5452	0.08938
3.54706	0.08838
3.54893	0.09338
3.55079	0.09238
3.55266	0.09338
3.55452	0.09638
3.55638	0.09638
3.55825	0.09638
3.56011	0.09938
3.56198	0.09738
3.56384	0.10238
3.5657	0.10838
3.56757	0.11338
3.56943	0.10938
3.5713	0.11338
3.57316	0.11438
3.57502	0.10638
3.57689	0.10638
3.57875	0.11138
3.58062	0.11138
3.58248	0.12138
3.58434	0.11838
3.58621	0.12638
3.58807	0.12538
3.58993	0.12738
3.5918	0.12538
3.59366	0.13038
3.59553	0.12938
3.59739	0.13238
3.59925	0.13438
3.60112	0.13238
3.60298	0.13638
3.60485	0.13938
3.60671	0.13838
3.60857	0.13838
3.61044	0.14738
3.6123	0.14438
3.61417	0.14338
3.61603	0.15038
3.61789	0.15538
3.61976	0.15438
3.62162	0.15538
3.62349	0.15638
3.62535	0.15938
3.62721	0.16238
3.62908	0.16438
3.63094	0.16138
3.63281	0.16038
3.63467	0.16338
3.63653	0.16338
3.6384	0.17438
3.64026	0.17238
3.64212	0.17538
3.64399	0.17538
3.64585	0.18338
3.64772	0.17838
3.64958	0.19038
3.65144	0.18838
3.65331	0.18738
3.65517	0.19038
3.65704	0.20138
3.6589	0.20438
3.66076	0.20338
3.66263	0.20038
3.66449	0.20338
3.66636	0.20038
3.66822	0.20338
3.67008	0.20738
3.67195	0.21438
3.67381	0.21138
3.67568	0.21838
3.67754	0.22238
3.6794	0.22938
3.68127	0.22538
3.68313	0.22638
3.685	0.22738
3.68686	0.22938
3.68872	0.23138
3.69059	0.23438
3.69245	0.24038
3.69432	0.23538
3.69618	0.23838
3.69804	0.24238
3.69991	0.24638
3.70177	0.24638
3.70363	0.24838
3.7055	0.24538
3.70736	0.24538
3.70923	0.25438
3.71109	0.25538
3.71295	0.25538
3.71482	0.25838
3.71668	0.26238
3.71855	0.25838
3.72041	0.26838
3.72227	0.26438
3.72414	0.25738
[truncated: 3,923 more rows]

## Sheet: Fig. 2f (Ferroelectret fibers)
Time (μs)	Voltage (V)
0	-0.04741
0.0013	-0.04441
0.0026	-0.04141
0.0039	-0.04641
0.00521	-0.04341
0.00651	-0.04641
0.00781	-0.03941
0.00911	-0.03941
0.01041	-0.03441
0.01171	-0.03441
0.01302	-0.03541
0.01432	-0.03741
0.01562	-0.03141
0.01692	-0.03441
0.01822	-0.03841
0.01952	-0.03241
0.02083	-0.03541
0.02213	-0.03241
0.02343	-0.02941
0.02473	-0.03041
0.02603	-0.03041
0.02733	-0.03041
0.02863	-0.03341
0.02994	-0.02641
0.03124	-0.03041
0.03254	-0.02341
0.03384	-0.02441
0.03514	-0.02741
0.03644	-0.02541
0.03775	-0.03041
0.03905	-0.02941
0.04035	-0.02141
0.04165	-0.01541
0.04295	-0.01841
0.04425	-0.01541
0.04556	-0.01641
0.04686	-0.01941
0.04816	-0.01941
0.04946	-0.01541
0.05076	-0.01841
0.05206	-0.01441
0.05337	-0.01341
0.05467	-0.01341
0.05597	-0.00941
0.05727	-0.01041
0.05857	-0.01341
0.05987	-0.00941
0.06117	-0.00841
0.06248	-0.00341
0.06378	-0.00841
0.06508	-0.00841
0.06638	-0.000406338
0.06768	-0.000406338
0.06898	-0.00741
0.07029	0.000593662
0.07159	0.00259
0.07289	0.00459
0.07419	0.00259
0.07549	0.00359
0.07679	0.01059
0.0781	0.00859
0.0794	0.00659
0.0807	0.00859
0.082	0.00159
0.0833	0.00159
0.0846	0.00459
0.0859	0.01059
0.08721	0.00659
0.08851	0.00759
0.08981	0.01359
0.09111	0.01159
0.09241	0.01059
0.09371	0.01359
0.09502	0.01559
0.09632	0.01659
0.09762	0.01559
0.09892	0.02059
0.10022	0.02159
0.10152	0.02059
0.10283	0.02459
0.10413	0.02659
0.10543	0.02259
0.10673	0.02259
0.10803	0.02259
0.10933	0.02459
0.11063	0.02259
0.11194	0.02759
0.11324	0.02759
0.11454	0.02959
0.11584	0.02859
0.11714	0.03359
0.11844	0.02859
0.11975	0.03159
0.12105	0.02959
0.12235	0.03559
0.12365	0.03559
0.12495	0.03759
0.12625	0.04259
0.12756	0.03959
0.12886	0.03759
0.13016	0.03859
0.13146	0.03559
0.13276	0.04359
0.13406	0.04359
0.13537	0.04159
0.13667	0.04359
0.13797	0.04559
0.13927	0.04059
0.14057	0.04959
0.14187	0.05059
0.14317	0.05159
0.14448	0.05059
0.14578	0.05059
0.14708	0.05259
0.14838	0.04759
0.14968	0.05359
0.15098	0.05059
0.15229	0.05359
0.15359	0.05359
0.15489	0.05659
0.15619	0.06159
0.15749	0.06359
0.15879	0.05859
0.1601	0.05659
0.1614	0.06359
0.1627	0.06659
0.164	0.06359
0.1653	0.05959
0.1666	0.06159
0.1679	0.06459
0.16921	0.06459
0.17051	0.06759
0.17181	0.06759
0.17311	0.07059
0.17441	0.07359
0.17571	0.07459
0.17702	0.07459
0.17832	0.07459
0.17962	0.07459
0.18092	0.07559
0.18222	0.07559
0.18352	0.07859
0.18483	0.07659
0.18613	0.07159
0.18743	0.07959
0.18873	0.08359
0.19003	0.08259
0.19133	0.09159
0.19263	0.08559
0.19394	0.08759
0.19524	0.08459
0.19654	0.08459
0.19784	0.08159
0.19914	0.09159
0.20044	0.08959
0.20175	0.09159
0.20305	0.09259
0.20435	0.09359
0.20565	0.09259
0.20695	0.09459
0.20825	0.09759
0.20956	0.09759
0.21086	0.10159
0.21216	0.09859
0.21346	0.10059
0.21476	0.09959
0.21606	0.10659
0.21737	0.10459
0.21867	0.10259
0.21997	0.10259
0.22127	0.10059
0.22257	0.10759
0.22387	0.10659
0.22517	0.10759
0.22648	0.10959
0.22778	0.10759
0.22908	0.11259
0.23038	0.11259
0.23168	0.11059
0.23298	0.11059
0.23429	0.11659
0.23559	0.11459
0.23689	0.11559
0.23819	0.11259
0.23949	0.11359
0.24079	0.11559
0.2421	0.11859
0.2434	0.11859
0.2447	0.11659
0.246	0.12559
0.2473	0.12359
0.2486	0.12559
0.2499	0.12359
0.25121	0.13159
0.25251	0.13059
0.25381	0.13259
0.25511	0.12959
0.25641	0.13059
0.25771	0.13359
0.25902	0.13459
0.26032	0.12959
0.26162	0.13159
0.26292	0.14159
0.26422	0.14059
0.26552	0.13259
0.26683	0.13859
0.26813	0.14559
0.26943	0.14459
0.27073	0.13559
0.27203	0.14159
0.27333	0.14659
0.27463	0.15059
0.27594	0.14759
0.27724	0.14559
0.27854	0.14359
0.27984	0.15059
0.28114	0.15159
0.28244	0.15159
0.28375	0.15559
0.28505	0.15459
0.28635	0.15759
0.28765	0.15759
0.28895	0.16159
0.29025	0.15859
0.29156	0.15859
0.29286	0.16059
0.29416	0.15759
0.29546	0.16059
0.29676	0.15859
0.29806	0.16359
0.29937	0.16359
0.30067	0.16559
0.30197	0.17059
0.30327	0.16559
0.30457	0.16759
0.30587	0.16859
0.30717	0.16659
0.30848	0.16659
0.30978	0.17359
0.31108	0.17359
0.31238	0.17759
0.31368	0.17959
0.31498	0.17859
0.31629	0.18159
0.31759	0.18559
0.31889	0.18359
0.32019	0.18859
0.32149	0.18759
0.32279	0.18259
0.3241	0.18659
0.3254	0.18959
0.3267	0.18959
0.328	0.18459
0.3293	0.18859
0.3306	0.19359
0.3319	0.19159
0.33321	0.19659
0.33451	0.19359
0.33581	0.19759
0.33711	0.20159
0.33841	0.20259
0.33971	0.19759
0.34102	0.20259
0.34232	0.20459
0.34362	0.20159
0.34492	0.20859
0.34622	0.20859
0.34752	0.20859
0.34883	0.20859
0.35013	0.21059
0.35143	0.21159
0.35273	0.20959
0.35403	0.21459
0.35533	0.21159
0.35663	0.21359
0.35794	0.22059
0.35924	0.22459
0.36054	0.21859
0.36184	0.22059
0.36314	0.22059
0.36444	0.22359
0.36575	0.22659
0.36705	0.22459
0.36835	0.23159
0.36965	0.22759
0.37095	0.22959
0.37225	0.23759
0.37356	0.23359
0.37486	0.22959
0.37616	0.22959
0.37746	0.23559
0.37876	0.23859
0.38006	0.23859
0.38137	0.23859
0.38267	0.24259
0.38397	0.24359
0.38527	0.24459
0.38657	0.24659
0.38787	0.24259
0.38917	0.24359
0.39048	0.24359
0.39178	0.24659
0.39308	0.24659
0.39438	0.25459
0.39568	0.25359
0.39698	0.25259
0.39829	0.25659
0.39959	0.26059
0.40089	0.26059
0.40219	0.25859
0.40349	0.26559
0.40479	0.26459
0.4061	0.26259
0.4074	0.26559
0.4087	0.26459
0.41	0.26959
0.4113	0.27659
0.4126	0.26759
0.4139	0.27259
0.41521	0.27459
0.41651	0.27759
0.41781	0.27759
0.41911	0.27659
0.42041	0.27459
0.42171	0.28359
0.42302	0.28559
0.42432	0.28659
0.42562	0.27859
0.42692	0.29059
0.42822	0.29059
0.42952	0.29059
0.43083	0.29059
0.43213	0.29259
0.43343	0.29259
0.43473	0.29159
0.43603	0.30059
0.43733	0.30159
0.43863	0.30259
0.43994	0.30359
0.44124	0.30659
0.44254	0.31059
0.44384	0.31659
0.44514	0.30859
0.44644	0.31259
0.44775	0.31559
0.44905	0.31859
0.45035	0.31859
0.45165	0.31859
0.45295	0.31859
0.45425	0.32659
0.45556	0.32059
0.45686	0.31759
0.45816	0.33159
0.45946	0.33159
0.46076	0.32559
0.46206	0.33059
0.46337	0.33259
0.46467	0.32959
0.46597	0.33259
0.46727	0.33259
0.46857	0.33759
0.46987	0.33559
0.47117	0.33459
0.47248	0.33259
0.47378	0.34059
0.47508	0.34059
0.47638	0.34459
0.47768	0.33859
0.47898	0.34259
0.48029	0.34159
0.48159	0.34659
0.48289	0.34759
0.48419	0.35059
0.48549	0.35159
0.48679	0.35359
0.4881	0.35059
0.4894	0.35259
0.4907	0.35059
0.492	0.35559
0.4933	0.36159
0.4946	0.36059
0.4959	0.36259
0.49721	0.36759
0.49851	0.36459
0.49981	0.36359
0.50111	0.36759
0.50241	0.36759
0.50371	0.37059
0.50502	0.36759
0.50632	0.36959
0.50762	0.37259
0.50892	0.37659
0.51022	0.37559
0.51152	0.37659
0.51283	0.37759
0.51413	0.38059
0.51543	0.37759
0.51673	0.37859
0.51803	0.38459
0.51933	0.38459
0.52063	0.38659
0.52194	0.39259
0.52324	0.38859
0.52454	0.39059
0.52584	0.39559
0.52714	0.39459
0.52844	0.39759
0.52975	0.39959
0.53105	0.39559
0.53235	0.39659
0.53365	0.40259
0.53495	0.40359
0.53625	0.40159
0.53756	0.40559
0.53886	0.40459
0.54016	0.41159
0.54146	0.41159
0.54276	0.41059
0.54406	0.41659
0.54537	0.41359
0.54667	0.41659
0.54797	0.41359
0.54927	0.42259
0.55057	0.41959
0.55187	0.42459
0.55317	0.42359
0.55448	0.42759
0.55578	0.42159
0.55708	0.42759
0.55838	0.43059
0.55968	0.43259
0.56098	0.43459
0.56229	0.43659
0.56359	0.43859
0.56489	0.44359
0.56619	0.44059
0.56749	0.43959
0.56879	0.43959
0.5701	0.43859
0.5714	0.44459
0.5727	0.44259
0.574	0.44959
0.5753	0.45159
0.5766	0.45259
0.5779	0.45459
0.57921	0.45159
0.58051	0.45859
0.58181	0.45259
0.58311	0.46159
0.58441	0.45759
0.58571	0.45659
0.58702	0.46359
0.58832	0.46359
0.58962	0.46559
0.59092	0.47259
0.59222	0.47159
0.59352	0.47059
0.59483	0.47259
0.59613	0.46959
0.59743	0.47159
0.59873	0.47559
0.60003	0.47759
0.60133	0.47959
0.60263	0.48359
0.60394	0.48859
0.60524	0.48759
0.60654	0.47959
0.60784	0.47959
0.60914	0.48659
0.61044	0.49459
0.61175	0.48659
0.61305	0.49259
0.61435	0.49559
0.61565	0.49959
0.61695	0.50159
0.61825	0.50359
0.61956	0.50359
0.62086	0.50859
0.62216	0.51159
0.62346	0.50959
0.62476	0.51359
0.62606	0.51959
0.62737	0.52059
0.62867	0.51859
0.62997	0.52359
0.63127	0.52259
0.63257	0.52559
0.63387	0.53059
0.63517	0.53659
0.63648	0.54059
0.63778	0.54359
0.63908	0.54759
0.64038	0.55059
0.64168	0.55259
0.64298	0.55859
0.64429	0.56059
0.64559	0.56759
0.64689	0.57359
0.64819	0.57659
0.64949	0.57659
0.65079	0.57959
0.6521	0.58159
0.6534	0.58959
0.6547	0.59059
0.656	0.59659
0.6573	0.59959
0.6586	0.61559
0.6599	0.61759
0.66121	0.61959
0.66251	0.62459
0.66381	0.62959
0.66511	0.64059
0.66641	0.64359
0.66771	0.65159
0.66902	0.66259
0.67032	0.67459
0.67162	0.68259
0.67292	0.69459
0.67422	0.71159
0.67552	0.72159
0.67683	0.74259
0.67813	0.75659
0.67943	0.77759
0.68073	0.80259
0.68203	0.83059
0.68333	0.85059
0.68463	0.87259
0.68594	0.89959
0.68724	0.91859
0.68854	0.93959
0.68984	0.96559
0.69114	0.99159
0.69244	1.02459
0.69375	1.04659
0.69505	1.07159
0.69635	1.11159
0.69765	1.14259
0.69895	1.17659
0.70025	1.22459
0.70156	1.26059
0.70286	1.29559
0.70416	1.32859
0.70546	1.37059
0.70676	1.40059
0.70806	1.42859
0.70937	1.46259
0.71067	1.50359
0.71197	1.52259
0.71327	1.55159
0.71457	1.58159
0.71587	1.60659
0.71717	1.63659
0.71848	1.65359
0.71978	1.67459
0.72108	1.69359
0.72238	1.70959
0.72368	1.72059
0.72498	1.73959
0.72629	1.75159
0.72759	1.75659
0.72889	1.76059
0.73019	1.76759
0.73149	1.77759
0.73279	1.78159
0.7341	1.77759
0.7354	1.77959
0.7367	1.78159
0.738	1.77259
0.7393	1.76559
0.7406	1.76459
0.7419	1.75759
0.74321	1.75259
0.74451	1.75059
0.74581	1.74259
0.74711	1.72959
0.74841	1.72259
0.74971	1.71559
0.75102	1.70559
0.75232	1.69059
0.75362	1.67759
0.75492	1.66259
0.75622	1.64659
0.75752	1.63159
0.75883	1.61559
0.76013	1.60359
0.76143	1.58559
0.76273	1.56859
0.76403	1.54359
0.76533	1.52459
0.76663	1.50659
0.76794	1.48559
0.76924	1.47059
0.77054	1.44859
0.77184	1.42859
0.77314	1.41059
0.77444	1.38959
0.77575	1.36859
0.77705	1.34159
0.77835	1.31959
0.77965	1.29559
0.78095	1.27659
0.78225	1.25859
0.78356	1.22759
0.78486	1.20859
0.78616	1.18859
0.78746	1.16259
0.78876	1.13359
0.79006	1.10659
0.79137	1.08859
0.79267	1.06559
0.79397	1.04559
0.79527	1.02459
0.79657	0.99959
0.79787	0.97359
0.79917	0.95359
0.80048	0.93159
0.80178	0.91159
0.80308	0.88859
0.80438	0.86659
0.80568	0.85559
0.80698	0.83359
0.80829	0.80359
0.80959	0.78659
0.81089	0.76959
0.81219	0.74359
0.81349	0.72859
0.81479	0.70259
0.8161	0.68559
0.8174	0.66959
0.8187	0.64759
0.82	0.62659
0.8213	0.61459
0.8226	0.59459
0.8239	0.57559
0.82521	0.56559
0.82651	0.54659
0.82781	0.52859
0.82911	0.51359
0.83041	0.50059
0.83171	0.48859
0.83302	0.47059
0.83432	0.45459
0.83562	0.44159
0.83692	0.42259
0.83822	0.41359
0.83952	0.40159
0.84083	0.38959
0.84213	0.37259
0.84343	0.35659
0.84473	0.34859
0.84603	0.34359
0.84733	0.32659
0.84863	0.31459
0.84994	0.30159
0.85124	0.29559
0.85254	0.28859
0.85384	0.27359
0.85514	0.25959
0.85644	0.25059
0.85775	0.24559
0.85905	0.24359
0.86035	0.23459
0.86165	0.22359
0.86295	0.21859
0.86425	0.20659
0.86556	0.19959
0.86686	0.19859
0.86816	0.19059
0.86946	0.17759
0.87076	0.17459
0.87206	0.16559
0.87337	0.16159
0.87467	0.15359
0.87597	0.14559
0.87727	0.14459
0.87857	0.13959
0.87987	0.13459
0.88117	0.12359
0.88248	0.12659
0.88378	0.11259
0.88508	0.10959
0.88638	0.10559
0.88768	0.10359
0.88898	0.09759
0.89029	0.08859
0.89159	0.08759
0.89289	0.08559
0.89419	0.07859
0.89549	0.06759
0.89679	0.06459
0.8981	0.06759
0.8994	0.06359
0.9007	0.05459
0.902	0.05259
0.9033	0.04859
0.9046	0.04259
0.9059	0.04559
0.90721	0.03459
0.90851	0.03459
0.90981	0.02959
0.91111	0.02759
0.91241	0.02959
0.91371	0.01759
0.91502	0.01559
0.91632	0.01459
0.91762	0.01359
0.91892	0.00659
0.92022	0.000593662
0.92152	-0.000406338
0.92283	0.00159
0.92413	-0.00141
0.92543	-0.00741
0.92673	-0.00741
0.92803	-0.01441
0.92933	-0.01441
0.93063	-0.01541
0.93194	-0.01841
0.93324	-0.02041
0.93454	-0.01841
0.93584	-0.02441
0.93714	-0.02641
0.93844	-0.02941
0.93975	-0.02541
0.94105	-0.02841
0.94235	-0.02941
0.94365	-0.03641
0.94495	-0.03341
0.94625	-0.03541
0.94756	-0.03641
0.94886	-0.04141
0.95016	-0.04741
0.95146	-0.04241
0.95276	-0.04241
0.95406	-0.04941
0.95537	-0.04941
0.95667	-0.05241
0.95797	-0.05841
0.95927	-0.05841
0.96057	-0.05741
0.96187	-0.05941
0.96317	-0.05841
0.96448	-0.05541
0.96578	-0.05741
0.96708	-0.06541
0.96838	-0.06541
0.96968	-0.06341
0.97098	-0.06241
0.97229	-0.06241
0.97359	-0.06841
0.97489	-0.07341
0.97619	-0.06241
0.97749	-0.06741
0.97879	-0.06841
0.9801	-0.07441
0.9814	-0.07041
0.9827	-0.08041
0.984	-0.07941
0.9853	-0.07341
0.9866	-0.08341
0.9879	-0.08041
0.98921	-0.07941
0.99051	-0.08041
0.99181	-0.07741
0.99311	-0.08341
0.99441	-0.07941
0.99571	-0.08441
0.99702	-0.08341
0.99832	-0.08941
0.99962	-0.07841
1.00092	-0.07941
1.00222	-0.08441
1.00352	-0.08741
1.00483	-0.08441
1.00613	-0.08141
1.00743	-0.08841
1.00873	-0.08941
1.01003	-0.09341
1.01133	-0.09241
1.01263	-0.09041
1.01394	-0.09141
1.01524	-0.09241
1.01654	-0.09341
1.01784	-0.08741
1.01914	-0.09341
1.02044	-0.09241
1.02175	-0.09041
1.02305	-0.08741
1.02435	-0.09941
1.02565	-0.09341
1.02695	-0.09441
1.02825	-0.09741
1.02956	-0.09641
1.03086	-0.09341
1.03216	-0.09841
1.03346	-0.09441
1.03476	-0.09241
1.03606	-0.09541
1.03737	-0.09441
1.03867	-0.09441
1.03997	-0.09441
1.04127	-0.09741
1.04257	-0.09541
1.04387	-0.08941
1.04517	-0.09741
1.04648	-0.09841
1.04778	-0.09741
1.04908	-0.09541
1.05038	-0.09841
1.05168	-0.09541
1.05298	-0.09141
1.05429	-0.09641
1.05559	-0.09641
1.05689	-0.09441
1.05819	-0.09641
1.05949	-0.09541
1.06079	-0.09641
1.0621	-0.09641
1.0634	-0.08941
1.0647	-0.09441
1.066	-0.08941
1.0673	-0.08941
1.0686	-0.08541
1.0699	-0.09041
1.07121	-0.09241
1.07251	-0.09041
1.07381	-0.09141
1.07511	-0.09341
1.07641	-0.08941
1.07771	-0.09641
1.07902	-0.09241
1.08032	-0.08741
1.08162	-0.09041
1.08292	-0.09041
1.08422	-0.08741
1.08552	-0.08741
1.08683	-0.08741
1.08813	-0.08741
1.08943	-0.08541
1.09073	-0.08541
1.09203	-0.08741
1.09333	-0.08341
1.09463	-0.08541
1.09594	-0.08541
1.09724	-0.08341
1.09854	-0.08441
1.09984	-0.08041
1.10114	-0.07341
1.10244	-0.07941
1.10375	-0.08741
1.10505	-0.08041
1.10635	-0.08341
1.10765	-0.08341
1.10895	-0.08541
1.11025	-0.08241
1.11156	-0.07441
1.11286	-0.07541
1.11416	-0.07741
1.11546	-0.07341
1.11676	-0.07741
1.11806	-0.07241
1.11937	-0.07441
1.12067	-0.07541
1.12197	-0.07341
1.12327	-0.07641
1.12457	-0.06941
1.12587	-0.07341
1.12717	-0.07341
1.12848	-0.07241
1.12978	-0.07041
1.13108	-0.06841
1.13238	-0.06841
1.13368	-0.06541
1.13498	-0.06741
1.13629	-0.07441
1.13759	-0.06541
1.13889	-0.06541
1.14019	-0.05941
1.14149	-0.06341
1.14279	-0.06441
1.1441	-0.06541
1.1454	-0.06241
1.1467	-0.06041
1.148	-0.05941
1.1493	-0.06441
1.1506	-0.06241
1.1519	-0.05741
1.15321	-0.05341
1.15451	-0.05441
1.15581	-0.05341
1.15711	-0.05541
1.15841	-0.05241
1.15971	-0.05241
1.16102	-0.04941
1.16232	-0.05041
1.16362	-0.05541
1.16492	-0.04841
1.16622	-0.04841
1.16752	-0.05241
1.16883	-0.04841
1.17013	-0.04241
1.17143	-0.04641
1.17273	-0.05041
1.17403	-0.04441
1.17533	-0.04241
1.17663	-0.04141
1.17794	-0.04741
1.17924	-0.04341
1.18054	-0.04241
1.18184	-0.04141
1.18314	-0.03541
1.18444	-0.03341
1.18575	-0.03341
1.18705	-0.03641
1.18835	-0.03741
1.18965	-0.03341
1.19095	-0.03641
1.19225	-0.03741
1.19356	-0.02741
1.19486	-0.03141
1.19616	-0.03241
1.19746	-0.03041
1.19876	-0.02441
1.20006	-0.02641
1.20137	-0.02441
1.20267	-0.02441
1.20397	-0.02341
1.20527	-0.02541
1.20657	-0.01941
1.20787	-0.02441
1.20917	-0.01841
1.21048	-0.01341
1.21178	-0.01141
1.21308	-0.02341
1.21438	-0.02041
1.21568	-0.00741
1.21698	-0.00641
1.21829	-0.01241
1.21959	-0.01041
1.22089	-0.01241
1.22219	-0.01041
1.22349	-0.00741
1.22479	-0.01341
1.2261	-0.00441
1.2274	-0.00541
1.2287	-0.00241
1.23	0.00459
1.2313	-0.00141
1.2326	-0.00441
1.2339	-0.00341
1.23521	0.00159
1.23651	-0.00141
1.23781	0.000593662
1.23911	0.000593662
1.24041	0.00159
1.24171	0.00359
1.24302	0.00659
1.24432	0.00259
1.24562	0.00259
1.24692	0.00659
1.24822	0.00959
1.24952	0.01059
1.25083	0.00859
1.25213	0.01259
1.25343	0.01859
1.25473	0.01459
1.25603	0.01259
1.25733	0.01459
1.25863	0.01859
1.25994	0.01959
1.26124	0.02259
1.26254	0.02159
1.26384	0.02259
1.26514	0.02259
1.26644	0.01959
1.26775	0.02659
1.26905	0.03059
1.27035	0.03159
1.27165	0.02959
1.27295	0.03059
1.27425	0.03059
1.27556	0.03559
1.27686	0.03459
1.27816	0.03759
1.27946	0.03159
1.28076	0.03759
1.28206	0.03659
1.28337	0.04259
1.28467	0.04559
1.28597	0.03959
1.28727	0.04359
1.28857	0.04459
1.28987	0.04959
1.29117	0.04659
1.29248	0.04459
1.29378	0.04659
1.29508	0.04859
1.29638	0.05059
1.29768	0.05159
1.29898	0.05459
1.30029	0.04859
1.30159	0.05359
1.30289	0.06259
1.30419	0.06159
1.30549	0.06459
1.30679	0.05959
1.3081	0.06159
1.3094	0.06459
1.3107	0.06159
1.312	0.06259
1.3133	0.06859
1.3146	0.07159
1.3159	0.06859
1.31721	0.07259
1.31851	0.06759
1.31981	0.06859
1.32111	0.06959
1.32241	0.07059
1.32371	0.06859
1.32502	0.07059
1.32632	0.07759
1.32762	0.07259
1.32892	0.08159
1.33022	0.08359
1.33152	0.08059
1.33283	0.08159
1.33413	0.07959
1.33543	0.08259
1.33673	0.08359
1.33803	0.08159
1.33933	0.08559
1.34063	0.08859
1.34194	0.09059
1.34324	0.09059
1.34454	0.09059
1.34584	0.09159
1.34714	0.09459
1.34844	0.09759
1.34975	0.09659
1.35105	0.09259
1.35235	0.09859
1.35365	0.09759
1.35495	0.09959
1.35625	0.10459
1.35756	0.10259
1.35886	0.10359
1.36016	0.10259
1.36146	0.10659
1.36276	0.10059
1.36406	0.10559
1.36537	0.10759
1.36667	0.11459
1.36797	0.11259
1.36927	0.11759
1.37057	0.11259
1.37187	0.11559
1.37317	0.11259
1.37448	0.11159
1.37578	0.11459
1.37708	0.11559
1.37838	0.11759
1.37968	0.11559
1.38098	0.11859
1.38229	0.12459
1.38359	0.11759
1.38489	0.11959
1.38619	0.13159
1.38749	0.13459
1.38879	0.13159
1.3901	0.13159
1.3914	0.12959
1.3927	0.13559
1.394	0.13559
1.3953	0.13559
1.3966	0.13359
1.3979	0.14059
1.39921	0.13559
1.40051	0.14059
1.40181	0.14459
1.40311	0.14359
1.40441	0.14259
1.40571	0.14459
1.40702	0.14459
1.40832	0.14659
1.40962	0.14659
1.41092	0.15159
1.41222	0.15659
1.41352	0.15459
1.41483	0.14459
1.41613	0.14559
1.41743	0.14659
1.41873	0.15359
1.42003	0.15359
1.42133	0.15159
1.42263	0.15659
1.42394	0.15559
1.42524	0.15959
1.42654	0.15559
1.42784	0.15859
1.42914	0.16359
1.43044	0.16459
1.43175	0.15359
1.43305	0.15759
1.43435	0.15959
1.43565	0.16059
1.43695	0.16759
1.43825	0.16659
1.43956	0.16659
1.44086	0.16859
1.44216	0.16459
1.44346	0.17059
1.44476	0.16859
1.44606	0.17259
1.44737	0.17259
1.44867	0.17259
1.44997	0.17759
1.45127	0.17459
1.45257	0.17759
1.45387	0.17559
1.45517	0.17559
1.45648	0.18259
1.45778	0.18159
1.45908	0.18259
1.46038	0.18259
1.46168	0.18859
1.46298	0.18759
1.46429	0.18859
1.46559	0.19059
1.46689	0.19059
1.46819	0.18959
1.46949	0.19159
1.47079	0.18859
1.4721	0.19359
1.4734	0.19459
1.4747	0.19759
1.476	0.20059
1.4773	0.19859
1.4786	0.19959
1.4799	0.19859
1.48121	0.19859
1.48251	0.20359
1.48381	0.20159
1.48511	0.21059
1.48641	0.20859
1.48771	0.20859
1.48902	0.20359
1.49032	0.20659
1.49162	0.21459
1.49292	0.21059
1.49422	0.20859
1.49552	0.21059
1.49683	0.21359
1.49813	0.21659
1.49943	0.21759
1.50073	0.21259
1.50203	0.22059
1.50333	0.21959
1.50463	0.21959
1.50594	0.22559
1.50724	0.22259
1.50854	0.22459
1.50984	0.22759
1.51114	0.22859
1.51244	0.22859
1.51375	0.22959
1.51505	0.23059
1.51635	0.23059
1.51765	0.23759
1.51895	0.24159
1.52025	0.23759
1.52156	0.23659
1.52286	0.24059
1.52416	0.24459
1.52546	0.24559
1.52676	0.24159
1.52806	0.24059
1.52937	0.24559
1.53067	0.24059
1.53197	0.23959
1.53327	0.24259
1.53457	0.24959
1.53587	0.24859
1.53717	0.24759
1.53848	0.24859
1.53978	0.25459
1.54108	0.25459
1.54238	0.25259
1.54368	0.25859
1.54498	0.25659
1.54629	0.26259
1.54759	0.25359
1.54889	0.25959
1.55019	0.25859
1.55149	0.25959
1.55279	0.26359
1.5541	0.26259
1.5554	0.26159
1.5567	0.26259
1.558	0.26759
1.5593	0.26659
1.5606	0.27859
1.5619	0.27359
1.56321	0.27059
1.56451	0.27659
1.56581	0.27159
1.56711	0.27259
1.56841	0.27459
1.56971	0.27959
1.57102	0.28459
1.57232	0.27659
1.57362	0.28559
1.57492	0.29059
1.57622	0.28659
1.57752	0.28859
1.57883	0.28659
1.58013	0.28959
1.58143	0.28659
1.58273	0.29459
1.58403	0.29159
1.58533	0.29859
1.58663	0.30159
1.58794	0.29759
1.58924	0.29459
1.59054	0.29659
1.59184	0.30059
1.59314	0.29659
1.59444	0.29859
1.59575	0.29959
1.59705	0.29359
1.59835	0.30259
1.59965	0.29959
1.60095	0.30759
1.60225	0.31159
1.60356	0.30559
1.60486	0.30459
1.60616	0.31059
1.60746	0.31259
1.60876	0.30959
1.61006	0.31559
1.61137	0.31759
1.61267	0.31659
1.61397	0.31859
1.61527	0.32059
1.61657	0.32059
1.61787	0.31759
1.61917	0.31859
1.62048	0.31859
1.62178	0.32359
1.62308	0.32159
1.62438	0.32059
1.62568	0.32059
1.62698	0.32459
1.62829	0.32859
1.62959	0.32859
1.63089	0.33159
1.63219	0.33359
1.63349	0.33359
1.63479	0.33859
1.6361	0.33759
1.6374	0.33459
1.6387	0.33759
1.64	0.33559
1.6413	0.33559
1.6426	0.34459
1.6439	0.33759
1.64521	0.33559
1.64651	0.33759
1.64781	0.34859
1.64911	0.34359
1.65041	0.33959
1.65171	0.34659
1.65302	0.35159
1.65432	0.35059
1.65562	0.34759
1.65692	0.35059
1.65822	0.35659
1.65952	0.35359
1.66083	0.35659
1.66213	0.35859
1.66343	0.36059
1.66473	0.35959
1.66603	0.35759
1.66733	0.36059
1.66863	0.36559
1.66994	0.36359
1.67124	0.37159
1.67254	0.37159
1.67384	0.36459
1.67514	0.37059
1.67644	0.37159
1.67775	0.37259
1.67905	0.37659
1.68035	0.37359
1.68165	0.37359
1.68295	0.37359
1.68425	0.37359
1.68556	0.37259
1.68686	0.37959
1.68816	0.37959
1.68946	0.37959
1.69076	0.38459
1.69206	0.37859
1.69337	0.38159
1.69467	0.39059
1.69597	0.38559
1.69727	0.38959
1.69857	0.39259
1.69987	0.39559
1.70117	0.39959
1.70248	0.39459
1.70378	0.39659
1.70508	0.39559
1.70638	0.40259
1.70768	0.40359
1.70898	0.40359
1.71029	0.40559
1.71159	0.40359
1.71289	0.40359
1.71419	0.40459
1.71549	0.41159
1.71679	0.41359
1.7181	0.41159
1.7194	0.41259
1.7207	0.41759
1.722	0.41759
1.7233	0.41759
1.7246	0.41659
1.7259	0.41859
1.72721	0.42459
1.72851	0.42459
1.72981	0.42659
1.73111	0.42459
1.73241	0.42659
1.73371	0.42859
1.73502	0.42459
1.73632	0.42859
1.73762	0.42959
1.73892	0.42659
1.74022	0.43259
1.74152	0.43559
1.74283	0.43859
1.74413	0.44759
1.74543	0.43759
1.74673	0.43859
1.74803	0.43859
1.74933	0.44359
1.75063	0.44459
1.75194	0.44659
1.75324	0.44859
1.75454	0.44459
1.75584	0.45259
1.75714	0.45659
1.75844	0.46159
1.75975	0.46159
1.76105	0.46359
1.76235	0.46159
1.76365	0.46859
1.76495	0.47459
1.76625	0.46759
1.76756	0.47059
1.76886	0.47459
1.77016	0.47259
1.77146	0.47859
1.77276	0.48159
1.77406	0.47959
1.77537	0.48159
1.77667	0.48759
1.77797	0.49159
1.77927	0.48859
1.78057	0.49059
1.78187	0.49459
1.78317	0.49459
1.78448	0.49859
1.78578	0.49859
1.78708	0.49759
1.78838	0.50059
1.78968	0.50659
1.79098	0.50659
1.79229	0.50659
1.79359	0.51359
1.79489	0.51459
1.79619	0.51459
1.79749	0.51959
1.79879	0.52559
1.8001	0.52959
1.8014	0.52359
1.8027	0.52559
1.804	0.52959
1.8053	0.53459
1.8066	0.53359
1.8079	0.53659
1.80921	0.52959
1.81051	0.53759
1.81181	0.53859
1.81311	0.54759
1.81441	0.55059
1.81571	0.54959
1.81702	0.55859
1.81832	0.56459
1.81962	0.56559
1.82092	0.56259
1.82222	0.56659
1.82352	0.57959
1.82483	0.57659
1.82613	0.57759
1.82743	0.58359
1.82873	0.58559
1.83003	0.59359
1.83133	0.59359
1.83263	0.60059
1.83394	0.60159
1.83524	0.60959
1.83654	0.61359
1.83784	0.62059
1.83914	0.62359
1.84044	0.62859
1.84175	0.63159
1.84305	0.62959
1.84435	0.63759
1.84565	0.64059
1.84695	0.64459
1.84825	0.64459
1.84956	0.65359
1.85086	0.65859
1.85216	0.66359
1.85346	0.66759
1.85476	0.67359
1.85606	0.67959
1.85737	0.68259
1.85867	0.68759
1.85997	0.69059
1.86127	0.70159
1.86257	0.70859
1.86387	0.71759
1.86517	0.72059
1.86648	0.73659
1.86778	0.74359
1.86908	0.75259
1.87038	0.76059
1.87168	0.77059
1.87298	0.78159
1.87429	0.79559
1.87559	0.80659
1.87689	0.81759
1.87819	0.83259
1.87949	0.84559
1.88079	0.86559
1.8821	0.88359
1.8834	0.90159
1.8847	0.92659
1.886	0.94559
1.8873	0.96859
1.8886	0.99859
1.8899	1.02759
1.89121	1.04659
1.89251	1.07059
1.89381	1.11059
1.89511	1.15359
1.89641	1.18159
1.89771	1.21159
1.89902	1.24459
1.90032	1.28059
1.90162	1.31459
1.90292	1.34859
1.90422	1.38959
1.90552	1.42359
1.90683	1.45859
1.90813	1.49259
1.90943	1.52659
1.91073	1.55359
1.91203	1.57459
1.91333	1.59959
1.91463	1.62659
1.91594	1.64259
1.91724	1.65759
1.91854	1.68359
1.91984	1.69359
1.92114	1.70659
1.92244	1.71559
1.92375	1.72459
1.92505	1.73159
1.92635	1.73559
1.92765	1.74359
1.92895	1.74459
1.93025	1.75159
1.93156	1.75459
1.93286	1.75259
1.93416	1.74759
1.93546	1.74759
1.93676	1.74659
1.93806	1.73959
1.93937	1.73259
1.94067	1.72859
1.94197	1.72859
1.94327	1.72059
1.94457	1.71159
1.94587	1.70859
1.94717	1.69659
1.94848	1.68559
1.94978	1.67159
1.95108	1.66059
1.95238	1.64659
1.95368	1.63859
1.95498	1.62059
1.95629	1.60959
1.95759	1.59559
1.95889	1.58159
1.96019	1.56759
1.96149	1.53759
1.96279	1.53259
1.9641	1.52159
1.9654	1.50059
1.9667	1.48059
1.968	1.46259
1.9693	1.44659
1.9706	1.42859
1.9719	1.40559
1.97321	1.38959
1.97451	1.37059
1.97581	1.34959
1.97711	1.32759
1.97841	1.31159
1.97971	1.29259
1.98102	1.26859
1.98232	1.24059
1.98362	1.22859
1.98492	1.20759
1.98622	1.18459
1.98752	1.16259
1.98883	1.14759
1.99013	1.12659
1.99143	1.10259
1.99273	1.08359
1.99403	1.07259
1.99533	1.04459
1.99663	1.01659
1.99794	0.99159
1.99924	0.96859
2.00054	0.95459
2.00184	0.93359
2.00314	0.91359
2.00444	0.89559
2.00575	0.87259
2.00705	0.85559
2.00835	0.83359
2.00965	0.81159
2.01095	0.79759
2.01225	0.77959
2.01356	0.76059
2.01486	0.74359
2.01616	0.72559
2.01746	0.70259
2.01876	0.68959
2.02006	0.67459
2.02137	0.65459
2.02267	0.64059
2.02397	0.62359
2.02527	0.60559
2.02657	0.59259
2.02787	0.57859
2.02917	0.56659
2.03048	0.54759
2.03178	0.53359
2.03308	0.51859
2.03438	0.50159
2.03568	0.49359
2.03698	0.48259
2.03829	0.46959
2.03959	0.45459
2.04089	0.43959
2.04219	0.42559
2.04349	0.42159
2.04479	0.40759
2.0461	0.39759
2.0474	0.39059
2.0487	0.37659
2.05	0.36559
2.0513	0.35559
2.0526	0.34859
2.0539	0.33959
2.05521	0.32459
2.05651	0.32159
2.05781	0.31659
2.05911	0.30059
2.06041	0.29159
2.06171	0.28659
2.06302	0.28359
2.06432	0.27459
2.06562	0.26159
2.06692	0.25659
2.06822	0.24559
2.06952	0.24259
2.07083	0.23559
2.07213	0.22759
2.07343	0.22059
2.07473	0.20959
2.07603	0.20659
2.07733	0.20759
2.07863	0.19559
2.07994	0.18759
2.08124	0.18859
2.08254	0.18059
2.08384	0.17659
2.08514	0.17459
2.08644	0.16359
2.08775	0.16159
2.08905	0.15959
2.09035	0.14659
2.09165	0.14059
2.09295	0.14059
2.09425	0.13859
2.09556	0.12859
2.09686	0.12759
2.09816	0.12459
2.09946	0.12259
2.10076	0.11159
2.10206	0.10359
2.10337	0.10159
2.10467	0.10159
2.10597	0.10259
2.10727	0.09559
2.10857	0.08859
2.10987	0.08759
2.11117	0.08659
2.11248	0.08059
2.11378	0.07859
2.11508	0.07759
2.11638	0.07459
2.11768	0.06759
2.11898	0.06359
2.12029	0.07259
2.12159	0.06659
2.12289	0.06159
2.12419	0.05759
2.12549	0.05359
2.12679	0.05059
2.1281	0.04859
2.1294	0.04859
2.1307	0.03559
2.132	0.03659
2.1333	0.04459
2.1346	0.03559
2.1359	0.03259
2.13721	0.03759
2.13851	0.03059
2.13981	0.02659
2.14111	0.01759
2.14241	0.01959
2.14371	0.02259
2.14502	0.02059
2.14632	0.01759
2.14762	0.01259
2.14892	0.02159
2.15022	0.01659
2.15152	0.00759
2.15283	0.01159
2.15413	0.00459
2.15543	0.01059
2.15673	0.00759
2.15803	0.00359
2.15933	0.00659
2.16063	0.00359
2.16194	0.000593662
2.16324	-0.000406338
2.16454	-0.00241
2.16584	-0.00341
2.16714	-0.00641
2.16844	-0.00141
2.16975	0.00259
2.17105	-0.00841
2.17235	-0.01141
2.17365	-0.00841
2.17495	-0.01541
2.17625	-0.00941
2.17756	-0.01041
2.17886	-0.01241
2.18016	-0.01341
2.18146	-0.01541
2.18276	-0.02141
2.18406	-0.01741
2.18537	-0.01741
2.18667	-0.02441
2.18797	-0.02141
2.18927	-0.02041
2.19057	-0.02241
2.19187	-0.02441
2.19317	-0.02341
2.19448	-0.03041
2.19578	-0.02341
2.19708	-0.02341
2.19838	-0.02441
2.19968	-0.02641
2.20098	-0.02441
2.20229	-0.02541
2.20359	-0.03041
2.20489	-0.02641
2.20619	-0.02541
2.20749	-0.02341
2.20879	-0.02641
2.2101	-0.02541
2.2114	-0.02941
2.2127	-0.02341
2.214	-0.02941
2.2153	-0.02541
2.2166	-0.02341
2.2179	-0.03041
2.21921	-0.02741
2.22051	-0.02541
2.22181	-0.03241
2.22311	-0.02441
2.22441	-0.02441
2.22571	-0.02841
2.22702	-0.02941
2.22832	-0.03641
2.22962	-0.02941
2.23092	-0.03741
2.23222	-0.02841
2.23352	-0.02841
2.23483	-0.02941
2.23613	-0.02741
2.23743	-0.03341
2.23873	-0.02741
2.24003	-0.02841
2.24133	-0.03541
2.24263	-0.03341
2.24394	-0.03241
2.24524	-0.03141
2.24654	-0.02941
2.24784	-0.03441
2.24914	-0.03241
2.25044	-0.03341
2.25175	-0.03341
2.25305	-0.03641
2.25435	-0.03341
2.25565	-0.03441
2.25695	-0.03641
2.25825	-0.03341
2.25956	-0.03141
2.26086	-0.02941
2.26216	-0.03041
2.26346	-0.03441
2.26476	-0.03041
2.26606	-0.02741
2.26737	-0.03041
2.26867	-0.03141
2.26997	-0.02441
2.27127	-0.02541
2.27257	-0.02541
2.27387	-0.03541
2.27517	-0.03141
2.27648	-0.02541
2.27778	-0.03141
2.27908	-0.03241
2.28038	-0.03441
2.28168	-0.02841
2.28298	-0.03141
2.28429	-0.03241
2.28559	-0.02741
2.28689	-0.02941
2.28819	-0.02641
2.28949	-0.02441
2.29079	-0.02841
2.2921	-0.02141
2.2934	-0.02641
2.2947	-0.02541
2.296	-0.02941
2.2973	-0.02541
2.2986	-0.02041
2.2999	-0.02041
2.30121	-0.02241
2.30251	-0.02541
2.30381	-0.02541
2.30511	-0.02341
2.30641	-0.02641
2.30771	-0.02341
2.30902	-0.02141
2.31032	-0.02741
2.31162	-0.02041
2.31292	-0.02041
2.31422	-0.02241
2.31552	-0.02741
2.31683	-0.02741
2.31813	-0.02341
2.31943	-0.02341
2.32073	-0.02741
2.32203	-0.02341
2.32333	-0.01941
2.32463	-0.01341
2.32594	-0.01841
2.32724	-0.02241
2.32854	-0.02141
2.32984	-0.02041
2.33114	-0.01241
2.33244	-0.01341
2.33375	-0.01541
2.33505	-0.01741
2.33635	-0.02041
2.33765	-0.01541
2.33895	-0.01241
2.34025	-0.01341
2.34156	-0.01241
2.34286	-0.01141
2.34416	-0.01141
2.34546	-0.01241
2.34676	-0.01641
2.34806	-0.01041
2.34937	-0.01141
2.35067	-0.00441
2.35197	-0.01041
2.35327	-0.00441
2.35457	-0.00441
2.35587	-0.00741
2.35717	-0.00641
2.35848	-0.00341
2.35978	0.000593662
2.36108	-0.00341
2.36238	-0.000406338
2.36368	0.000593662
2.36498	-0.00141
2.36629	-0.00241
2.36759	-0.00441
2.36889	-0.00141
2.37019	0.00459
2.37149	-0.00241
2.37279	-0.00341
2.3741	-0.00341
2.3754	-0.00141
2.3767	0.000593662
2.378	0.00259
2.3793	-0.01041
2.3806	0.000593662
2.3819	0.00259
2.38321	0.00159
2.38451	0.00459
2.38581	0.00259
2.38711	0.00659
2.38841	0.00159
2.38971	0.01059
2.39102	0.00659
2.39232	0.00759
2.39362	0.00859
2.39492	0.00759
2.39622	0.00559
2.39752	0.01059
2.39883	0.00959
2.40013	0.01559
2.40143	0.01659
2.40273	0.01559
2.40403	0.01159
2.40533	0.01559
2.40663	0.00859
2.40794	0.01359
2.40924	0.01559
2.41054	0.01459
2.41184	0.01859
2.41314	0.02159
2.41444	0.01459
2.41575	0.02859
2.41705	0.02159
2.41835	0.02159
2.41965	0.01959
2.42095	0.02359
2.42225	0.02659
2.42356	0.01659
2.42486	0.02759
2.42616	0.02259
2.42746	0.02259
2.42876	0.02859
2.43006	0.02959
2.43137	0.03259
2.43267	0.03459
2.43397	0.03459
2.43527	0.03259
2.43657	0.03159
2.43787	0.03359
2.43917	0.03759
2.44048	0.03659
2.44178	0.03159
2.44308	0.02959
2.44438	0.03759
2.44568	0.04259
2.44698	0.04159
2.44829	0.04159
2.44959	0.04559
2.45089	0.04559
2.45219	0.04559
2.45349	0.04959
2.45479	0.04859
2.4561	0.04759
2.4574	0.04159
2.4587	0.04759
2.46	0.04859
2.4613	0.05159
2.4626	0.05159
2.4639	0.05759
2.46521	0.05659
2.46651	0.05659
2.46781	0.05559
2.46911	0.05659
2.47041	0.04959
2.47171	0.05459
2.47302	0.05359
2.47432	0.06059
2.47562	0.05559
2.47692	0.06259
2.47822	0.05859
2.47952	0.06059
2.48083	0.06359
2.48213	0.06259
2.48343	0.06259
2.48473	0.06259
2.48603	0.06459
2.48733	0.06359
2.48863	0.06659
2.48994	0.06659
2.49124	0.07459
2.49254	0.07059
2.49384	0.07259
2.49514	0.06659
2.49644	0.07259
2.49775	0.07359
2.49905	0.07159
2.50035	0.07459
2.50165	0.07859
2.50295	0.07259
2.50425	0.07859
2.50556	0.08259
2.50686	0.08259
2.50816	0.08259
2.50946	0.08159
2.51076	0.08759
2.51206	0.08259
2.51337	0.08359
2.51467	0.08359
2.51597	0.08559
2.51727	0.08459
2.51857	0.08759
2.51987	0.08459
2.52117	0.09059
2.52248	0.09159
2.52378	0.08959
2.52508	0.09059
2.52638	0.09159
2.52768	0.09359
2.52898	0.09659
2.53029	0.09759
2.53159	0.09859
2.53289	0.10059
2.53419	0.09959
2.53549	0.09559
2.53679	0.10059
2.5381	0.09959
2.5394	0.09559
2.5407	0.10259
2.542	0.09659
2.5433	0.10359
2.5446	0.10159
2.5459	0.10859
2.54721	0.10359
2.54851	0.10759
2.54981	0.10659
2.55111	0.10859
2.55241	0.11059
2.55371	0.10959
2.55502	0.10759
2.55632	0.10759
2.55762	0.11059
2.55892	0.11759
2.56022	0.12259
2.56152	0.11559
2.56283	0.11759
2.56413	0.11759
2.56543	0.11859
2.56673	0.11559
2.56803	0.11859
2.56933	0.11859
2.57063	0.11959
2.57194	0.12259
2.57324	0.12259
2.57454	0.12259
2.57584	0.11959
2.57714	0.13059
2.57844	0.12459
2.57975	0.12759
2.58105	0.12759
2.58235	0.12759
2.58365	0.13259
2.58495	0.13459
2.58625	0.13059
2.58756	0.13459
2.58886	0.13259
2.59016	0.13059
2.59146	0.13959
2.59276	0.13959
2.59406	0.13659
2.59537	0.13759
2.59667	0.14559
2.59797	0.14559
2.59927	0.13759
2.60057	0.13959
[truncated: 4,302 more rows]

## Sheet: Fig. 2g
	Air-blowing fibers	Composite fibers	Ferroelectret fibers
	0.38	0.74	1.68
	0.38	0.75	1.69
	0.37	0.76	1.68
	0.39	0.74	1.68
	0.38	0.73	1.67
	0.38	0.74	1.68
	0.39	0.75	1.69
Mean	0.381429	0.744286	1.68143

[truncated: 18 more sheets: Fig. 2k, Fig. 3h (NF200), Fig. 3h (Tuj 1), Fig. 3i, Fig. 3k, Fig. 3l (left), Fig. 3l (right), Fig. 4b, Fig. 4c, Fig. 4e, Fig. 4f, Fig. 4g, Fig. 4k, Fig. 4l, Fig. 4m, Fig. 4o, Fig. 4p, Fig. 4q]
