# Supplementary material for: Soft ferroelectret ultrasound receiver for targeted peripheral neuromodulation
Source: Nat Commun. 2023 Dec 16;14:8386. doi: 10.1038/s41467-023-44065-6 (PMC10725454; doi:10.1038/s41467-023-44065-6)
Supplement: Supplementary file 8 — Source Data [file 41467_2023_44065_MOESM8_ESM.zip › Source Data for SI figues.xlsx]

## Sheet: Supplementary Fig. 5a
	Thermogravimetric analysis curves
	Temperature (℃)	PVDF fibers	Air-blowing fibers	Composite fibers	Ferroelectret fiber
	-47.4639	101.344	100.75	101.563	101.15
	-47.2859	101.308	100.726	101.542	101.125
	-47.1109	101.288	100.714	101.534	101.107
	-46.9099	101.281	100.712	101.541	101.101
	-46.7029	101.281	100.713	101.554	101.104
	-46.5129	101.287	100.743	101.576	101.118
	-46.3459	101.296	100.761	101.593	101.132
	-46.1659	101.306	100.772	101.61	101.141
	-45.9889	101.348	100.782	101.627	101.177
	-45.8179	101.368	100.804	101.641	101.192
	-45.6249	101.378	100.817	101.65	101.198
	-45.4619	101.387	100.828	101.656	101.202
	-45.2959	101.376	100.834	101.657	101.208
	-45.1079	101.372	100.831	101.644	101.186
	-44.9419	101.366	100.831	101.638	101.173
	-44.7659	101.362	100.831	101.634	101.163
	-44.5959	101.348	100.829	101.628	101.151
	-44.4299	101.342	100.821	101.628	101.141
	-44.2529	101.336	100.816	101.624	101.131
	-44.0799	101.327	100.809	101.617	101.122
	-43.9159	101.319	100.8	101.607	101.116
	-43.7399	101.313	100.793	101.604	101.115
	-43.5719	101.305	100.786	101.596	101.107
	-43.3959	101.294	100.777	101.586	101.095
	-43.2249	101.278	100.766	101.574	101.082
	-43.0479	101.265	100.758	101.558	101.073
	-42.8749	101.257	100.752	101.544	101.064
	-42.7179	101.249	100.746	101.534	101.054
	-42.5419	101.239	100.738	101.524	101.044
	-42.3689	101.229	100.728	101.511	101.039
	-42.1919	101.218	100.72	101.5	101.036
	-42.0339	101.205	100.716	101.487	101.032
	-41.8619	101.194	100.712	101.474	101.027
	-41.6829	101.186	100.707	101.47	101.02
	-41.5119	101.18	100.7	101.466	101.011
	-41.3519	101.173	100.692	101.46	101
	-41.1719	101.167	100.684	101.453	100.989
	-40.9929	101.158	100.673	101.451	100.974
	-40.8249	101.148	100.669	101.443	100.966
	-40.6549	101.138	100.666	101.433	100.961
	-40.4909	101.123	100.662	101.422	100.955
	-40.3229	101.109	100.66	101.402	100.953
	-40.1539	101.098	100.656	101.387	100.948
	-39.9739	101.093	100.651	101.373	100.942
	-39.8099	101.09	100.646	101.359	100.936
	-39.6389	101.089	100.641	101.346	100.928
	-39.4659	101.088	100.642	101.337	100.921
	-39.2939	101.086	100.644	101.333	100.912
	-39.1149	101.091	100.646	101.332	100.903
	-38.9499	101.089	100.652	101.335	100.892
	-38.7819	101.085	100.653	101.335	100.881
	-38.5969	101.079	100.653	101.335	100.873
	-38.4179	101.067	100.651	101.333	100.871
	-38.2509	101.057	100.643	101.331	100.871
	-38.0859	101.048	100.637	101.327	100.872
	-37.9199	101.039	100.63	101.322	100.872
	-37.7439	101.028	100.623	101.316	100.872
	-37.5659	101.017	100.612	101.305	100.876
	-37.3949	101.007	100.602	101.296	100.875
	-37.2309	100.996	100.592	101.286	100.871
	-37.0729	100.984	100.581	101.275	100.866
	-36.8889	100.972	100.569	101.263	100.853
	-36.7099	100.961	100.557	101.252	100.844
	-36.5419	100.95	100.547	101.241	100.835
	-36.3759	100.941	100.537	101.232	100.827
	-36.2019	100.932	100.541	101.224	100.819
	-36.0329	100.925	100.544	101.217	100.811
	-35.8589	100.917	100.548	101.209	100.807
	-35.6859	100.912	100.552	101.202	100.808
	-35.5199	100.905	100.566	101.196	100.804
	-35.3339	100.897	100.57	101.188	100.796
	-35.1619	100.889	100.571	101.18	100.788
	-35.0039	100.878	100.57	101.171	100.779
	-34.8329	100.868	100.557	101.159	100.762
	-34.6649	100.858	100.55	101.149	100.749
	-34.4959	100.848	100.542	101.14	100.738
	-34.3159	100.839	100.535	101.131	100.728
	-34.1379	100.831	100.527	101.123	100.72
	-33.9699	100.825	100.521	101.117	100.713
	-33.8059	100.819	100.516	101.111	100.707
	-33.6319	100.816	100.511	101.106	100.701
	-33.4569	100.811	100.508	101.103	100.699
	-33.2869	100.806	100.503	101.098	100.694
	-33.1139	100.801	100.497	101.092	100.688
	-32.9419	100.793	100.491	101.085	100.681
	-32.7759	100.785	100.481	101.076	100.672
	-32.6099	100.777	100.472	101.067	100.663
	-32.4329	100.768	100.466	101.058	100.654
	-32.2579	100.759	100.465	101.049	100.645
	-32.0859	100.759	100.467	101.039	100.634
	-31.9149	100.761	100.467	101.03	100.626
	-31.7519	100.764	100.465	101.023	100.618
	-31.5839	100.777	100.467	101.016	100.611
	-31.4069	100.783	100.475	101.012	100.618
	-31.2299	100.788	100.479	101.006	100.624
	-31.0589	100.791	100.481	101	100.629
	-30.8899	100.789	100.481	100.993	100.633
	-30.7149	100.787	100.479	100.986	100.643
	-30.5479	100.783	100.475	100.978	100.638
	-30.3769	100.778	100.47	100.969	100.631
	-30.2069	100.766	100.464	100.961	100.627
	-30.0349	100.757	100.452	100.949	100.619
	-29.8549	100.749	100.444	100.94	100.614
	-29.6779	100.741	100.436	100.931	100.609
	-29.5029	100.734	100.429	100.924	100.605
	-29.3419	100.727	100.423	100.918	100.612
	-29.1729	100.721	100.417	100.912	100.612
	-28.9889	100.716	100.411	100.906	100.609
	-28.8289	100.711	100.405	100.9	100.605
	-28.6479	100.705	100.399	100.894	100.594
	-28.4829	100.697	100.395	100.887	100.585
	-28.3149	100.69	100.396	100.882	100.576
	-28.1409	100.679	100.398	100.882	100.567
	-27.9799	100.669	100.401	100.883	100.556
	-27.7999	100.66	100.403	100.881	100.545
	-27.6359	100.65	100.404	100.874	100.536
	-27.4549	100.641	100.405	100.866	100.527
	-27.2819	100.633	100.407	100.869	100.519
	-27.1039	100.624	100.406	100.87	100.51
	-26.9439	100.616	100.403	100.87	100.502
	-26.7849	100.609	100.4	100.869	100.494
	-26.6029	100.601	100.391	100.87	100.486
	-26.4379	100.591	100.383	100.868	100.479
	-26.2629	100.582	100.375	100.864	100.479
	-26.0849	100.571	100.366	100.858	100.479
	-25.9179	100.561	100.355	100.847	100.482
	-25.7389	100.551	100.346	100.838	100.485
	-25.5799	100.542	100.339	100.83	100.486
	-25.4069	100.536	100.339	100.822	100.487
	-25.2359	100.536	100.343	100.814	100.488
	-25.0669	100.537	100.345	100.805	100.486
	-24.8979	100.538	100.346	100.795	100.482
	-24.7349	100.544	100.346	100.784	100.476
	-24.5639	100.545	100.349	100.772	100.464
	-24.3779	100.544	100.347	100.761	100.453
	-24.2259	100.542	100.344	100.75	100.444
	-24.0489	100.534	100.34	100.739	100.434
	-23.8799	100.53	100.329	100.73	100.425
	-23.7019	100.526	100.323	100.722	100.419
	-23.5299	100.522	100.318	100.715	100.422
	-23.3569	100.518	100.313	100.708	100.426
	-23.1949	100.514	100.309	100.705	100.437
	-23.0119	100.508	100.304	100.7	100.443
	-22.8399	100.503	100.301	100.693	100.448
	-22.6649	100.495	100.302	100.686	100.451
	-22.5009	100.487	100.305	100.677	100.45
	-22.3199	100.478	100.307	100.668	100.449
	-22.1579	100.469	100.309	100.658	100.445
	-21.9769	100.458	100.311	100.649	100.441
	-21.7969	100.448	100.315	100.641	100.43
	-21.6269	100.44	100.316	100.642	100.422
	-21.4589	100.432	100.316	100.645	100.416
	-21.2899	100.427	100.315	100.649	100.41
	-21.1069	100.421	100.31	100.662	100.406
	-20.9499	100.415	100.307	100.669	100.403
	-20.7869	100.409	100.302	100.673	100.406
	-20.6129	100.414	100.297	100.675	100.41
	-20.4379	100.418	100.289	100.672	100.417
	-20.2699	100.421	100.281	100.669	100.421
	-20.0939	100.424	100.273	100.664	100.424
	-19.9199	100.433	100.264	100.659	100.425
	-19.7589	100.435	100.256	100.647	100.423
	-19.5769	100.435	100.256	100.639	100.421
	-19.3999	100.434	100.258	100.631	100.419
	-19.2349	100.425	100.261	100.624	100.415
	-19.0769	100.42	100.27	100.616	100.407
	-18.9069	100.414	100.274	100.608	100.401
	-18.7379	100.408	100.276	100.6	100.394
	-18.5549	100.398	100.276	100.591	100.386
	-18.3979	100.389	100.27	100.581	100.375
	-18.2389	100.38	100.265	100.571	100.366
	-18.0499	100.37	100.259	100.561	100.356
	-17.8839	100.358	100.252	100.551	100.346
	-17.6949	100.349	100.241	100.541	100.347
	-17.5239	100.34	100.233	100.532	100.349
	-17.3529	100.332	100.226	100.524	100.352
	-17.1939	100.325	100.219	100.516	100.355
	-17.0259	100.318	100.212	100.509	100.369
	-16.8649	100.309	100.207	100.501	100.373
	-16.6899	100.301	100.207	100.495	100.373
	-16.5039	100.293	100.208	100.494	100.372
	-16.3489	100.292	100.211	100.494	100.359
	-16.1749	100.291	100.211	100.495	100.35
	-16.0019	100.292	100.212	100.495	100.342
	-15.8389	100.297	100.212	100.496	100.334
	-15.6609	100.3	100.212	100.501	100.324
	-15.4879	100.302	100.211	100.503	100.316
	-15.3139	100.304	100.21	100.503	100.309
	-15.1449	100.304	100.208	100.503	100.303
	-14.9719	100.302	100.203	100.498	100.301
	-14.8219	100.299	100.197	100.493	100.304
	-14.6349	100.296	100.191	100.487	100.307
	-14.4689	100.285	100.183	100.48	100.309
	-14.2939	100.276	100.172	100.468	100.314
	-14.1219	100.267	100.162	100.458	100.316
	-13.9539	100.257	100.154	100.448	100.316
	-13.7699	100.246	100.153	100.439	100.315
	-13.6039	100.237	100.156	100.429	100.31
	-13.4419	100.229	100.16	100.421	100.307
	-13.2779	100.221	100.163	100.413	100.303
	-13.1019	100.215	100.166	100.405	100.298
	-12.9219	100.207	100.174	100.399	100.291
	-12.7569	100.199	100.176	100.391	100.284
	-12.5789	100.191	100.175	100.382	100.276
	-12.4099	100.191	100.172	100.372	100.267
	-12.2409	100.192	100.16	100.361	100.256
	-12.0769	100.193	100.152	100.351	100.245
	-11.9049	100.194	100.144	100.341	100.239
	-11.7329	100.205	100.136	100.332	100.238
	-11.5609	100.209	100.128	100.336	100.243
	-11.3869	100.212	100.122	100.34	100.248
	-11.2209	100.213	100.119	100.345	100.253
	-11.0379	100.21	100.123	100.351	100.259
	-10.8679	100.208	100.132	100.368	100.27
	-10.7009	100.205	100.138	100.376	100.275
	-10.5299	100.201	100.144	100.379	100.277
	-10.3729	100.193	100.148	100.38	100.277
	-10.1939	100.186	100.153	100.37	100.266
	-10.0079	100.177	100.154	100.363	100.259
	-9.82893	100.169	100.152	100.357	100.255
	-9.65993	100.157	100.15	100.349	100.256
	-9.48093	100.148	100.139	100.339	100.257
	-9.33293	100.14	100.132	100.33	100.26
	-9.15993	100.132	100.126	100.323	100.264
	-8.97293	100.129	100.121	100.316	100.268
	-8.80093	100.132	100.115	100.311	100.278
	-8.63093	100.135	100.109	100.305	100.281
	-8.46993	100.139	100.102	100.297	100.281
	-8.29093	100.148	100.094	100.289	100.279
	-8.12293	100.151	100.095	100.28	100.269
	-7.94693	100.152	100.097	100.27	100.261
	-7.77893	100.151	100.098	100.26	100.253
	-7.60593	100.144	100.1	100.251	100.245
	-7.43693	100.139	100.11	100.243	100.234
	-7.26593	100.135	100.113	100.244	100.226
	-7.09093	100.13	100.114	100.246	100.219
	-6.91893	100.124	100.115	100.25	100.212
	-6.75693	100.118	100.109	100.262	100.206
	-6.59793	100.112	100.105	100.267	100.2
	-6.42393	100.105	100.1	100.27	100.192
	-6.25493	100.097	100.093	100.271	100.184
	-6.07393	100.088	100.083	100.265	100.175
	-5.90093	100.079	100.074	100.261	100.168
	-5.73893	100.07	100.065	100.255	100.167
	-5.55793	100.058	100.055	100.249	100.168
	-5.38893	100.052	100.045	100.238	100.172
	-5.22593	100.052	100.039	100.23	100.175
	-5.06293	100.054	100.04	100.223	100.178
	-4.88593	100.063	100.044	100.217	100.181
	-4.71593	100.068	100.053	100.211	100.185
	-4.55293	100.072	100.058	100.205	100.186
	-4.37893	100.075	100.061	100.197	100.184
	-4.20693	100.076	100.063	100.189	100.181
	-4.04193	100.074	100.062	100.179	100.17
	-3.86993	100.071	100.06	100.17	100.162
	-3.69593	100.066	100.056	100.16	100.153
	-3.51893	100.053	100.051	100.15	100.145
	-3.34693	100.045	100.04	100.14	100.134
	-3.18293	100.038	100.033	100.131	100.125
	-3.01393	100.031	100.026	100.126	100.118
	-2.84293	100.024	100.019	100.126	100.11
	-2.67793	100.016	100.012	100.132	100.114
	-2.51493	100.008	100.007	100.135	100.117
	-2.33893	99.9998	100.008	100.137	100.12
	-2.17493	100.001	100.009	100.139	100.121
	-2.00893	100.001	100.011	100.142	100.129
	-1.83693	100.001	100.012	100.14	100.131
	-1.66093	100.002	100.012	100.137	100.129
	-1.49393	100.01	100.012	100.134	100.127
	-1.32393	100.013	100.012	100.123	100.117
	-1.15193	100.015	100.011	100.117	100.111
	-0.98793	100.015	100.01	100.112	100.106
	-0.80793	100.011	100.009	100.107	100.102
	-0.63193	100.008	100.005	100.104	100.098
	-0.46393	100.005	100.001	100.099	100.093
	-0.28593	100	99.996	100.093	100.087
	-0.12093	99.9926	99.9899	100.086	100.081
	0.05407	99.9848	99.9805	100.076	100.071
	0.22307	99.9764	99.9715	100.067	100.065
	0.39407	99.9676	99.9626	100.058	100.065
	0.57607	99.9561	99.9536	100.049	100.066
	0.74307	99.9468	99.9433	100.039	100.07
	0.90807	99.9385	99.9347	100.03	100.073
	1.09107	99.9306	99.9273	100.023	100.077
	1.25707	99.9368	99.9203	100.016	100.08
	1.42507	99.9427	99.9196	100.012	100.085
	1.58707	99.9489	99.924	100.008	100.088
	1.76507	99.9551	99.9296	100.006	100.089
	1.93907	99.9712	99.9352	100.009	100.089
	2.10507	99.9776	99.9471	100.016	100.083
	2.26807	99.9801	99.9526	100.021	100.078
	2.44007	99.9809	99.9552	100.024	100.072
	2.61507	99.9693	99.9561	100.027	100.064
	2.77607	99.9621	99.9488	100.03	100.064
	2.96307	99.955	99.9437	100.03	100.065
	3.12407	99.9474	99.9386	100.028	100.067
	3.29207	99.9376	99.9334	100.026	100.07
	3.45307	99.9303	99.925	100.018	100.082
	3.62707	99.9241	99.9193	100.013	100.088
	3.80107	99.9184	99.9146	100.009	100.091
	3.96407	99.9156	99.91	100.005	100.094
	4.13507	99.9112	99.907	100.002	100.091
	4.30507	99.9061	99.9052	99.9975	100.088
	4.47207	99.9005	99.9083	99.9919	100.084
	4.63807	99.8933	99.9121	99.9854	100.08
	4.81507	99.8881	99.9171	99.9761	100.07
	4.98207	99.8886	99.92	99.9672	100.061
	5.15007	99.8902	99.9216	99.9582	100.053
	5.32807	99.8931	99.9228	99.9493	100.044
	5.50207	99.8958	99.9219	99.9389	100.033
	5.67807	99.8984	99.9206	99.9331	100.028
	5.83907	99.9008	99.9188	99.9345	100.029
	6.00607	99.9047	99.9167	99.9379	100.033
	6.17607	99.9057	99.9107	99.9469	100.042
	6.35107	99.9046	99.9055	99.952	100.047
	6.50707	99.9024	99.8993	99.9553	100.051
	6.68807	99.8937	99.8923	99.9574	100.053
	6.85207	99.8862	99.8825	99.9571	100.053
	7.02307	99.8782	99.8731	99.9548	100.051
	7.19407	99.8697	99.8665	99.9509	100.047
	7.37307	99.8662	99.8654	99.9464	100.043
	7.53807	99.859	99.8674	99.9353	100.031
	7.71407	99.8512	99.87	99.928	100.024
	7.87007	99.8434	99.8735	99.9216	100.018
	8.04607	99.8443	99.8774	99.9157	100.012
	8.21207	99.8478	99.8879	99.9113	100.008
	8.37207	99.8516	99.892	99.906	100.005
	8.54307	99.8554	99.8933	99.9001	100.008
	8.71407	99.8615	99.8932	99.8936	100.012
	8.88207	99.8638	99.8851	99.8863	100.019
	9.04907	99.864	99.8788	99.8782	100.023
	9.23107	99.863	99.8721	99.8724	100.025
	9.39107	99.856	99.8646	99.8719	100.026
	9.57107	99.8507	99.8531	99.873	100.024
	9.74807	99.8452	99.844	99.875	100.022
	9.91707	99.8394	99.8385	99.8776	100.019
	10.0921	99.8316	99.8393	99.8805	100.016
	10.2591	99.8255	99.8452	99.889	100.01
	10.4301	99.8193	99.85	99.8919	100.004
	10.5991	99.8127	99.8538	99.8922	99.9982
	10.7691	99.8062	99.8572	99.8911	99.9917
	10.9361	99.7984	99.8641	99.8826	99.9837
	11.1201	99.7899	99.8651	99.8758	99.9781
	11.2841	99.7811	99.8637	99.8686	99.9783
	11.4511	99.7697	99.8608	99.8607	99.9796
	11.6261	99.7598	99.8488	99.8492	99.9826
	11.8031	99.7533	99.8413	99.84	99.9849
	11.9591	99.7527	99.8344	99.8316	99.987
	12.1411	99.7578	99.8277	99.8239	99.9891
	12.3071	99.7626	99.8217	99.8182	99.9928
	12.4731	99.7676	99.8161	99.8123	99.9942
	12.6431	99.7724	99.8103	99.8063	99.9939
	12.8211	99.7825	99.8043	99.8	99.9926
	12.9751	99.7858	99.7989	99.7946	99.9864
	13.1391	99.7861	99.7918	99.7875	99.9807
	13.3101	99.7849	99.7839	99.7795	99.9741
	13.4961	99.7733	99.7754	99.7709	99.9666
	13.6591	99.7654	99.7751	99.7595	99.9548
	13.8301	99.7576	99.7764	99.7495	99.9451
	13.9921	99.7495	99.7784	99.743	99.936
	14.1721	99.7399	99.7809	99.7425	99.9274
	14.3371	99.7324	99.7936	99.7472	99.9198
	14.5051	99.7261	99.7993	99.7519	99.9159
	14.6671	99.7202	99.8028	99.7573	99.9192
	14.8371	99.7259	99.8056	99.7629	99.9244
	15.0121	99.7235	99.8019	99.7747	99.9358
	15.1801	99.7188	99.7994	99.7795	99.9427
	15.3511	99.7133	99.7957	99.7811	99.9475
	15.5191	99.7202	99.7908	99.7808	99.9508
	15.6791	99.7232	99.7809	99.7706	99.9507
	15.8521	99.7247	99.7721	99.7634	99.949
	16.0251	99.7256	99.7635	99.756	99.9456
	16.1891	99.7289	99.7546	99.7483	99.9415
	16.3661	99.7292	99.7468	99.7374	99.9302
	16.5231	99.7281	99.7472	99.7291	99.9229
	16.6971	99.7265	99.7502	99.7217	99.9166
	16.8821	99.7206	99.7542	99.715	99.9107
	17.0461	99.7168	99.7669	99.7108	99.9063
	17.2241	99.7127	99.7734	99.7053	99.9009
	17.3921	99.708	99.7773	99.6992	99.8978
	17.5631	99.7019	99.7798	99.6925	99.8996
	17.7301	99.6949	99.7767	99.6853	99.9045
	17.8951	99.6872	99.7733	99.6772	99.9078
	18.0731	99.679	99.7687	99.6685	99.9103
	18.2431	99.6676	99.7632	99.6596	99.9123
	18.4051	99.6579	99.7515	99.6513	99.9158
	18.5711	99.6489	99.743	99.6509	99.9161
	18.7371	99.6401	99.7353	99.6529	99.9151
	18.9331	99.633	99.7281	99.656	99.9137
	19.0961	99.6265	99.7224	99.6673	99.9073
	19.2621	99.6237	99.7172	99.6739	99.9038
	19.4291	99.627	99.7124	99.679	99.9006
	19.5951	99.6363	99.7074	99.6831	99.8971
	19.7681	99.6427	99.7037	99.6836	99.893
	19.9281	99.6479	99.701	99.6829	99.8877
	20.0931	99.6524	99.7032	99.6801	99.8813
	20.2691	99.6574	99.7058	99.6757	99.8737
	20.4311	99.6576	99.7087	99.6637	99.8623
	20.6121	99.6554	99.7103	99.6544	99.8522
	20.7691	99.652	99.7112	99.6455	99.8424
	20.9431	99.6398	99.712	99.6368	99.833
	21.1281	99.6328	99.7117	99.6271	99.8346
	21.2981	99.627	99.7113	99.6195	99.838
	21.4621	99.6214	99.7104	99.613	99.8424
	21.6341	99.6183	99.7095	99.6073	99.8477
	21.8131	99.6148	99.7073	99.6057	99.8661
	21.9791	99.6115	99.7053	99.6025	99.875
	22.1521	99.6079	99.7028	99.6014	99.8803
	22.3201	99.6046	99.6997	99.6056	99.8841
	22.4831	99.6024	99.6946	99.6134	99.8784
	22.6571	99.6054	99.6889	99.6189	99.8747
	22.8191	99.6091	99.6821	99.6231	99.87
	22.9841	99.6127	99.6744	99.6263	99.8639
	23.1541	99.6151	99.6629	99.6297	99.852
	23.3231	99.6167	99.6534	99.6299	99.8427
	23.4991	99.6176	99.6442	99.6285	99.8341
	23.6771	99.6177	99.6358	99.6265	99.8258
	23.8391	99.6173	99.6393	99.618	99.8181
	24.0141	99.6165	99.6437	99.6134	99.8116
	24.1901	99.6155	99.6492	99.6095	99.8088
	24.3591	99.6121	99.6551	99.6058	99.812
	24.5271	99.609	99.6723	99.6026	99.8214
	24.6961	99.6052	99.6796	99.5981	99.828
	24.8661	99.6006	99.6829	99.5925	99.8332
	25.0231	99.5931	99.6842	99.5861	99.8373
	25.1991	99.5853	99.674	99.5767	99.8427
	25.3561	99.5769	99.6675	99.5679	99.8435
	25.5301	99.5681	99.6607	99.5589	99.842
	25.7121	99.5566	99.6535	99.5499	99.8395
	25.8731	99.5474	99.6425	99.5396	99.8283
	26.0331	99.5391	99.6345	99.531	99.8216
	26.2091	99.5312	99.6273	99.5235	99.8159
	26.3961	99.5263	99.6208	99.5166	99.8105
	26.5651	99.5211	99.6171	99.5241	99.8064
	26.7261	99.5162	99.6125	99.5307	99.8022
	26.8961	99.5113	99.6077	99.5368	99.7976
	27.0661	99.5185	99.6025	99.5426	99.7926
	27.2341	99.5239	99.5974	99.5576	99.7874
	27.4171	99.5284	99.5936	99.5632	99.7809
	27.5921	99.5323	99.5952	99.5648	99.7735
	27.7541	99.5417	99.5974	99.5646	99.7653
	27.9221	99.5442	99.6	99.5522	99.7566
	28.0851	99.544	99.6021	99.5448	99.7558
	28.2551	99.5426	99.6035	99.5378	99.7572
	28.4191	99.5324	99.6051	99.5309	99.7594
	28.5841	99.527	99.6068	99.5229	99.7688
	28.7631	99.5227	99.6075	99.5166	99.7742
	28.9311	99.5184	99.6077	99.5114	99.7786
	29.0961	99.5157	99.6077	99.5068	99.7827
	29.2611	99.5126	99.6051	99.505	99.7852
	29.4421	99.5089	99.6029	99.5013	99.7863
	29.6061	99.5048	99.5995	99.4968	99.7857
	29.7721	99.4997	99.5953	99.4916	99.7839
	29.9411	99.4933	99.5881	99.4847	99.7763
	30.1141	99.4861	99.581	99.4773	99.7698
	30.2781	99.4784	99.5733	99.4692	99.7627
	30.4421	99.4671	99.5649	99.4608	99.7549
	30.6211	99.4605	99.5567	99.4525	99.7437
	30.8011	99.4606	99.5564	99.4523	99.7346
	30.9691	99.4624	99.5587	99.4545	99.7264
	31.1431	99.4695	99.5619	99.4577	99.7187
	31.3091	99.4749	99.5731	99.469	99.7159
	31.4791	99.4801	99.5798	99.4756	99.7195
	31.6391	99.4852	99.5853	99.4811	99.7255
	31.8141	99.493	99.5904	99.4861	99.7324
	31.9901	99.4974	99.5931	99.489	99.748
	32.1471	99.4997	99.5948	99.4906	99.7569
	32.3231	99.5007	99.5948	99.4905	99.7627
	32.4901	99.4949	99.5932	99.489	99.7669
	32.6571	99.4902	99.5858	99.4815	99.7642
	32.8301	99.4844	99.5794	99.4751	99.7618
	32.9971	99.4779	99.5724	99.4681	99.7579
	33.1701	99.4663	99.5648	99.4605	99.753
	33.3321	99.4571	99.5534	99.4492	99.7413
	33.5021	99.4486	99.5443	99.4402	99.733
	33.6651	99.4402	99.5362	99.432	99.7255
	33.8531	99.433	99.5285	99.4243	99.7185
	34.0251	99.4294	99.5229	99.4187	99.7127
	34.1961	99.4329	99.5203	99.4134	99.7075
	34.3631	99.4383	99.5247	99.4087	99.7029
	34.5381	99.4505	99.5309	99.4045	99.6988
	34.7051	99.4585	99.5426	99.4021	99.6964
	34.8771	99.4646	99.5502	99.4005	99.6921
	35.0421	99.4696	99.5554	99.4041	99.6894
	35.2141	99.4717	99.5592	99.4081	99.6914
	35.3781	99.4712	99.5593	99.4131	99.6945
	35.5471	99.4686	99.5577	99.4161	99.697
	35.7191	99.4647	99.5546	99.4179	99.6992
	35.8841	99.4525	99.5507	99.4192	99.7012
	36.0501	99.4447	99.5396	99.4181	99.7055
	36.2211	99.4377	99.5326	99.4169	99.7066
	36.3921	99.431	99.5263	99.4152	99.7067
	36.5611	99.4257	99.5207	99.4134	99.7063
	36.7351	99.4209	99.5168	99.409	99.7019
	36.8901	99.4167	99.513	99.4063	99.6997
	37.0691	99.413	99.5092	99.4039	99.6977
	37.2361	99.4106	99.5054	99.4009	99.6951
	37.4061	99.4063	99.5022	99.3973	99.6914
	37.5751	99.401	99.4971	99.3924	99.6866
	37.7541	99.3951	99.4934	99.3862	99.6805
	37.9131	99.3854	99.4942	99.3789	99.6732
	38.0791	99.376	99.4951	99.3674	99.6617
	38.2511	99.3663	99.4963	99.3572	99.6515
	38.4151	99.3564	99.4975	99.3474	99.6417
	38.5931	99.3562	99.4989	99.338	99.6324
	38.7651	99.3585	99.5038	99.3284	99.6227
	38.9331	99.362	99.5058	99.3233	99.6149
	39.0931	99.3662	99.5066	99.3256	99.6082
	39.2571	99.3838	99.5072	99.3301	99.6023
	39.4371	99.3923	99.5048	99.3428	99.612
	39.6021	99.3984	99.5038	99.3518	99.6205
	39.7731	99.4037	99.5028	99.3597	99.629
	39.9521	99.4009	99.5014	99.3668	99.6372
	40.1251	99.3997	99.498	99.3732	99.6546
	40.2971	99.3974	99.4938	99.376	99.6624
	40.4651	99.3938	99.4882	99.3759	99.6658
	40.6321	99.3838	99.4814	99.3738	99.6668
	40.8001	99.3751	99.4701	99.3618	99.6546
	40.9701	99.3661	99.4601	99.3532	99.6471
	41.1441	99.3569	99.4535	99.345	99.6398
	41.3121	99.3455	99.4527	99.3369	99.6325
	41.4861	99.3368	99.4553	99.3271	99.6224
	41.6441	99.3292	99.4591	99.3196	99.6151
	41.8121	99.3224	99.4635	99.3133	99.609
	41.9861	99.3196	99.4686	99.3077	99.6035
	42.1521	99.316	99.4818	99.3061	99.6019
	42.3301	99.3128	99.4887	99.3034	99.5992
	42.5091	99.31	99.4934	99.3007	99.5965
	42.6631	99.3083	99.4971	99.2978	99.5936
	42.8401	99.3047	99.4933	99.2948	99.5907
	43.0071	99.3	99.4905	99.2903	99.5862
	43.1791	99.2947	99.4865	99.2844	99.5831
	43.3381	99.2963	99.481	99.2774	99.5844
	43.5081	99.2983	99.4693	99.2689	99.5853
	43.6921	99.3	99.4596	99.268	99.5868
	43.8571	99.3015	99.4504	99.269	99.5883
	44.0281	99.3103	99.4415	99.2708	99.59
	44.2011	99.3136	99.4318	99.2781	99.5951
	44.3641	99.3152	99.4243	99.2825	99.5971
	44.5241	99.3162	99.4176	99.2859	99.598
	44.7101	99.312	99.4116	99.289	99.5985
	44.8721	99.3093	99.4197	99.2899	99.5945
	45.0461	99.3058	99.4257	99.2895	99.591
	45.2201	99.3015	99.4306	99.2872	99.5865
	45.3761	99.2937	99.4348	99.2835	99.5809
	45.5501	99.2859	99.4459	99.2736	99.5712
	45.7171	99.2775	99.4492	99.2655	99.5625
	45.8791	99.2687	99.4493	99.2572	99.5536
	46.0651	99.2572	99.4483	99.2488	99.5448
	46.2251	99.2479	99.4369	99.2382	99.5344
	46.4011	99.2396	99.4309	99.2298	99.5258
	46.5621	99.2317	99.4256	99.2224	99.5211
	46.7381	99.2268	99.4206	99.2156	99.5226
	46.8981	99.2217	99.4164	99.2121	99.5285
	47.0671	99.2173	99.4128	99.208	99.5296
	47.2301	99.2134	99.4096	99.2045	99.5356
	47.3981	99.2237	99.4069	99.2014	99.5429
	47.5811	99.233	99.4064	99.201	99.5544
	47.7391	99.2425	99.4052	99.1998	99.5626
	47.9171	99.2523	99.4039	99.1983	99.5694
	48.0811	99.2708	99.4019	99.1965	99.575
	48.2461	99.2799	99.4103	99.1964	99.5765
	48.4131	99.2849	99.4172	99.2013	99.5767
	48.5771	99.2881	99.4228	99.2036	99.5748
	48.7501	99.2775	99.4271	99.1995	99.5711
	48.9221	99.271	99.436	99.1956	99.5592
	49.0941	99.264	99.4381	99.1954	99.5502
	49.2631	99.2563	99.438	99.1955	99.5415
	49.4271	99.2445	99.4369	99.1955	99.5331
	49.6081	99.2361	99.4263	99.1924	99.5234
	49.7631	99.229	99.421	99.1919	99.5158
	49.9401	99.2224	99.4167	99.192	99.5094
	50.1151	99.2196	99.4128	99.1922	99.5037
	50.2781	99.216	99.4107	99.195	99.5022
	50.4371	99.2129	99.4083	99.1961	99.4995
	50.6131	99.2102	99.406	99.1965	99.4995
	50.7821	99.2084	99.4034	99.1962	99.5049
	50.9631	99.2049	99.4004	99.1928	99.5142
	51.1241	99.2002	99.3959	99.189	99.5211
	51.3021	99.1948	99.3901	99.1838	99.5263
	51.4681	99.1853	99.3832	99.1774	99.5301
	51.6301	99.1763	99.3829	99.1659	99.5334
	51.8021	99.1669	99.3841	99.1561	99.5332
	51.9761	99.1573	99.3856	99.1467	99.5312
	52.1401	99.1488	99.3876	99.1376	99.5285
	52.3171	99.149	99.398	99.1281	99.5181
	52.4801	99.152	99.4025	99.1204	99.5123
	52.6461	99.156	99.4052	99.1139	99.5076
	52.8161	99.1702	99.4073	99.1081	99.5032
	52.9811	99.1785	99.4048	99.1066	99.5013
	53.1531	99.1854	99.4044	99.1038	99.4989
	53.3201	99.1917	99.4039	99.1038	99.4964
	53.4861	99.1941	99.4027	99.1092	99.4937
	53.6631	99.1954	99.3993	99.1185	99.4907
	53.8301	99.1947	99.3952	99.1254	99.4862
	53.9931	99.1928	99.3898	99.1306	99.4804
	54.1651	99.1826	99.383	99.1344	99.4734
	54.3331	99.1744	99.3717	99.1377	99.4732
	54.5041	99.1659	99.3618	99.1375	99.4744
	54.6711	99.1571	99.3522	99.1355	99.4759
	54.8411	99.1456	99.3431	99.1329	99.4779
	55.0131	99.1369	99.3364	99.1225	99.4884
	55.1691	99.1295	99.3377	99.1166	99.4928
	55.3531	99.1227	99.3418	99.1119	99.4954
	55.5241	99.1199	99.347	99.1076	99.4976
	55.6801	99.1163	99.3623	99.1056	99.4951
	55.8591	99.1131	99.3715	99.1032	99.4947
	56.0331	99.1103	99.3791	99.1011	99.4946
	56.1991	99.1102	99.3863	99.0993	99.4943
	56.3671	99.1091	99.3903	99.0992	99.4938
	56.5331	99.1081	99.3945	99.0985	99.4935
	56.6931	99.1073	99.3975	99.0976	99.4929
	56.8711	99.117	99.3995	99.0961	99.4917
	57.0331	99.1225	99.3959	99.0933	99.4888
	57.2091	99.1234	99.3928	99.0893	99.4849
	57.3831	99.1277	99.3885	99.0839	99.4796
	57.5471	99.1362	99.3825	99.0773	99.473
	57.7141	99.139	99.3709	99.066	99.4617
	57.8771	99.1394	99.3614	99.0562	99.4519
	58.0481	99.1387	99.3521	99.0468	99.4425
	58.2251	99.1317	99.3431	99.0377	99.4334
	58.3911	99.1277	99.3336	99.0282	99.4267
	58.5541	99.1242	99.3286	99.0205	99.428
	58.7221	99.1206	99.3311	99.014	99.4321
	58.8921	99.1173	99.3358	99.0082	99.4372
	59.0611	99.1144	99.3483	99.0094	99.4525
	59.2451	99.1116	99.3569	99.0152	99.4613
	59.4031	99.1086	99.3638	99.022	99.4675
	59.5731	99.1051	99.3697	99.0286	99.4724
	59.7341	99.1002	99.3744	99.0408	99.4718
	59.9091	99.0943	99.3756	99.0468	99.4706
	60.0841	99.0877	99.3744	99.0498	99.4676
	60.2521	99.0771	99.3715	99.0511	99.4632
	60.4121	99.0678	99.3594	99.0439	99.4512
	60.5821	99.0586	99.3511	99.039	99.4424
	60.7541	99.0494	99.3434	99.034	99.4342
	60.9161	99.0402	99.3358	99.0288	99.4263
	61.0921	99.0325	99.328	99.0206	99.4185
	61.2541	99.0259	99.3216	99.0149	99.4121
	61.4291	99.0199	99.3162	99.0101	99.4066
	61.6061	99.0178	99.3114	99.0059	99.4018
	61.7551	99.0148	99.3102	99.0046	99.4006
	61.9201	99.0121	99.308	99.0024	99.3984
	62.0921	99.0098	99.306	99.0006	99.3964
	62.2521	99.0097	99.3043	98.999	99.3947
	62.4331	99.0087	99.3154	98.9989	99.3946
	62.6041	99.0074	99.3255	98.9978	99.3936
	62.7741	99.0058	99.3345	98.9959	99.3916
	62.9401	99.0027	99.343	98.9932	99.3889
	63.1081	99.0013	99.3582	98.9885	99.3953
	63.2741	99.0049	99.3649	98.983	99.4009
	63.4521	99.0092	99.3675	98.9764	99.4054
	63.6131	99.0126	99.3679	98.9689	99.409
	63.7871	99.015	99.3555	98.9573	99.4174
	63.9551	99.0167	99.3481	98.9476	99.4198
	64.1191	99.0176	99.3413	98.9385	99.4199
	64.2731	99.0175	99.3345	98.93	99.4193
	64.4481	99.0171	99.3263	98.9223	99.4106
	64.6221	99.0162	99.32	98.9156	99.4064
	64.7951	99.0151	99.3147	98.9099	99.4029
	64.9581	99.0117	99.3097	98.9046	99.3995
	65.1281	99.0086	99.3068	98.9019	99.3961
	65.2901	99.0047	99.3049	98.897	99.3917
	65.4681	99.0001	99.308	98.8938	99.3861
	65.6271	98.9926	99.3117	98.8956	99.3797
	65.7971	98.9848	99.3166	98.8988	99.3704
	65.9681	98.9764	99.3195	98.9014	99.3615
	66.1461	98.9676	99.3212	98.9036	99.3525
	66.3161	98.9561	99.3224	98.9056	99.3436
	66.4821	98.9469	99.3213	98.9101	99.3333
	66.6501	98.9386	99.32	98.9114	99.3247
	66.8241	98.9307	99.3183	98.9115	99.3172
	66.9881	98.9258	99.3165	98.9113	99.3103
	67.1571	98.9207	99.312	98.9068	99.3068
	67.3291	98.9163	99.3094	98.9046	99.3027
	67.4941	98.9124	99.3072	98.9029	99.3019
	67.6611	98.9143	99.3053	98.9014	99.3072
	67.8391	98.9215	99.3045	98.9005	99.319
	68.0091	98.9301	99.3029	98.899	99.3286
	68.1731	98.9387	99.3007	98.8969	99.3372
	68.3301	98.9525	99.2977	98.894	99.3449
	68.4981	98.9601	99.293	98.8892	99.3549
	68.6751	98.9646	99.2875	98.8837	99.359
	68.8421	98.9675	99.2809	98.8771	99.3598
	69.0201	98.961	99.2733	98.8696	99.3589
	69.1851	98.9566	99.2647	98.8582	99.3465
	69.3541	98.9516	99.2642	98.8486	99.3388
	69.5301	98.9459	99.2656	98.8396	99.3317
	69.7051	98.936	99.2682	98.8311	99.3246
	69.8731	98.9293	99.2775	98.8236	99.3166
	70.0411	98.9236	99.2829	98.817	99.3104
	70.2201	98.9183	99.2874	98.8114	99.3051
	70.3781	98.916	99.2916	98.8065	99.3004
	70.5531	98.9131	99.2946	98.8053	99.2992
	70.7191	98.9106	99.2972	98.8031	99.297
	70.8851	98.9084	99.299	98.801	99.2949
	71.0651	98.9077	99.3006	98.799	99.293
	71.2351	98.9055	99.2982	98.8085	99.2914
	71.3991	98.9022	99.296	98.8164	99.291
	71.5741	98.8982	99.2925	98.8231	99.2956
	71.7351	98.8911	99.2876	98.8287	99.3006
	71.9051	98.8838	99.2782	98.8396	99.3055
	72.0771	98.8758	99.2699	98.8432	99.3088
	72.2541	98.8673	99.2614	98.8437	99.311
	72.4231	98.8559	99.2529	98.8431	99.3125
	72.5931	98.8467	99.2425	98.8318	99.3114
	72.7591	98.8385	99.2341	98.8257	99.3102
	72.9311	98.8308	99.2267	98.8205	99.3086
	73.0911	98.8258	99.2199	98.8155	99.3068
	73.2681	98.8208	99.2275	98.8114	99.3025
	73.4311	98.8164	99.2345	98.8078	99.2998
	73.6051	98.8125	99.2421	98.8047	99.2977
	73.7791	98.8228	99.2502	98.802	99.2957
	73.9471	98.8321	99.2698	98.8014	99.2949
	74.1101	98.8411	99.2801	98.7997	99.2934
	74.2761	98.8499	99.2867	98.7973	99.2911
	74.4511	98.8669	99.2917	98.7942	99.2882
	74.6131	98.8745	99.2859	98.7895	99.2835
	74.7881	98.8782	99.2827	98.7839	99.2779
	74.9511	98.88	99.2784	98.7773	99.2713
	75.1251	98.8684	99.2726	98.7698	99.2638
	75.3031	98.8615	99.2608	98.7584	99.2524
	75.4571	98.8547	99.2515	98.7488	99.2428
	75.6401	98.8475	99.2429	98.7398	99.2338
	75.8051	98.8377	99.2348	98.7313	99.2253
	75.9701	98.8304	99.2271	98.7237	99.2206
	76.1361	98.8243	99.2206	98.7171	99.2231
	76.3111	98.8186	99.2151	98.7115	99.2283
	76.4851	98.8164	99.2101	98.7066	99.2344
	76.6611	98.8135	99.2118	98.7055	99.2504
	76.8201	98.8108	99.2188	98.7032	99.2604
	76.9911	98.8086	99.2271	98.7009	99.2683
	77.1651	98.8069	99.2356	98.6983	99.2749
	77.3421	98.8035	99.2498	98.6954	99.2762
	77.5071	98.799	99.2576	98.691	99.2767
	77.6691	98.7938	99.2622	98.6852	99.2751
	77.8441	98.7843	99.2644	98.6783	99.2716
	78.0101	98.7753	99.2574	98.6781	99.2596
	78.1871	98.766	99.2524	98.6793	99.2506
	78.3481	98.7564	99.2469	98.6809	99.242
	78.5191	98.7451	99.2412	98.6828	99.2336
	78.6931	98.7363	99.231	98.6933	99.2238
	78.8661	98.7288	99.2242	98.6977	99.2163
	79.0371	98.7218	99.2186	98.7004	99.2099
	79.2131	98.7302	99.2135	98.7026	99.2042
	79.3701	98.7377	99.2118	98.7001	99.2027
	79.5291	98.7456	99.2092	98.6997	99.2
	79.7011	98.7539	99.207	98.6995	99.2003
	79.8751	98.7737	99.2049	98.6993	99.2066
	80.0421	98.7848	99.2078	98.6987	99.2188
	80.2241	98.793	99.216	98.6984	99.2295
	80.3931	98.8002	99.2257	98.6978	99.2396
	80.5611	98.7977	99.2351	98.6967	99.249
	80.7301	98.7973	99.2492	98.6937	99.2607
	80.8921	98.7956	99.2572	98.6898	99.2665
	81.0531	98.7927	99.2619	98.6845	99.2687
	81.2321	98.7826	99.2644	98.678	99.2686
	81.4061	98.7741	99.2572	98.6666	99.2563
	81.5681	98.7654	99.2523	98.6569	99.2484
	81.7391	98.7563	99.2468	98.6474	99.2408
	81.9041	98.7448	99.2412	98.6384	99.2332
	82.0861	98.7361	99.231	98.6289	99.2233
	82.2391	98.7287	99.2242	98.6212	99.2159
	82.4211	98.7218	99.2186	98.6147	99.2097
	82.6001	98.7191	99.2135	98.6089	99.2042
	82.7511	98.7155	99.2118	98.6074	99.2137
	82.9331	98.7123	99.2092	98.6046	99.2221
	83.0971	98.7095	99.2069	98.6021	99.2307
	83.2701	98.7088	99.2047	98.5998	99.2395
	83.4441	98.7063	99.2031	98.5982	99.2579
	83.6131	98.7028	99.1997	98.5949	99.2667
	83.7881	98.6987	99.1951	98.5903	99.2714
	83.9581	98.6916	99.1897	98.5848	99.2738
	84.1251	98.6842	99.1804	98.5756	99.2636
	84.2921	98.6762	99.1748	98.5699	99.2575
	84.4621	98.6677	99.175	98.5702	99.2511
	84.6191	98.6562	99.1769	98.5719	99.2443
	84.7881	98.6471	99.1806	98.5757	99.2334
	84.9691	98.6389	99.1839	98.5763	99.2253
	85.1341	98.6311	99.1873	98.5706	99.2183
	85.3151	98.6262	99.1907	98.5636	99.2118
	85.4761	98.6211	99.1963	98.5662	99.2082
	85.6431	98.6167	99.1997	98.5688	99.2042
	85.8081	98.6128	99.2019	98.5714	99.2007
	85.9831	98.612	99.2039	98.5743	99.1977
	86.1361	98.6131	99.2027	98.5839	99.1973
	86.3181	98.6207	99.2028	98.5888	99.1961
	86.4921	98.6299	99.2031	98.5924	99.195
	86.6601	98.6442	99.2031	98.5955	99.194
	86.8231	98.6552	99.2023	98.5945	99.1935
	86.9981	98.6644	99.2009	98.594	99.1946
	87.1611	98.6722	99.1983	98.5923	99.2007
	87.3381	98.6767	99.1946	98.5894	99.2073
	87.5061	98.6785	99.1877	98.5823	99.2146
	87.6821	98.6778	99.1809	98.5756	99.2195
	87.8451	98.6757	99.1761	98.5682	99.2227
	88.0151	98.6636	99.1765	98.5604	99.2248
	88.1791	98.6557	99.1775	98.5492	99.223
	88.3481	98.6484	99.1799	98.5402	99.2212
	88.5271	98.641	99.1826	98.5319	99.2188
	88.6911	98.6336	99.1859	98.5243	99.2161
	88.8581	98.6275	99.1949	98.5187	99.2097
	89.0261	98.6222	99.1993	98.5133	99.2057
	89.1811	98.6174	99.2022	98.5088	99.2025
	89.3561	98.6159	99.2047	98.5048	99.1996
	89.5281	98.6136	99.2031	98.504	99.1985
	89.6981	98.6114	99.2031	98.5022	99.197
	89.8671	98.6097	99.2035	98.5007	99.1956
	90.0291	98.6095	99.2036	98.4993	99.1945
	90.2091	98.6084	99.2026	98.4988	99.1939
	90.3761	98.6063	99.201	98.4969	99.192
	90.5321	98.6037	99.1983	98.4939	99.189
	90.7121	98.5988	99.1946	98.4899	99.1851
	90.8771	98.593	99.1876	98.4829	99.1809
	91.0411	98.5863	99.1805	98.4759	99.1829
	91.2201	98.5789	99.1728	98.4682	99.1858
	91.3921	98.5675	99.1647	98.4601	99.1885
	91.5591	98.5581	99.1535	98.4516	99.1941
	91.7251	98.5492	99.1442	98.4513	99.1969
	91.9051	98.5406	99.1359	98.4535	99.1986
	92.0701	98.5362	99.1281	98.4566	99.1999
	92.2431	98.5387	99.1225	98.4678	99.1984
	92.4031	98.5437	99.117	98.4745	99.1978
	92.5741	98.5496	99.1124	98.4799	99.1972
	92.7501	98.565	99.1082	98.4849	99.1965
	92.9091	98.5746	99.1185	98.4883	99.1951
	93.0831	98.5825	99.1279	98.4913	99.1942
	93.2471	98.5897	99.1373	98.4938	99.1935
	93.4161	98.5937	99.1471	98.4958	99.1928
	93.5911	98.5974	99.1667	98.4946	99.1921
	93.7541	98.5994	99.1769	98.4936	99.1904
	93.9301	98.6002	99.183	98.4915	99.1875
	94.0941	98.5947	99.187	98.4883	99.1837
	94.2691	98.5899	99.1792	98.4812	99.1768
	94.4381	98.5842	99.1748	98.4744	99.1699
	94.6091	98.5776	99.1694	98.467	99.1623
	94.7721	98.5661	99.1632	98.4591	99.1543
	94.9391	98.557	99.1516	98.448	99.1543
	95.1121	98.5485	99.1428	98.4389	99.1563
	95.2791	98.5401	99.135	98.4306	99.1591
	95.4451	98.5329	99.1277	98.423	99.1625
	95.6171	98.5266	99.1219	98.4174	99.177
	95.7841	98.5211	99.1167	98.412	99.1837
	95.9431	98.5161	99.1121	98.4074	99.1883
	96.1161	98.5146	99.1081	98.4034	99.1923
	96.2921	98.5117	99.1068	98.4021	99.19
	96.4621	98.5082	99.1037	98.399	99.1892
	96.6291	98.5043	99.0995	98.3948	99.1873
	96.8011	98.4993	99.0947	98.3899	99.1842
	96.9681	98.4931	99.0988	98.383	99.1768
	97.1231	98.486	99.1026	98.3757	99.1699
	97.3011	98.4784	99.1059	98.3678	99.1625
	97.4731	98.4671	99.1086	98.3595	99.1545
	97.6441	98.4578	99.1175	98.3485	99.1433
	97.8091	98.4489	99.1205	98.3393	99.1342
	97.9741	98.4403	99.1214	98.3309	99.1259
	98.1441	98.4332	99.1215	98.3232	99.1182
	98.3141	98.4296	99.115	98.3204	99.1126
	98.4841	98.4331	99.112	98.324	99.1073
	98.6521	98.4385	99.1097	98.33	99.1054
	98.8221	98.4512	99.1075	98.3369	99.1097
	99.0051	98.4606	99.1061	98.3502	99.1212
	99.1631	98.4692	99.1048	98.3515	99.1309
	99.3271	98.4775	99.1037	98.3522	99.1403
	99.4971	98.4868	99.1026	98.3573	99.1499
	99.6641	98.4934	99.1025	98.3569	99.1645
	99.8281	98.4986	99.1021	98.3606	99.1738
	99.9931	98.5031	99.1018	98.3653	99.1809
	100.158	98.5023	99.1016	98.3701	99.187
	100.341	98.503	99.1011	98.3794	99.1856
	100.512	98.5028	99.0995	98.3836	99.186
	100.68	98.5017	99.0969	98.3853	99.1852
	100.844	98.4965	99.0931	98.3855	99.183
	101.014	98.4911	99.0863	98.3782	99.1756
	101.19	98.4849	99.0794	98.3724	99.1691
	101.356	98.4779	99.072	98.366	99.1619
	101.526	98.4665	99.064	98.3589	99.1542
	101.682	98.4573	99.064	98.3476	99.143
	101.85	98.4487	99.066	98.3386	99.134
	102.027	98.4403	99.0687	98.3306	99.1258
	102.2	98.4331	99.0722	98.3231	99.1181
	102.371	98.4268	99.0867	98.3174	99.1125
	102.537	98.4212	99.0935	98.3121	99.11
	102.702	98.4163	99.0981	98.3076	99.1144
	102.868	98.4149	99.102	98.3036	99.1208
	103.038	98.4125	99.1003	98.3028	99.1342
	103.207	98.4131	99.1008	98.3011	99.1442
	103.379	98.4196	99.1016	98.2995	99.1534
	103.55	98.4318	99.1021	98.2982	99.1622
	103.723	98.4424	99.1014	98.2981	99.1715
	103.879	98.4524	99.1009	98.2972	99.1778
	104.055	98.4618	99.0995	98.2954	99.1819
	104.228	98.4734	99.0974	98.2928	99.1843
	104.393	98.479	99.0926	98.2882	99.1788
	104.573	98.4813	99.0872	98.2856	99.1748
	104.733	98.4818	99.0808	98.2881	99.1697
	104.903	98.4703	99.0735	98.2912	99.1635
	105.073	98.463	99.062	98.2939	99.1517
	105.231	98.4558	99.0525	98.2961	99.1424
	105.404	98.4482	99.0435	98.2979	99.1337
	105.573	98.4385	99.0352	98.2996	99.1254
	105.741	98.4312	99.0276	98.3013	99.1178
	105.906	98.425	99.0211	98.3021	99.1112
	106.087	98.4193	99.0155	98.3023	99.1057
	106.261	98.4171	99.0105	98.3023	99.1008
	106.42	98.4141	99.0204	98.3004	99.0997
	106.589	98.4115	99.0293	98.2996	99.0974
	106.771	98.4092	99.0383	98.2989	99.0982
	106.926	98.4091	99.0477	98.2983	99.1048
	107.099	98.4082	99.0678	98.2979	99.117
	107.264	98.4069	99.0787	98.297	99.1273
	107.423	98.4053	99.0859	98.2953	99.1364
	107.591	98.4023	99.0914	98.2929	99.1447
	107.768	98.3981	99.0857	98.2882	99.1546
	107.936	98.3928	99.0827	98.2828	99.1589
	108.109	98.3868	99.0785	98.2763	99.1599
	108.27	98.3873	99.0729	98.269	99.1591
	108.432	98.3892	99.061	98.2575	99.1467
	108.609	98.3912	99.0517	98.248	99.1391
	108.784	98.3933	99.0433	98.239	99.1319
	108.952	98.4041	99.035	98.2306	99.1249
	109.111	98.4086	99.0273	98.223	99.1169
	109.279	98.4112	99.0208	98.2165	99.1107
	109.458	98.4132	99.0153	98.2109	99.1054
	109.628	98.4101	99.0105	98.2059	99.1008
	109.795	98.4095	99.0093	98.2048	99.0995
	109.96	98.4091	99.0071	98.2025	99.0973
	110.137	98.4086	99.005	98.2005	99.0953
	110.294	98.4079	99.0033	98.1988	99.0937
	110.462	98.4075	99.0035	98.1988	99.0937
	110.634	98.4071	99.0028	98.1982	99.0931
	110.805	98.4067	99.0019	98.1974	99.0951
	110.975	98.4052	99.0006	98.196	99.1021
	111.145	98.4025	98.9977	98.1932	99.1117
	111.311	98.3986	98.9938	98.192	99.1193
	111.49	98.394	98.9912	98.1957	99.1253
	111.659	98.3844	98.9929	98.1995	99.1297
	111.829	98.3756	98.9938	98.2023	99.1332
	111.998	98.3664	98.9955	98.2043	99.1333
	112.162	98.357	98.9972	98.2057	99.1315
	112.33	98.3568	98.9989	98.2067	99.129
	112.505	98.3591	99.0041	98.2065	99.1186
	112.669	98.3627	99.0061	98.2061	99.1128
	112.841	98.3669	99.0071	98.2054	99.1082
	113.016	98.3842	99.0079	98.2046	99.1039
	113.183	98.3926	99.0054	98.2023	99.1019
	113.354	98.3986	99.0045	98.201	99.0995
	113.52	98.4038	99.004	98.1999	99.0974
	113.689	98.4027	99.0033	98.1989	99.0956
	113.853	98.404	99.0028	98.1986	99.0955
	114.022	98.4053	99.0024	98.1981	99.0948
	114.192	98.4063	99.0019	98.1973	99.0939
	114.361	98.4043	99.0006	98.196	99.0924
	114.538	98.4019	98.9976	98.1931	99.0896
	114.703	98.3984	98.9938	98.1892	99.0884
	114.867	98.394	98.9885	98.1839	99.0921
	115.043	98.3843	98.9818	98.1773	99.0959
	115.208	98.3755	98.9706	98.166	99.0987
	115.37	98.3664	98.9608	98.1562	99.1007
	115.549	98.357	98.9514	98.1468	99.102
	115.712	98.3457	98.9423	98.1377	99.1031
	115.882	98.3369	98.9327	98.1282	99.1029
	116.047	98.3294	98.925	98.1205	99.1025
	116.222	98.3225	98.9185	98.114	99.1018
	116.395	98.3198	98.9128	98.1082	99.101
	116.557	98.3161	98.9112	98.1067	99.0987
	116.731	98.3129	98.9086	98.104	99.0973
	116.894	98.3101	98.9089	98.1043	99.0963
	117.065	98.31	98.9151	98.1105	99.0953
	117.229	98.3089	98.9274	98.1228	99.0949
	117.409	98.3079	98.9381	98.1335	99.0944
	117.572	98.3071	98.9484	98.1439	99.094
	117.742	98.31	98.9587	98.1542	99.0936
	117.919	98.3187	98.9733	98.1688	99.0936
	118.087	98.3285	98.9823	98.1778	99.093
	118.258	98.3383	98.9883	98.1838	99.0915
	118.43	98.3521	98.9925	98.188	99.0892
	118.597	98.3601	98.9869	98.1824	99.0845
	118.763	98.365	98.9835	98.179	99.0791
	118.93	98.3682	98.9789	98.1744	99.0728
	119.096	98.3617	98.9732	98.1686	99.0655
	119.268	98.3574	98.9613	98.1567	99.054
	119.432	98.3525	98.952	98.1474	99.0445
	119.61	98.3469	98.9434	98.1389	99.0383
	119.773	98.3369	98.9352	98.1307	99.0382
	119.948	98.3302	98.9275	98.123	99.0429
	120.115	98.3245	98.921	98.1165	99.0477
	120.286	98.3193	98.9155	98.111	99.0532
	120.456	98.317	98.9107	98.1061	99.0592
	120.626	98.3141	98.9095	98.1049	99.0726
	120.787	98.3116	98.9073	98.1027	99.0801
	120.964	98.3094	98.9081	98.1007	99.0856
	121.132	98.3092	98.9147	98.099	99.0904
	121.301	98.3084	98.9273	98.099	99.0895
	121.487	98.3076	98.9382	98.0984	99.0908
	121.641	98.307	98.9488	98.0978	99.092
	121.81	98.3065	98.9591	98.0971	99.0928
	121.979	98.3049	98.9612	98.0955	99.0907
	122.147	98.3022	98.9599	98.0928	99.0883
	122.321	98.2987	98.9613	98.0888	99.0847
	122.492	98.2916	98.9621	98.0837	99.0798
	122.654	98.2844	98.946	98.0745	99.0705
	122.831	98.2765	98.9394	98.0661	99.0622
	122.998	98.2682	98.9343	98.0576	99.0537
	123.16	98.2567	98.9293	98.049	99.0452
	123.338	98.2477	98.929	98.0386	99.0348
	123.499	98.2395	98.9258	98.033	99.0264
	123.661	98.2317	98.9223	98.0347	99.019
	123.833	98.2379	98.919	98.0385	99.0122
	124.004	98.2439	98.9151	98.0494	99.0087
	124.178	98.2506	98.9121	98.0573	99.0046
	124.343	98.2578	98.9096	98.0647	99.0039
	124.512	98.2771	98.9074	98.0719	99.0091
	124.678	98.2874	98.9069	98.081	99.021
	124.852	98.2951	98.9057	98.0871	99.0312
	125.015	98.3017	98.9048	98.0919	99.0411
	125.194	98.3008	98.904	98.096	99.051
	125.358	98.3026	98.9039	98.0952	99.0656
	125.539	98.304	98.9031	98.0958	99.0745
	125.709	98.3044	98.9014	98.0955	99.0804
	125.878	98.3008	98.8991	98.0941	99.0844
	126.048	98.2971	98.8942	98.089	99.0788
	126.208	98.2922	98.8889	98.0838	99.0752
	126.373	98.2865	98.8824	98.0775	99.0705
	126.549	98.2756	98.8749	98.0703	99.0645
	126.717	98.2664	98.8633	98.0586	99.0525
	126.89	98.2573	98.8537	98.049	99.0431
	127.055	98.2482	98.8474	98.04	99.0344
	127.229	98.2388	98.847	98.0314	99.0261
	127.403	98.2311	98.8517	98.0237	99.0183
	127.567	98.2244	98.8564	98.0171	99.0117
	127.733	98.2184	98.8618	98.0114	99.006
	127.902	98.2163	98.8676	98.0064	99.0011
	128.07	98.2132	98.8811	98.0052	98.9999
	128.247	98.2105	98.8885	98.003	98.9976
	128.416	98.2081	98.894	98.0009	98.9956
	128.573	98.208	98.8988	97.9992	98.9939
	128.742	98.2071	98.8979	97.9991	98.9938
	128.919	98.2058	98.8987	97.998	98.9955
	129.086	98.2041	98.8986	97.9989	99.0026
	129.258	98.2012	98.8972	98.0045	99.0103
	129.436	98.1975	98.8928	98.0127	99.0204
	129.604	98.1964	98.889	98.02	99.0282
	129.764	98.2008	98.8851	98.0269	99.0347
	129.939	98.2058	98.8808	98.0331	99.0401
	130.1	98.211	98.8731	98.0402	99.042
	130.27	98.2158	98.8667	98.0434	99.0427
	130.445	98.2203	98.8601	98.0443	99.0419
	130.598	98.2273	98.8531	98.0438	99.0399
	130.769	98.2298	98.8453	98.0351	99.0313
	130.95	98.2303	98.8381	98.0297	99.0254
	131.121	98.2299	98.8314	98.0248	99.0201
	131.29	98.2228	98.8251	98.02	99.0149
	131.454	98.2193	98.82	98.0145	99.0094
	131.622	98.2164	98.8154	98.0102	99.0051
	131.796	98.2136	98.8114	98.0066	99.0014
	131.965	98.2118	98.808	98.0034	98.9981
	132.127	98.21	98.8072	98.0025	98.9973
	132.295	98.2084	98.8056	98.001	98.9958
	132.47	98.2071	98.8042	97.9997	98.9944
	132.643	98.2069	98.803	97.9985	98.9932
	132.796	98.2064	98.8032	97.9985	98.9932
	132.973	98.2059	98.8028	97.9981	98.9928
	133.142	98.2055	98.8047	97.9974	98.9921
	133.312	98.204	98.8119	97.9962	98.9909
	133.482	98.2013	98.8213	97.9933	98.9881
	133.652	98.1974	98.8287	97.9894	98.9842
	133.823	98.1928	98.8345	97.9842	98.9789
	133.989	98.1832	98.8388	97.9776	98.9723
	134.158	98.1744	98.8422	97.9663	98.961
	134.331	98.168	98.8421	97.9565	98.9512
	134.503	98.1669	98.8401	97.9471	98.9418
	134.666	98.1678	98.8376	97.938	98.9327
	134.84	98.1705	98.8273	97.9396	98.9232
	135.013	98.174	98.8214	97.943	98.9155
	135.173	98.178	98.8167	97.9448	98.909
	135.349	98.1899	98.8124	97.9418	98.9032
	135.533	98.1959	98.8105	97.9481	98.9128
	135.691	98.2003	98.808	97.9488	98.9212
	135.858	98.204	98.8059	97.9535	98.9298
	136.022	98.2029	98.8042	97.9589	98.9389
	136.184	98.2038	98.8041	97.9575	98.9589
	136.354	98.2046	98.8033	97.9613	98.9703
	136.525	98.2053	98.8028	97.9661	98.9788
	136.703	98.2049	98.8023	97.9709	98.9862
	136.873	98.205	98.8023	97.9807	98.9853
	137.046	98.2051	98.8021	97.9863	98.9875
	137.201	98.2051	98.8019	97.9905	98.9895
	137.378	98.2045	98.8016	97.994	98.991
	137.554	98.2031	98.7999	97.9919	98.9888
	137.723	98.2006	98.7973	97.9904	98.9866
	137.898	98.1973	98.7934	97.9876	98.9831
	138.062	98.1901	98.7883	97.9835	98.9784
	138.229	98.183	98.7792	97.974	98.9691
	138.395	98.1752	98.7708	97.9658	98.9608
	138.563	98.1669	98.7622	97.9575	98.9524
	138.739	98.1554	98.7537	97.9491	98.9439
	138.897	98.1463	98.7545	97.9387	98.9335
	139.074	98.1381	98.7571	97.9303	98.925
	139.248	98.1304	98.7608	97.9229	98.9176
	139.422	98.1255	98.7652	97.9162	98.9109
	139.587	98.1204	98.7816	97.9126	98.9073
	139.745	98.116	98.7896	97.9086	98.9033
	139.922	98.1121	98.7953	97.905	98.8998
	140.09	98.1113	98.8003	97.902	98.8967
	140.251	98.1096	98.799	97.9016	98.8964
	140.426	98.1109	98.8	97.9004	98.8979
	140.605	98.118	98.8012	97.8993	98.9058
	140.767	98.1305	98.802	97.8983	98.9152
	140.943	98.1416	98.8016	97.8984	98.9294
	141.11	98.1524	98.8016	97.8981	98.9409
	141.278	98.1631	98.8015	97.8975	98.9511
	141.447	98.1764	98.8007	97.8963	98.96
	141.621	98.1836	98.7977	97.8962	98.9665
	141.783	98.1874	98.7939	97.9013	98.9699
	141.941	98.1894	98.7887	97.9066	98.9704
	142.118	98.1789	98.7822	97.911	98.9689
	142.292	98.172	98.7708	97.9166	98.9567
	142.464	98.1647	98.761	97.9189	98.9484
	142.635	98.1567	98.7516	97.9195	98.9403
	142.806	98.145	98.7425	97.9195	98.9324
	142.973	98.1366	98.7331	97.9141	98.9225
	143.138	98.1294	98.7254	97.9113	98.915
	143.304	98.1227	98.7189	97.9088	98.9088
	143.476	98.1199	98.713	97.9065	98.9032
	143.647	98.1164	98.7227	97.9043	98.9016
	143.81	98.1132	98.731	97.9024	98.8989
	143.983	98.1105	98.7396	97.9009	98.8965
	144.152	98.1103	98.7488	97.8995	98.8945
	144.321	98.1092	98.7687	97.8993	98.8945
	144.488	98.1083	98.7802	97.8987	98.8938
	144.658	98.1075	98.7887	97.8982	98.8931
	144.831	98.1075	98.796	97.8978	98.8925
	144.994	98.1067	98.7946	97.8973	98.892
	145.164	98.1051	98.7953	97.8957	98.8905
	145.332	98.1028	98.7948	97.893	98.8877
	145.501	98.0979	98.793	97.8893	98.884
	145.673	98.0923	98.7857	97.8824	98.8771
	145.842	98.0858	98.7792	97.8756	98.8703
	146.016	98.0786	98.772	97.8681	98.8628
	146.177	98.0673	98.7643	97.8601	98.8548
	146.342	98.0581	98.7532	97.8517	98.8437
	146.512	98.0494	98.7442	97.8489	98.8346
	146.693	98.0409	98.736	97.8422	98.8291
	146.866	98.0366	98.7284	97.835	98.8297
	147.029	98.0392	98.7228	97.8321	98.8364
	147.203	98.0443	98.7173	97.8271	98.8424
	147.359	98.0502	98.7129	97.8218	98.8462
	147.53	98.0656	98.7088	97.8167	98.8447
	147.696	98.0753	98.7081	97.8219	98.8491
	147.866	98.0832	98.7064	97.8288	98.8547
	148.036	98.0905	98.7048	97.8365	98.8601
	148.203	98.0946	98.7034	97.8447	98.8653
	148.384	98.0988	98.7146	97.8649	98.8667
	148.549	98.1022	98.7251	97.8761	98.8705
	148.723	98.1051	98.7358	97.8843	98.8744
	148.896	98.1044	98.7465	97.8916	98.8781
	149.051	98.1047	98.7661	97.8902	98.8822
	149.211	98.104	98.7767	97.891	98.8839
	149.394	98.1025	98.7832	97.8905	98.8838
	149.563	98.0974	98.7875	97.8886	98.8824
	149.735	98.092	98.7797	97.8812	98.8752
	149.898	98.0856	98.7751	97.8747	98.869
	150.076	98.0786	98.7699	97.8676	98.8621
	150.243	98.0672	98.7638	97.86	98.8546
	150.412	98.058	98.7522	97.8488	98.8433
	150.578	98.0494	98.7434	97.8397	98.8343
	150.757	98.0409	98.7356	97.8315	98.8262
	150.929	98.0338	98.7283	97.8239	98.8186
	151.078	98.0274	98.7225	97.8183	98.813
	151.255	98.0219	98.7173	97.813	98.8077
	151.422	98.0169	98.7127	97.8084	98.8031
	151.596	98.0155	98.7087	97.8044	98.7991
	151.767	98.0131	98.7081	97.8037	98.7984
	151.929	98.011	98.7062	97.8019	98.7966
	152.096	98.0091	98.7047	97.8003	98.795
	152.268	98.0091	98.7034	97.799	98.7937
	152.433	98.0085	98.7035	97.799	98.802
	152.603	98.0078	98.703	97.7986	98.8037
	152.777	98.0073	98.7024	97.7981	98.8065
	152.945	98.0068	98.7018	97.7975	98.8144
	153.117	98.0052	98.7002	97.7959	98.8282
	153.283	98.0026	98.6976	97.7932	98.8369
	153.465	97.9992	98.6937	97.7892	98.8432
	153.618	97.9921	98.6886	97.7841	98.8479
	153.784	97.9849	98.6904	97.7749	98.8481
	153.962	97.9798	98.6932	97.7666	98.847
	154.134	97.9798	98.6958	97.758	98.8442
	154.299	97.9805	98.6983	97.7495	98.8406
	154.477	97.9829	98.7079	97.7419	98.8295
	154.64	97.9858	98.7116	97.7425	98.8224
	154.808	97.9889	98.7134	97.7456	98.8164
	154.977	97.9986	98.7146	97.7498	98.8107
	155.138	98.0032	98.71	97.7631	98.8068
	155.308	98.0064	98.7083	97.7711	98.803
	155.481	98.009	98.7071	97.7776	98.7997
	155.657	98.0073	98.7058	97.7837	98.7968
	155.825	98.0075	98.7049	97.7875	98.7964
	155.995	98.0077	98.7041	97.791	98.7952
	156.159	98.0079	98.7035	97.794	98.7941
	156.328	98.0074	98.7028	97.7964	98.7932
	156.503	98.0073	98.7027	97.7958	98.7932
	156.668	98.0072	98.7024	97.7964	98.7929
	156.836	98.0071	98.7023	97.797	98.7926
	157.005	98.007	98.702	97.7975	98.7924
	157.179	98.0064	98.7015	97.7967	98.7919
	157.349	98.005	98.7001	97.7954	98.7904
	157.522	98.0028	98.6975	97.7929	98.7877
	157.687	97.9979	98.6938	97.7894	98.7841
	157.853	97.9924	98.6869	97.7825	98.7772
	158.016	97.9859	98.68	97.7756	98.7704
	158.2	97.9787	98.6726	97.7682	98.7629
	158.357	97.9674	98.6646	97.7602	98.7549
	158.53	97.9582	98.6646	97.7491	98.7438
	158.702	97.9495	98.6667	97.74	98.7347
	158.873	97.9411	98.6694	97.7318	98.7265
	159.041	97.9339	98.6728	97.7241	98.7188
	159.204	97.9276	98.6873	97.7185	98.7132
	159.376	97.9221	98.6941	97.7132	98.7079
	159.55	97.9171	98.6987	97.7086	98.7033
	159.711	97.9157	98.7027	97.7046	98.6993
	159.882	97.9133	98.701	97.7066	98.7098
	160.046	97.9111	98.7015	97.7138	98.7193
	160.23	97.9093	98.7023	97.7228	98.7261
	160.395	97.9093	98.7027	97.7324	98.7276
	160.558	97.9114	98.7022	97.7493	98.7384
	160.73	97.9198	98.7022	97.7609	98.7478
	160.901	97.9297	98.7022	97.7705	98.7562
	161.062	97.9439	98.7022	97.7793	98.764
	161.226	97.9555	98.702	97.7835	98.7653
	161.41	97.9661	98.702	97.7882	98.77
	161.576	97.9761	98.7018	97.7921	98.7747
	161.749	97.9849	98.7017	97.7952	98.7788
	161.9	97.9907	98.7	97.7929	98.7818
	162.086	97.994	98.6974	97.7911	98.7825
	162.255	97.9956	98.6933	97.7881	98.7813
	162.428	97.9875	98.6883	97.7837	98.7785
	162.599	97.9816	98.679	97.7741	98.7688
	162.772	97.9751	98.6705	97.7658	98.7609
	162.934	97.9677	98.6619	97.7573	98.7529
	163.104	97.9557	98.6531	97.7487	98.7448
	163.28	97.9467	98.6427	97.7382	98.7341
	163.445	97.9387	98.6341	97.7296	98.7256
	163.613	97.931	98.6265	97.7221	98.7182
	163.786	97.926	98.6197	97.7153	98.7115
	163.948	97.9209	98.6272	97.7117	98.7078
	164.117	97.9165	98.6342	97.7076	98.7038
	164.293	97.9126	98.6416	97.704	98.7002
	164.463	97.9117	98.6496	97.7009	98.6971
	164.629	97.91	98.6693	97.7005	98.6967
	164.803	97.9084	98.6801	97.6993	98.6955
	164.974	97.9071	98.6882	97.6981	98.6943
	165.136	97.9071	98.6953	97.6972	98.6934
	165.308	97.9066	98.6944	97.6972	98.6962
	165.475	97.9062	98.6963	97.6969	98.7049
	165.64	97.9058	98.698	97.6963	98.7121
	165.798	97.9044	98.6987	97.6951	98.7135
	165.962	97.9017	98.6953	97.6923	98.7153
	166.142	97.8979	98.6917	97.6884	98.7121
	166.315	97.8933	98.6869	97.6831	98.7058
	166.481	97.8837	98.6808	97.6766	98.6974
	166.651	97.8748	98.6693	97.6653	98.6867
	166.821	97.8657	98.6595	97.6555	98.6832
	166.988	97.8563	98.6502	97.6461	98.6814
	167.157	97.845	98.6412	97.637	98.6803
	167.322	97.8362	98.6317	97.6303	98.6911
	167.489	97.8287	98.624	97.6316	98.6945
	167.666	97.8218	98.6175	97.6329	98.6962
	167.835	97.8191	98.6118	97.6297	98.6977
	167.992	97.8155	98.6102	97.6328	98.6954
	168.167	97.8122	98.6076	97.6308	98.6949
	168.336	97.8095	98.6051	97.6273	98.6945
	168.509	97.8121	98.603	97.6234	98.6942
	168.681	97.82	98.603	97.613	98.6937
	168.85	97.8296	98.6051	97.6074	98.6933
	169.017	97.8397	98.6136	97.6032	98.693
	169.187	97.8567	98.6235	97.5995	98.6928
	169.355	97.8685	98.6381	97.6109	98.6927
	169.529	97.8783	98.6499	97.6209	98.6926
	169.693	97.8872	98.6606	97.6308	98.6925
	169.867	97.8825	98.6705	97.6408	98.6921
	170.032	97.8838	98.6783	97.6594	98.6905
	170.205	97.8847	98.683	97.6687	98.6879
	170.369	97.8846	98.6851	97.6738	98.684
	170.533	97.8737	98.6851	97.6767	98.679
	170.702	97.8674	98.675	97.6665	98.6698
	170.874	97.8613	98.668	97.6605	98.6614
	171.048	97.8548	98.6609	97.6542	98.6529
	171.215	97.8482	98.6535	97.6475	98.6443
	171.385	97.8417	98.6428	97.6366	98.634
	171.554	97.8355	98.6346	97.6285	98.6255
	171.735	97.8295	98.6274	97.6215	98.6181
	171.901	97.8244	98.6209	97.6151	98.6114
	172.064	97.8199	98.6172	97.6114	98.6078
	172.236	97.816	98.6132	97.6074	98.6066
	172.4	97.8125	98.6098	97.604	98.612
	172.57	97.8116	98.6068	97.601	98.6194
	172.74	97.8099	98.6064	97.6006	98.6332
	172.916	97.8085	98.6051	97.5994	98.6437
	173.077	97.8072	98.6039	97.5982	98.6534
	173.249	97.8072	98.603	97.5973	98.6625
	173.416	97.8068	98.603	97.5974	98.6719
	173.592	97.8063	98.6028	97.5971	98.6789
	173.759	97.806	98.6025	97.5968	98.6844
	173.928	97.806	98.6022	97.5965	98.6891
	174.093	97.8059	98.6022	97.5966	98.6884
	174.26	97.8058	98.605	97.5965	98.6897
	174.436	97.8058	98.6138	97.5963	98.6909
	174.602	97.8052	98.6239	97.5961	98.6917
	174.777	97.8038	98.6365	97.5944	98.6898
	174.952	97.8012	98.6458	97.5918	98.6874
	175.114	97.7979	98.6526	97.588	98.6838
	175.291	97.7908	98.6577	97.5829	98.6789
	175.46	97.7836	98.6577	97.5737	98.6696
	175.631	97.7758	98.6566	97.5653	98.6613
	175.795	97.7675	98.654	97.5568	98.6529
	175.968	97.756	98.6505	97.5483	98.6443
	176.14	97.747	98.6393	97.5379	98.634
	176.308	97.7388	98.6322	97.5295	98.6255
	176.477	97.731	98.6262	97.5221	98.6181
	176.648	97.7261	98.6205	97.5153	98.6114
	176.809	97.7211	98.6167	97.5118	98.6078
	176.984	97.7167	98.6128	97.5105	98.6038
	177.155	97.7128	98.6095	97.516	98.6003
	177.329	97.712	98.6068	97.5234	98.5972
	177.496	97.7103	98.6063	97.5261	98.5968
	177.665	97.7087	98.6051	97.5255	98.5956
	177.837	97.7074	98.6039	97.5268	98.5945
	178.003	97.7074	98.603	97.5332	98.5935
	178.171	97.707	98.603	97.532	98.5936
	178.34	97.7065	98.6028	97.5293	98.5933
	178.51	97.7062	98.6025	97.5289	98.593
	178.676	97.7173	98.6022	97.5339	98.5927
	178.842	97.7283	98.6022	97.533	98.5928
	179.023	97.7393	98.6022	97.5299	98.5955
	179.184	97.7503	98.6048	97.5263	98.6043
	179.353	97.7698	98.6128	97.5225	98.6145
	179.52	97.7804	98.6151	97.5134	98.627
	179.697	97.7871	98.6219	97.5143	98.6362
	179.863	97.7918	98.6286	97.517	98.6431
	180.03	97.7837	98.6342	97.5193	98.6482
	180.206	97.7789	98.6364	97.5273	98.6482
	180.364	97.7733	98.6377	97.5299	98.6472
	180.535	97.7668	98.6376	97.5304	98.6445
	180.706	97.7548	98.6368	97.5301	98.6409
	180.867	97.7461	98.6307	97.5242	98.6298
	181.048	97.7384	98.6265	97.5204	98.6227
	181.219	97.731	98.6227	97.5168	98.6167
	181.391	97.7259	98.6191	97.5133	98.611
	181.557	97.7209	98.6149	97.5092	98.6071
	181.727	97.7166	98.6116	97.506	98.6033
	181.896	97.7128	98.6089	97.5033	98.6
	182.056	97.712	98.6065	97.501	98.5972
	182.221	97.7102	98.606	97.5004	98.5967
	182.39	97.7087	98.6048	97.4993	98.5955
	182.556	97.7074	98.6038	97.4983	98.5944
	182.737	97.7074	98.603	97.4974	98.5935
	182.899	97.7069	98.603	97.4975	98.5936
	183.073	97.7065	98.6028	97.4972	98.5933
	183.237	97.7062	98.6025	97.4969	98.593
	183.413	97.7062	98.6022	97.4967	98.5927
	183.585	97.706	98.6022	97.4966	98.5927
	183.756	97.7054	98.6017	97.4961	98.5921
	183.919	97.7044	98.6003	97.4946	98.5907
	184.08	97.7013	98.5979	97.4924	98.5884
	184.26	97.6973	98.5932	97.4877	98.5837
	184.44	97.6922	98.588	97.4824	98.5784
	184.609	97.6863	98.5844	97.476	98.5748
	184.78	97.6757	98.5854	97.4687	98.5759
	184.94	97.6666	98.5862	97.4573	98.5684
	185.111	97.6576	98.588	97.4477	98.5681
	185.269	97.6485	98.5902	97.4388	98.5698
	185.455	97.6393	98.5927	97.4304	98.572
	185.615	97.6317	98.5996	97.4228	98.5759
	185.785	97.6251	98.6028	97.4162	98.579
	185.957	97.6192	98.6047	97.4107	98.5818
	186.123	97.6199	98.6064	97.4057	98.5845
	186.284	97.6258	98.6043	97.4046	98.5876
	186.47	97.6309	98.6039	97.4024	98.5897
	186.634	97.6312	98.6038	97.4003	98.5913
	186.802	97.6358	98.6034	97.3986	98.5926
	186.962	97.6356	98.603	97.3986	98.592
	187.132	97.6337	98.6028	97.3981	98.5923
	187.307	97.6313	98.6025	97.3975	98.5925
	187.476	97.6209	98.6024	97.397	98.5927
	187.642	97.6158	98.6024	97.3971	98.5926
	187.818	97.6149	98.6022	97.3998	98.5926
	187.999	97.62	98.6021	97.4087	98.5925
	188.158	97.6319	98.6018	97.4189	98.5923
	188.328	97.6409	98.6001	97.4317	98.5906
	188.496	97.6457	98.5975	97.441	98.588
	188.67	97.6442	98.5936	97.4481	98.5841
	188.834	97.6424	98.5887	97.4533	98.5791
	189.006	97.6424	98.5794	97.4535	98.5699
	189.18	97.6414	98.571	97.4526	98.5616
	189.34	97.6395	98.5626	97.45	98.5531
	189.517	97.6211	98.5541	97.4465	98.5445
	189.685	97.6142	98.5436	97.4353	98.5341
	189.852	97.6098	98.5353	97.4283	98.5257
	190.02	97.6059	98.5279	97.4223	98.5183
	190.196	97.6024	98.5211	97.4166	98.5115
	190.364	97.6006	98.5175	97.4127	98.5191
	190.538	97.5996	98.5135	97.4089	98.5261
	190.704	97.5991	98.51	97.4056	98.5337
	190.869	97.603	98.507	97.4028	98.5418
	191.044	97.6044	98.5093	97.4023	98.5614
	191.212	97.6052	98.517	97.4011	98.5723
	191.382	97.606	98.5266	97.4	98.5803
	191.555	97.6057	98.5365	97.3991	98.5873
	191.725	97.6059	98.5423	97.3992	98.5864
	191.89	97.606	98.5457	97.3989	98.5885
	192.06	97.6062	98.5534	97.3986	98.5905
	192.232	97.6061	98.5615	97.3983	98.592
	192.396	97.6061	98.5598	97.3984	98.5915
	192.57	97.6061	98.5644	97.3983	98.5919
	192.734	97.6061	98.5699	97.3982	98.5921
	192.906	97.6055	98.5751	97.3979	98.5922
	193.069	97.6041	98.5831	97.3962	98.5904
	193.246	97.6016	98.5863	97.3937	98.5879
	193.413	97.5982	98.5868	97.3898	98.5841
	193.578	97.5911	98.5858	97.3848	98.5791
	193.758	97.584	98.576	97.3755	98.5699
	193.93	97.5761	98.5687	97.3672	98.5615
	194.093	97.5678	98.5614	97.3587	98.553
	194.261	97.5563	98.5537	97.3501	98.5445
	194.424	97.5473	98.543	97.3398	98.5341
	194.594	97.5391	98.5349	97.3313	98.5257
	194.774	97.5314	98.5276	97.3239	98.5183
	194.941	97.5264	98.5211	97.3172	98.5115
	195.108	97.5214	98.5174	97.3136	98.508
	195.28	97.517	98.5135	97.3096	98.504
	195.444	97.5131	98.51	97.306	98.5004
	195.618	97.5123	98.507	97.303	98.4974
	195.783	97.5106	98.5066	97.3026	98.497
	195.955	97.509	98.5053	97.3014	98.4958
	196.13	97.5077	98.5041	97.3002	98.4946
	196.293	97.5077	98.5032	97.2993	98.4937
	196.468	97.5073	98.5032	97.2993	98.5048
	196.632	97.5068	98.5029	97.299	98.5156
	196.801	97.5065	98.5027	97.2987	98.5264
	196.972	97.5065	98.5024	97.2985	98.5373
	197.134	97.5064	98.5024	97.2985	98.5573
	197.311	97.5063	98.5024	97.2985	98.5693
	197.481	97.5063	98.5023	97.2983	98.5784
	197.647	97.5057	98.5019	97.298	98.5861
	197.813	97.5043	98.5032	97.2964	98.5835
	197.98	97.5017	98.5096	97.2938	98.5833
	198.158	97.4984	98.5162	97.2899	98.5817
	198.332	97.4913	98.5221	97.2849	98.5785
	198.498	97.4841	98.5298	97.2757	98.5687
	198.66	97.4763	98.5335	97.2673	98.5607
	198.834	97.468	98.535	97.2588	98.5527
	199.001	97.4565	98.5356	97.2503	98.5444
	199.17	97.4474	98.5293	97.2399	98.534
	199.343	97.4393	98.5258	97.2315	98.5256
	199.508	97.4315	98.5224	97.2241	98.5182
	199.681	97.4294	98.519	97.2173	98.5115
	199.849	97.4333	98.5148	97.2249	98.508
	200.022	97.4395	98.5117	97.2319	98.5039
	200.198	97.4466	98.5091	97.2395	98.5004
	200.354	97.4626	98.5066	97.2475	98.4974
	200.526	97.473	98.5061	97.2644	98.497
	200.705	97.4815	98.5049	97.2663	98.4958
	200.865	97.4892	98.504	97.2637	98.4946
	201.033	97.4934	98.5032	97.2598	98.4937
	201.203	97.4978	98.5032	97.2448	98.4937
	201.375	97.5014	98.5029	97.2438	98.4934
	201.55	97.5044	98.5027	97.2436	98.4931
	201.722	97.5038	98.5024	97.2386	98.4929
	201.888	97.5046	98.5024	97.2414	98.4929
	202.05	97.5054	98.5024	97.2466	98.4929
	202.224	97.506	98.5023	97.2523	98.4927
	202.4	97.5052	98.5019	97.2581	98.4924
	202.564	97.5039	98.5002	97.2634	98.4908
	202.73	97.5015	98.4976	97.2672	98.4881
	202.896	97.4983	98.4938	97.269	98.4842
	203.063	97.491	98.4887	97.2692	98.4791
	203.237	97.4837	98.4792	97.2644	98.4808
	203.408	97.4758	98.4707	97.2596	98.4834
	203.577	97.4674	98.4621	97.254	98.4859
	203.749	97.4558	98.4535	97.2478	98.4883
	203.917	97.4466	98.4429	97.2369	98.4978
	204.081	97.4383	98.4344	97.2291	98.5014
	204.242	97.4304	98.4269	97.2222	98.503
	204.422	97.4254	98.4201	97.2159	98.5042
	204.593	97.4203	98.4164	97.2121	98.4996
	204.763	97.4158	98.4124	97.2081	98.4978
	204.928	97.4119	98.4087	97.2047	98.4965
	205.098	97.4111	98.4056	97.2017	98.4953
	205.262	97.4093	98.4081	97.2013	98.4944
	205.44	97.4077	98.4159	97.2001	98.4935
	205.617	97.4064	98.4253	97.1989	98.4928
	205.777	97.4064	98.4351	97.198	98.4921
	205.949	97.406	98.452	97.198	98.4921
	206.117	97.4055	98.4638	97.1977	98.4918
	206.285	97.4052	98.4736	97.1974	98.4916
	206.453	97.4052	98.4825	97.1972	98.4914
	206.625	97.4051	98.4866	97.1972	98.4914
	206.788	97.405	98.4913	97.1971	98.4913
	206.95	97.4049	98.4954	97.197	98.4912
	207.123	97.4044	98.4985	97.1967	98.4909
	207.302	97.4029	98.4962	97.1951	98.4893
	207.472	97.4004	98.4945	97.1925	98.4867
	207.638	97.3971	98.4915	97.1886	98.4828
	207.815	97.39	98.4871	97.1836	98.4778
	207.98	97.3828	98.4776	97.1744	98.4686
	208.156	97.375	98.4694	97.166	98.4602
	208.311	97.3667	98.4612	97.1575	98.4517
	208.486	97.3663	98.4527	97.149	98.4432
	208.652	97.3683	98.4423	97.1386	98.4328
	208.825	97.3712	98.4339	97.1302	98.4244
	209.001	97.3746	98.4265	97.1227	98.417
	209.161	97.3897	98.4197	97.116	98.4102
	209.336	97.3967	98.4162	97.1124	98.4067
	209.507	97.4015	98.4121	97.1084	98.4026
	209.68	97.4056	98.4086	97.1049	98.3991
	209.84	97.4038	98.4056	97.1018	98.396
	210.011	97.4017	98.4052	97.1015	98.3957
	210.183	97.3934	98.4039	97.1002	98.3944
	210.345	97.3835	98.4029	97.0991	98.3961
	210.528	97.3799	98.4018	97.0981	98.4034
	210.698	97.3792	98.4019	97.0982	98.4157
	210.86	97.3795	98.4017	97.0979	98.4268
	211.029	97.3804	98.4013	97.0976	98.4376
	211.196	97.3911	98.401	97.0973	98.4483
	211.358	97.3959	98.4012	97.0974	98.4629
	211.535	97.3992	98.401	97.0973	98.4725
	211.711	97.4022	98.4009	97.0972	98.48
	211.878	97.4019	98.4009	97.0972	98.4865
	212.045	97.4024	98.4004	97.0966	98.485
	212.213	97.4019	98.3989	97.0952	98.4855
	212.387	97.4005	98.3963	97.0926	98.4847
	212.562	97.3954	98.3928	97.089	98.4826
	212.725	97.39	98.3859	97.0821	98.4752
	212.889	97.3837	98.3791	97.0753	98.4687
	213.064	97.3767	98.3715	97.0678	98.4616
	213.244	97.3653	98.3637	97.0599	98.4539
	213.407	97.3561	98.3636	97.0488	98.4427
	213.58	97.3475	98.3655	97.0397	98.4336
	213.741	97.3391	98.3684	97.0314	98.4254
	213.912	97.3319	98.3718	97.0237	98.4178
	214.093	97.3256	98.3863	97.0181	98.4122
	214.255	97.32	98.3931	97.0128	98.4069
	214.419	97.3151	98.3976	97.0082	98.4023
	214.591	97.3137	98.4017	97.0042	98.3983
	214.774	97.3113	98.4	97.0035	98.3975
	214.934	97.3091	98.4005	97.0017	98.3958
	215.097	97.3073	98.4013	97.0001	98.3942
	215.268	97.3073	98.4017	96.9988	98.3928
	215.441	97.3066	98.4012	97.0099	98.3929
	215.615	97.306	98.4012	97.0206	98.3924
	215.782	97.3055	98.4012	97.0312	98.392
	215.955	97.3055	98.4012	97.042	98.3916
	216.125	97.3054	98.401	97.062	98.3945
	216.298	97.308	98.4009	97.074	98.4036
	216.457	97.3164	98.4009	97.0831	98.4142
	216.628	97.3288	98.4009	97.091	98.4252
	216.798	97.3403	98.4009	97.0901	98.4423
	216.959	97.3516	98.4009	97.0924	98.4546
	217.139	97.3626	98.4009	97.0947	98.4647
	217.31	97.3773	98.4009	97.0965	98.4739
	217.473	97.3867	98.4004	97.0954	98.4776
	217.638	97.3929	98.3989	97.0944	98.4811
	217.818	97.3974	98.3963	97.0922	98.4826
	217.984	97.3916	98.3928	97.089	98.4825
	218.15	97.388	98.3859	97.0819	98.4749
	218.324	97.3833	98.3791	97.0752	98.469
	218.487	97.3777	98.3715	97.0678	98.4624
	218.656	97.3659	98.3637	97.0599	98.4552
	218.83	97.357	98.3525	97.0487	98.4438
	218.993	97.3487	98.3435	97.0396	98.4349
	219.169	97.3405	98.3351	97.0314	98.4268
	219.329	97.3333	98.3274	97.0237	98.4193
	219.497	97.327	98.322	97.0181	98.4136
	219.663	97.3215	98.3166	97.0128	98.4083
	219.837	97.3166	98.3119	97.0082	98.4037
	220.006	97.3151	98.308	97.0042	98.3998
	220.182	97.3127	98.3072	97.0035	98.399
	220.355	97.3106	98.3083	97.0017	98.3973
	220.525	97.3088	98.3157	97.0001	98.3957
	220.687	97.3088	98.3247	96.9988	98.3943
	220.867	97.3081	98.3278	96.9988	98.3944
	221.031	97.3075	98.3281	96.9984	98.3939
	221.197	97.307	98.33	96.9979	98.3935
	221.356	97.307	98.3371	96.9976	98.3931
	221.539	97.3069	98.3387	96.9976	98.3932
	221.706	97.3067	98.3452	96.9975	98.3931
	221.876	97.3066	98.3526	96.9974	98.3929
	222.046	97.3061	98.3602	96.997	98.3926
	222.214	97.3046	98.3734	96.9954	98.391
	222.382	97.3021	98.3795	96.9928	98.3884
	222.557	97.2987	98.3822	96.9889	98.3845
	222.725	97.2916	98.383	96.9839	98.3795
	222.884	97.2845	98.3731	96.9747	98.3702
	223.06	97.2766	98.3665	96.9663	98.3619
	223.226	97.2683	98.3597	96.9578	98.3534
	223.399	97.2568	98.3524	96.9493	98.3448
	223.568	97.2478	98.3417	96.9389	98.3345
	223.738	97.2396	98.3334	96.9305	98.326
	223.919	97.2318	98.3264	96.9231	98.3186
	224.092	97.2269	98.3199	96.9163	98.3119
	224.257	97.2219	98.3162	96.9128	98.3083
	224.423	97.2175	98.3123	96.9087	98.307
	224.595	97.2136	98.3088	96.9052	98.3098
	224.762	97.2128	98.3058	96.9021	98.3088
	224.928	97.2111	98.3054	96.9018	98.3103
	225.1	97.2123	98.3042	96.9005	98.3123
	225.273	97.2193	98.3029	96.8994	98.3198
	225.447	97.2316	98.302	96.8984	98.3285
	225.614	97.2425	98.302	96.9096	98.3263
	225.779	97.2531	98.3017	96.9204	98.3271
	225.951	97.2637	98.3015	96.9312	98.331
	226.125	97.2783	98.3012	96.942	98.3303
	226.292	97.2879	98.3012	96.9621	98.3327
	226.464	97.2954	98.3012	96.9741	98.3389
	226.636	97.3018	98.3012	96.9832	98.3458
	226.814	97.3008	98.3011	96.9912	98.3526
	226.983	97.3022	98.3006	96.9897	98.3671
	227.149	97.3026	98.2991	96.9906	98.3743
	227.321	97.3019	98.2965	96.9903	98.3782
	227.478	97.2966	98.293	96.9885	98.3803
	227.647	97.2913	98.2861	96.9811	98.3727
	227.814	97.2852	98.2793	96.9746	98.3676
	227.99	97.2783	98.2717	96.9676	98.3618
	228.163	97.2669	98.2638	96.9599	98.3551
	228.332	97.2578	98.2527	96.9487	98.3436
	228.503	97.2491	98.2435	96.9397	98.3348
	228.671	97.2407	98.2353	96.9315	98.3268
	228.843	97.2336	98.2276	96.9239	98.3194
	229.007	97.2272	98.222	96.9183	98.3137
	229.184	97.2217	98.2168	96.9129	98.3084
	229.345	97.2167	98.2121	96.9084	98.3039
	229.523	97.2153	98.2082	96.9044	98.2999
	229.688	97.2129	98.2159	96.9036	98.2992
	229.856	97.2108	98.2161	96.9019	98.2974
	230.029	97.209	98.2151	96.9003	98.2958
	230.215	97.2089	98.2139	96.8989	98.2945
	230.376	97.2083	98.2284	96.899	98.2945
	230.54	97.2076	98.2394	96.8985	98.2941
	230.706	97.2071	98.2493	96.8981	98.2937
	230.892	97.2072	98.2591	96.8977	98.2933
	231.052	97.207	98.2742	96.8978	98.2934
	231.228	97.2069	98.284	96.8977	98.2933
	231.392	97.2068	98.2913	96.8976	98.2932
	231.567	97.2068	98.2977	96.8975	98.2931
	231.731	97.2067	98.2969	96.8975	98.293
	231.909	97.2062	98.2982	96.897	98.2925
	232.071	97.2052	98.2986	96.8956	98.2911
	232.249	97.2021	98.2978	96.8933	98.2889
	232.417	97.1981	98.2927	96.8886	98.2842
	232.589	97.193	98.2878	96.8833	98.2789
	232.755	97.1871	98.2818	96.877	98.2725
	232.932	97.1765	98.2747	96.8697	98.2653
	233.097	97.1674	98.2631	96.8583	98.2538
	233.255	97.1584	98.2536	96.8487	98.2443
	233.426	97.1494	98.2448	96.8398	98.2353
	233.595	97.1401	98.2365	96.8314	98.2269
	233.776	97.1325	98.2288	96.8238	98.2193
	233.945	97.1259	98.2223	96.8172	98.2128
	234.109	97.12	98.2168	96.8116	98.2072
	234.266	97.1207	98.2117	96.8067	98.2023
	234.444	97.1267	98.2107	96.8056	98.2011
	234.611	97.1345	98.2084	96.8033	98.1989
	234.789	97.1431	98.2064	96.8013	98.1968
	234.955	97.1599	98.2047	96.7996	98.1951
	235.121	97.1711	98.2048	96.7996	98.1979
	235.296	97.1804	98.2041	96.799	98.2064
	235.467	97.1888	98.2036	96.7985	98.2164
	235.636	97.193	98.2031	96.798	98.2268
	235.799	97.1976	98.2031	96.8008	98.2438
	235.968	97.2015	98.2031	96.8097	98.2557
	236.141	97.2047	98.2028	96.8202	98.2656
	236.312	97.2041	98.2027	96.831	98.2746
	236.485	97.2049	98.2028	96.8479	98.2788
	236.658	97.2058	98.2027	96.8599	98.2836
	236.829	97.2065	98.2027	96.8699	98.2876
	237.002	97.2063	98.2027	96.879	98.291
	237.165	97.2064	98.2027	96.8831	98.2903
	237.331	97.2065	98.2027	96.888	98.2912
	237.505	97.2067	98.2024	96.8917	98.2918
	237.672	97.2051	98.2014	96.8942	98.2916
	237.847	97.2026	98.1985	96.8906	98.2884
	238.011	97.1989	98.1947	96.8877	98.2848
	238.184	97.1944	98.1895	96.8834	98.2797
	238.347	97.1848	98.1831	96.8776	98.2734
	238.524	97.1759	98.1718	96.866	98.262
	238.689	97.1668	98.162	96.8564	98.2523
	238.862	97.1574	98.1526	96.8472	98.2429
	239.029	97.1461	98.1436	96.8383	98.2339
	239.202	97.1374	98.1341	96.8287	98.2243
	239.365	97.1298	98.1291	96.8211	98.2167
	239.539	97.1229	98.1316	96.8146	98.2101
	239.715	97.1202	98.1363	96.8088	98.2044
	239.884	97.1166	98.1488	96.8073	98.2029
	240.041	97.1134	98.1579	96.8046	98.2001
	240.216	97.1106	98.1663	96.8021	98.1977
	240.393	97.1104	98.1744	96.8001	98.1956
	240.56	97.1094	98.1837	96.8001	98.1956
	240.72	97.1084	98.1903	96.7993	98.1949
	240.896	97.1076	98.1954	96.7987	98.1942
	241.07	97.1077	98.1997	96.7981	98.1937
	241.242	97.1074	98.199	96.7982	98.1937
	241.405	97.1072	98.2002	96.798	98.1936
	241.58	97.107	98.2014	96.7978	98.1934
	241.737	97.107	98.2024	96.7977	98.1933
	241.911	97.107	98.2022	96.7977	98.1933
	242.084	97.1069	98.2023	96.7977	98.1933
	242.254	97.1069	98.2026	96.7977	98.1932
	242.421	97.1069	98.2027	96.7977	98.1932
	242.601	97.1069	98.2027	96.7977	98.1932
	242.768	97.1096	98.2027	96.7977	98.1932
	242.94	97.1179	98.2023	96.7973	98.1929
	243.105	97.1287	98.2014	96.7964	98.192
	243.268	97.1347	98.1985	96.7935	98.1891
	243.446	97.1331	98.1947	96.7897	98.1853
	243.621	97.129	98.1895	96.7845	98.1801
	243.786	97.131	98.1831	96.778	98.1736
	243.952	97.1311	98.1718	96.7667	98.1622
	244.129	97.1299	98.162	96.7569	98.1525
	244.29	97.128	98.1526	96.7475	98.1431
	244.459	97.1265	98.1436	96.7385	98.134
	244.626	97.1244	98.1341	96.729	98.1245
	244.798	97.1221	98.1264	96.7213	98.1168
	244.97	97.1197	98.1198	96.7147	98.1103
	245.141	97.1163	98.1141	96.709	98.1045
	245.31	97.114	98.1125	96.7075	98.103
	245.487	97.112	98.1098	96.7047	98.1003
	245.641	97.1102	98.1073	96.7023	98.0978
	245.816	97.1098	98.1054	96.7002	98.0958
	245.977	97.1089	98.1054	96.7002	98.0958
	246.151	97.1082	98.1046	96.6995	98.0978
	246.318	97.1076	98.1039	96.6988	98.1062
	246.493	97.1076	98.1034	96.6983	98.116
	246.672	97.1074	98.1034	96.6983	98.1302
	246.835	97.1071	98.1033	96.6982	98.1419
	247.01	97.107	98.103	96.698	98.1525
	247.177	97.107	98.103	96.6979	98.1625
	247.349	97.107	98.103	96.6979	98.1718
	247.521	97.1069	98.103	96.7007	98.179
	247.692	97.1069	98.103	96.7096	98.1848
	247.85	97.1069	98.1029	96.72	98.1898
	248.023	97.1069	98.114	96.7342	98.189
	248.194	97.1069	98.1251	96.7459	98.1904
	248.37	97.1069	98.136	96.7566	98.1917
	248.541	97.1063	98.147	96.7665	98.1925
	248.707	97.1048	98.1654	96.7741	98.1905
	248.885	97.1023	98.1749	96.7788	98.1881
	249.052	97.0989	98.18	96.7807	98.1844
	249.228	97.0917	98.183	96.7806	98.1795
	249.391	97.0844	98.1726	96.7704	98.1701
	249.558	97.0765	98.1664	96.7633	98.1617
	249.735	97.0681	98.1602	96.7561	98.1531
	249.906	97.0564	98.1532	96.7485	98.1444
	250.062	97.0472	98.1423	96.7376	98.1339
	250.232	97.0389	98.1341	96.7293	98.1254
	250.414	97.0311	98.1269	96.722	98.1178
	250.585	97.0261	98.1205	96.7154	98.111
	250.748	97.021	98.1167	96.7117	98.1074
	250.92	97.0165	98.1127	96.7076	98.1033
	251.089	97.0125	98.1091	96.7041	98.0997
	251.27	97.0117	98.1061	96.701	98.0966
	251.433	97.01	98.1058	96.7007	98.0962
	251.604	97.0084	98.1044	96.6994	98.095
	251.782	97.0071	98.1034	96.6982	98.0938
	251.943	97.0071	98.1024	96.6973	98.0928
	252.116	97.0066	98.1025	96.6973	98.0929
	252.29	97.0062	98.1021	96.697	98.0926
	252.459	97.0058	98.1018	96.6967	98.0923
	252.63	97.0059	98.1016	96.6965	98.092
	252.798	97.0058	98.1017	96.6965	98.0921
	252.979	97.0057	98.1016	96.6965	98.092
	253.142	97.0056	98.1014	96.6964	98.092
	253.314	97.0056	98.1014	96.6963	98.0919
	253.489	97.0055	98.1013	96.6963	98.0918
	253.647	97.005	98.1008	96.6958	98.0913
	253.819	97.004	98.0995	96.6944	98.0899
	253.993	97.0037	98.0973	96.6922	98.0877
	254.156	97.0087	98.0926	96.6875	98.083
	254.331	97.0142	98.0872	96.6822	98.0777
	254.497	97.0192	98.0808	96.6758	98.0714
	254.667	97.0255	98.0737	96.6685	98.0641
	254.84	97.0284	98.0622	96.6571	98.0526
	255.011	97.0295	98.0526	96.6476	98.0459
	255.184	97.0295	98.0438	96.6386	98.046
	255.348	97.0244	98.0353	96.6302	98.0479
	255.527	97.0217	98.0387	96.6254	98.0545
	255.702	97.0192	98.0434	96.6278	98.0597
	255.867	97.0166	98.0489	96.63	98.0649
	256.038	97.0138	98.055	96.6277	98.0701
	256.203	97.0117	98.0739	96.634	98.0783
	256.365	97.0099	98.0837	96.6414	98.0833
	256.542	97.0083	98.0909	96.6489	98.0871
	256.713	97.008	98.0971	96.6564	98.0904
	256.884	97.0073	98.0962	96.6628	98.0896
	257.052	97.0066	98.0981	96.6694	98.0904
	257.224	97.0061	98.0998	96.6754	98.0912
	257.387	97.0061	98.1011	96.6809	98.0919
	257.564	97.0059	98.1005	96.6854	98.0916
	257.733	97.0058	98.1008	96.6891	98.0917
	257.898	97.0056	98.1012	96.6921	98.0918
	258.064	97.0056	98.1013	96.6946	98.0919
	258.235	97.0056	98.1012	96.6942	98.0918
	258.419	97.0056	98.1013	96.6949	98.0918
	258.582	97.0055	98.1013	96.6956	98.0919
	258.757	97.0055	98.1013	96.6961	98.0919
	258.932	97.0055	98.1013	96.6959	98.0919
	259.098	97.0055	98.1013	96.6961	98.0919
	259.266	97.0055	98.1013	96.6961	98.0918
	259.441	97.005	98.1011	96.696	98.0916
	259.612	97.0036	98.0995	96.6943	98.0899
	259.779	97.001	98.0969	96.6918	98.0873
	259.953	96.9977	98.093	96.6879	98.0835
	260.119	96.9906	98.088	96.6829	98.0785
	260.294	96.9834	98.0787	96.6737	98.0692
	260.465	96.9756	98.0704	96.6653	98.0609
	260.629	96.9673	98.0619	96.6568	98.0524
	260.797	96.9558	98.0533	96.6483	98.0438
	260.977	96.9468	98.043	96.6379	98.0335
	261.153	96.9386	98.0345	96.6295	98.025
	261.308	96.9308	98.0272	96.6221	98.0176
	261.486	96.9259	98.0204	96.6153	98.0109
	261.667	96.9209	98.0169	96.6118	98.0073
	261.826	96.9165	98.0129	96.6077	98.0033
	262	96.9126	98.0092	96.6042	97.9997
	262.171	96.9118	98.0062	96.6011	97.9967
	262.333	96.9101	98.0058	96.6008	97.9963
	262.505	96.9085	98.0074	96.5995	97.9951
	262.674	96.9072	98.0152	96.5984	97.9939
	262.854	96.9072	98.0247	96.5974	97.993
	263.016	96.9068	98.0389	96.5975	97.9931
	263.182	96.9063	98.0503	96.5972	97.9927
	263.357	96.906	98.0609	96.5969	97.9924
	263.539	96.906	98.0708	96.5966	97.9922
	263.702	96.9059	98.08	96.5967	97.9922
	263.879	96.9058	98.0874	96.5966	97.9922
	264.042	96.9057	98.0931	96.5966	97.9921
	264.218	96.9058	98.0981	96.5965	97.9921
	264.389	96.9057	98.0973	96.5965	97.9921
	264.558	96.9057	98.0986	96.5965	97.9921
	264.732	96.9057	98.1	96.5965	97.992
	264.898	96.9057	98.1011	96.5965	97.992
	265.068	96.9057	98.1007	96.5965	97.992
	265.232	96.9057	98.1009	96.5965	97.992
	265.407	96.9057	98.1012	96.5965	97.992
	265.587	96.9056	98.1013	96.5965	97.992
	265.756	96.9051	98.1008	96.5959	97.9915
	265.922	96.9037	98.0994	96.5945	97.9901
	266.098	96.9016	98.0968	96.5919	97.9875
	266.27	96.8967	98.0932	96.5884	97.9839
	266.436	96.8912	98.0863	96.5814	97.9881
	266.595	96.8847	98.0795	96.5746	97.9924
	266.775	96.8775	98.0721	96.5671	97.9932
	266.939	96.8662	98.0641	96.5592	97.988
	267.111	96.857	98.0529	96.5481	97.9847
	267.28	96.8483	98.0439	96.539	97.9763
	267.456	96.8399	98.0357	96.5307	97.9661
	267.633	96.8327	98.028	96.5231	97.9556
	267.802	96.8264	98.0224	96.5286	97.9455
	267.971	96.8209	98.017	96.5343	97.9439
	268.137	96.8159	98.0125	96.538	97.9452
	268.309	96.8145	98.0084	96.5368	97.9476
	268.478	96.8121	98.0078	96.5549	97.9672
	268.651	96.8099	98.0088	96.565	97.9761
	268.828	96.8081	98.0161	96.5726	97.9822
	268.995	96.8081	98.0252	96.5794	97.9878
	269.165	96.8074	98.0284	96.584	97.9872
	269.329	96.8068	98.0285	96.5883	97.9888
	269.5	96.8063	98.0306	96.5918	97.9904
	269.668	96.8064	98.0375	96.5947	97.9917
	269.846	96.8062	98.0392	96.5941	97.9912
	270.01	96.806	98.0456	96.5949	97.9915
	270.186	96.8059	98.0533	96.5957	97.9918
	270.362	96.806	98.061	96.5963	97.992
	270.531	96.8059	98.0759	96.5961	97.9919
	270.703	96.8059	98.0845	96.5962	97.9919
	270.865	96.8059	98.0909	96.596	97.9917
	271.038	96.8043	98.0957	96.5952	97.9908
	271.213	96.8018	98.0921	96.5923	97.9879
	271.384	96.798	98.09	96.5885	97.9841
	271.548	96.7935	98.0864	96.5833	97.9789
	271.717	96.7923	98.0812	96.5768	97.9724
	271.886	96.7883	98.0696	96.5655	97.9611
	272.053	96.7887	98.0601	96.5557	97.9513
	272.219	96.7898	98.051	96.5463	97.9419
	272.396	96.7959	98.0422	96.5373	97.9329
	272.566	96.7989	98.0326	96.5278	97.9233
	272.746	96.8013	98.025	96.5201	97.9157
	272.909	96.8034	98.0185	96.5136	97.9091
	273.082	96.8049	98.0127	96.5078	97.9034
	273.237	96.8061	98.0113	96.5063	97.9019
	273.413	96.8069	98.0084	96.5036	97.8991
	273.589	96.8075	98.0061	96.5011	97.8967
	273.759	96.8067	98.004	96.4991	97.8946
	273.932	96.8066	98.004	96.4991	97.8946
	274.104	96.8065	98.0032	96.4984	97.8939
	274.272	96.8064	98.0025	96.4977	97.8932
	274.439	96.8062	98.002	96.4971	97.8927
	274.613	96.8061	98.002	96.4972	97.8927
	274.791	96.806	98.0019	96.497	97.8926
	274.945	96.806	98.0018	96.4968	97.8924
	275.122	96.806	98.0016	96.4967	97.8923
	275.288	96.8059	98.0016	96.4967	97.8923
	275.465	96.8059	98.0016	96.4967	97.8923
	275.634	96.8059	98.0015	96.4967	97.8922
	275.806	96.8059	98.0015	96.4966	97.8922
	275.972	96.8058	98.0015	96.4966	97.8921
	276.147	96.8053	98.0011	96.4961	97.8916
	276.316	96.8043	97.9997	96.4947	97.8902
	276.483	96.8012	97.9975	96.4925	97.8881
	276.659	96.7972	97.9928	96.4878	97.8833
	276.826	96.7921	97.9874	96.4825	97.8781
	276.993	96.7863	97.981	96.4761	97.8717
	277.167	96.7756	97.9737	96.4689	97.8644
	277.335	96.7665	97.9624	96.4574	97.853
	277.508	96.7575	97.9556	96.4479	97.8434
	277.685	96.7485	97.9557	96.439	97.8345
	277.856	96.7393	97.9577	96.4305	97.8261
	278.024	96.7317	97.9642	96.4229	97.8213
	278.197	96.7251	97.9694	96.4164	97.8237
	278.364	96.7191	97.9746	96.4108	97.8287
	278.529	96.7171	97.9798	96.4059	97.8347
	278.706	96.714	97.9879	96.4047	97.8504
	278.879	96.7113	97.993	96.4025	97.8575
	279.051	96.709	97.9968	96.4005	97.8593
	279.221	96.7089	98.0001	96.3987	97.8646
	279.399	96.7081	97.9994	96.3988	97.8668
	279.562	96.7073	98.0002	96.3982	97.8707
	279.73	96.7066	98.001	96.3976	97.8745
	279.894	96.7067	98.0015	96.3972	97.8782
	280.066	96.7065	98.0012	96.3972	97.8829
	280.24	96.7063	98.0014	96.3971	97.886
	280.405	96.7061	98.0015	96.397	97.8885
	280.584	96.7061	98.0015	96.3969	97.8907
	280.756	96.7061	98.0015	96.3969	97.8903
	280.926	96.7061	98.0015	96.3969	97.891
	281.093	96.706	98.0015	96.3968	97.8915
	281.269	96.706	98.0015	96.3968	97.892
	281.445	96.706	98.0015	96.3968	97.8919
	281.606	96.706	98.0015	96.3968	97.892
	281.773	96.706	98.0015	96.3968	97.8921
	281.953	96.706	98.0015	96.3968	97.8922
	282.12	96.706	98.0015	96.3968	97.8921
	282.286	96.706	98.0015	96.3996	97.8922
	282.462	96.706	98.0015	96.4086	97.8922
	282.635	96.706	98.0015	96.419	97.8922
	282.809	96.706	98.0015	96.4304	97.8922
	282.986	96.706	98.0015	96.4359	97.8922
	283.152	96.706	98.0012	96.4448	97.8919
	283.323	96.7045	98.0003	96.4535	97.891
	283.497	96.7019	97.9975	96.4572	97.888
	283.66	96.6982	97.9937	96.4604	97.8842
	283.833	96.6937	97.9885	96.4617	97.879
	284.008	96.6841	97.9819	96.4613	97.8726
	284.18	96.6753	97.9706	96.4543	97.8612
	284.345	96.6661	97.9608	96.4484	97.8515
	284.51	96.6567	97.9514	96.4421	97.8421
	284.676	96.6454	97.9424	96.4357	97.833
	284.854	96.6367	97.944	96.423	97.8235
	285.028	96.6292	97.9474	96.4098	97.8158
	285.197	96.6223	97.9519	96.4024	97.8093
	285.372	96.6196	97.9573	96.3967	97.8035
	285.542	96.6159	97.9758	96.3923	97.802
	285.707	96.6127	97.9852	96.3894	97.7993
	285.879	96.6099	97.9918	96.3878	97.7968
	286.046	96.6098	97.9978	96.3869	97.7948
	286.218	96.6087	97.9968	96.392	97.8059
	286.399	96.6077	97.9985	96.3938	97.8135
	286.549	96.6069	98.0001	96.3949	97.8149
	286.712	96.607	98.0014	96.3959	97.815
	286.891	96.6067	98.0008	96.3958	97.8209
	287.064	96.6065	98.0011	96.3962	97.8211
	287.239	96.6063	98.0014	96.3965	97.8221
	287.401	96.6063	98.0015	96.3967	97.8282
	287.576	96.6063	98.0015	96.3966	97.8302
	287.756	96.6062	98.0015	96.3967	97.8366
	287.919	96.6062	98.0015	96.3968	97.8441
	288.09	96.609	98.0015	96.3968	97.8518
	288.266	96.6179	98.0015	96.3967	97.8666
	288.44	96.6252	98.001	96.3962	97.8748
	288.609	96.6268	97.9997	96.3948	97.88
	288.78	96.6283	97.9975	96.3927	97.8836
	288.947	96.6278	97.9926	96.3879	97.8782
	289.126	96.6279	97.9874	96.3826	97.8746
	289.296	96.6224	97.981	96.3763	97.8699
	289.458	96.6032	97.9737	96.369	97.8639
	289.636	96.5896	97.9624	96.3576	97.8521
	289.807	96.5768	97.9527	96.348	97.8428
	289.974	96.5639	97.9438	96.3391	97.8342
	290.147	96.5496	97.9355	96.3307	97.826
	290.317	96.5386	97.9279	96.3231	97.8183
	290.484	96.5321	97.9214	96.3165	97.8118
	290.669	96.5322	97.9158	96.311	97.8063
	290.847	96.5399	97.9107	96.306	97.8014
	291.006	96.5386	97.9096	96.3049	97.8003
	291.174	96.5386	97.9074	96.3026	97.798
	291.34	96.544	97.9053	96.3006	97.796
	291.515	96.5513	97.9036	96.2989	97.7943
	291.687	96.5503	97.9036	96.2989	97.7943
[truncated: 1,902 more rows]

## Sheet: Supplementary Fig. 5b
1D XRD
2-Theta (°)	PVDF fibers	Air-blowing fibers	Composite fibers	Ferroelectret fiber
10	91.386	105.903	146.061	173.29
10.0504	91.386	104.903	145.061	173.29
10.1008	91.386	104.903	145.061	173.29
10.1512	91.386	103.903	144.061	172.29
10.2017	91.386	103.903	144.061	172.29
10.2521	91.386	103.903	143.061	171.29
10.3025	92.386	103.903	143.061	171.29
10.3529	92.386	103.903	143.061	171.29
10.4033	93.386	102.903	142.061	171.29
10.4538	95.386	102.903	142.061	171.29
10.5042	96.386	102.903	141.061	172.29
10.5546	96.386	102.903	141.061	173.29
10.605	98.386	102.903	141.061	174.29
10.6554	98.386	102.903	140.061	175.29
10.7058	97.386	102.903	140.061	175.29
10.7563	96.386	102.903	140.061	174.29
10.8067	95.386	102.903	139.061	173.29
10.8571	93.386	102.903	139.061	171.29
10.9075	92.386	102.903	139.061	169.29
10.9579	91.386	102.903	139.061	168.29
11.0084	90.386	102.903	138.061	168.29
11.0588	89.386	101.903	138.061	169.29
11.1092	88.386	101.903	138.061	171.29
11.1596	87.386	101.903	138.061	172.29
11.21	86.386	101.903	138.061	173.29
11.2605	85.386	101.903	137.061	174.29
11.3109	84.386	101.903	137.061	172.29
11.3613	83.386	101.903	137.061	169.29
11.4117	82.386	101.903	137.061	169.29
11.4621	81.386	100.903	137.061	169.29
11.5125	81.386	100.903	137.061	168.29
11.563	81.386	100.903	137.061	168.29
11.6134	81.386	99.9032	137.061	168.29
11.6638	82.386	99.9032	137.061	168.29
11.7142	82.386	98.9032	137.061	168.29
11.7646	82.386	98.9032	136.061	167.29
11.815	83.386	97.9032	136.061	167.29
11.8655	83.386	97.9032	136.061	167.29
11.9159	83.386	96.9032	136.061	167.29
11.9663	84.386	96.9032	136.061	167.29
12.0167	84.386	95.9032	136.061	166.29
12.0671	84.386	94.9032	136.061	166.29
12.1176	84.286	94.9032	136.061	166.29
12.168	83.886	93.9032	136.061	167.29
12.2184	83.686	93.9032	136.061	167.29
12.2688	83.586	92.9032	136.061	166.29
12.3192	83.386	92.9032	136.061	166.29
12.3697	83.386	92.9032	136.061	166.29
12.4201	82.986	91.9032	136.061	166.29
12.4705	82.386	91.9032	136.061	166.29
12.5209	81.386	91.9032	136.061	166.29
12.5713	82.386	91.9032	136.061	166.29
12.6217	81.386	91.9032	136.061	166.29
12.6722	80.386	91.9032	136.061	166.29
12.7226	80.386	91.9032	136.061	166.29
12.773	79.386	91.9032	136.061	166.29
12.8234	78.386	91.9032	136.061	166.29
12.8738	77.386	92.9032	135.061	166.29
12.9243	77.386	92.9032	135.061	165.29
12.9747	76.386	92.9032	135.061	165.29
13.0251	75.386	92.9032	135.061	165.29
13.0755	75.386	93.9032	135.061	165.29
13.1259	76.386	93.9032	135.061	165.29
13.1763	76.386	93.9032	135.061	165.29
13.2267	77.386	93.9032	134.061	165.29
13.2772	77.386	93.9032	134.061	165.29
13.3276	77.386	94.9032	134.061	165.29
13.378	77.386	94.9032	134.061	165.29
13.4284	78.386	94.9032	134.061	165.29
13.4788	78.386	94.9032	134.061	164.29
13.5293	79.386	94.9032	133.061	164.29
13.5797	79.386	94.9032	133.061	164.29
13.6301	80.386	94.9032	133.061	164.29
13.6805	80.386	94.9032	133.061	165.29
13.7309	81.386	94.9032	133.061	165.29
13.7813	81.386	94.9032	134.061	165.29
13.8318	81.386	94.9032	134.061	165.29
13.8822	81.386	94.9032	134.061	165.29
13.9326	82.386	94.9032	134.061	165.29
13.983	82.386	94.9032	134.061	165.29
14.0334	82.386	94.9032	135.061	165.29
14.0839	82.386	94.9032	135.061	165.29
14.1343	82.386	94.9032	135.061	165.29
14.1847	82.386	94.9032	135.061	165.29
14.2351	82.386	94.9032	136.061	165.29
14.2855	82.386	94.9032	136.061	166.29
14.336	82.386	94.9032	136.061	166.29
14.3864	82.386	94.9032	136.061	166.29
14.4368	82.386	94.9032	137.061	166.29
14.4872	82.386	95.9032	137.061	166.29
14.5376	82.386	95.9032	137.061	166.29
14.588	81.386	95.9032	137.061	166.29
14.6385	82.386	95.9032	137.061	166.29
14.6889	81.386	96.9032	137.061	166.29
14.7393	81.386	96.9032	138.061	167.29
14.7897	81.386	96.9032	138.061	167.29
14.8401	81.386	97.9032	138.061	167.29
14.8905	80.386	97.9032	138.061	167.29
14.941	80.386	98.9032	138.061	167.29
14.9914	81.386	98.9032	138.061	167.29
15.0418	81.386	99.9032	138.061	167.29
15.0922	81.386	100.903	138.061	167.29
15.1426	81.386	100.903	138.061	167.29
15.1931	81.386	101.903	138.061	168.29
15.2435	81.386	101.903	137.061	168.29
15.2939	81.386	102.903	137.061	168.29
15.3443	81.386	102.903	137.061	168.29
15.3947	82.386	103.903	137.061	168.29
15.4451	82.386	103.903	137.061	168.29
15.4956	82.386	104.903	138.061	169.29
15.546	82.386	104.903	138.061	169.29
15.5964	83.386	105.903	138.061	170.29
15.6468	83.386	105.903	138.061	170.29
15.6972	83.386	106.903	138.061	170.29
15.7477	83.386	106.903	138.061	171.29
15.7981	82.386	106.903	139.061	171.29
15.8485	82.386	107.903	139.061	172.29
15.8989	82.386	107.903	140.061	172.29
15.9493	82.386	107.903	140.061	173.29
15.9998	82.386	107.903	141.061	173.29
16.0502	82.386	107.903	141.061	174.29
16.1006	82.386	108.903	142.061	174.29
16.151	81.386	108.903	142.061	174.29
16.2014	81.386	108.903	143.061	175.29
16.2518	80.386	108.903	143.061	176.29
16.3023	80.386	108.903	144.061	176.29
16.3527	80.386	108.903	145.061	177.29
16.4031	81.386	109.903	145.061	177.29
16.4535	82.386	109.903	146.061	178.29
16.5039	83.386	109.903	147.061	179.29
16.5543	84.386	109.903	147.061	179.29
16.6048	85.386	110.903	148.061	180.29
16.6552	86.386	110.903	149.061	181.29
16.7056	87.386	110.903	149.061	182.29
16.756	88.386	111.903	150.061	182.29
16.8064	89.386	111.903	151.061	183.29
16.8569	90.386	111.903	151.061	184.29
16.9073	89.386	112.903	152.061	184.29
16.9577	96.386	112.903	153.061	185.29
17.0081	101.386	113.903	153.061	185.29
17.0585	103.386	113.903	154.061	186.29
17.109	103.386	114.903	155.061	186.29
17.1594	100.386	114.903	156.061	187.29
17.2098	96.386	115.903	156.061	188.29
17.2602	94.386	115.903	157.061	188.29
17.3106	92.386	116.903	158.061	189.29
17.361	92.386	117.903	159.061	190.29
17.4115	92.386	117.903	159.061	191.29
17.4619	92.386	118.903	160.061	192.29
17.5123	91.386	119.903	161.061	192.29
17.5627	92.386	120.903	162.061	193.29
17.6131	91.386	120.903	162.061	194.29
17.6636	90.386	121.903	163.061	194.29
17.714	90.386	122.903	164.061	195.29
17.7644	89.386	123.903	164.061	195.29
17.8148	89.386	123.903	165.061	196.29
17.8652	89.386	124.903	165.061	196.29
17.9156	88.386	125.903	166.061	197.29
17.9661	88.386	126.903	166.061	197.29
18.0165	86.386	126.903	167.061	198.29
18.0669	85.386	127.903	167.061	198.29
18.1173	86.386	127.903	167.061	198.29
18.1677	88.386	128.903	168.061	199.29
18.2182	91.386	128.903	168.061	199.29
18.2686	96.386	128.903	168.061	199.29
18.319	97.386	129.903	168.061	199.29
18.3694	98.386	129.903	168.061	199.29
18.4198	99.386	129.903	169.061	198.29
18.4702	100.386	129.903	169.061	198.29
18.5206	100.386	130.903	169.061	198.29
18.5711	100.386	130.903	169.061	198.29
18.6215	101.386	130.903	168.061	199.29
18.6719	102.386	130.903	169.061	202.29
18.7223	101.386	131.903	169.061	199.29
18.7727	99.386	131.903	169.061	197.29
18.8232	95.386	131.903	169.061	196.29
18.8736	92.386	132.903	170.061	195.29
18.924	91.386	132.903	170.061	197.29
18.9744	90.386	133.903	171.061	201.29
19.0248	90.386	133.903	171.061	204.29
19.0753	93.386	134.903	172.061	205.29
19.1257	96.386	135.903	172.061	205.29
19.1761	98.386	136.903	173.061	205.29
19.2265	100.386	137.903	174.061	203.29
19.2769	102.386	139.903	174.061	201.29
19.3273	102.386	140.903	175.061	201.29
19.3778	102.386	142.903	175.061	202.29
19.4282	100.386	143.903	176.061	205.29
19.4786	101.386	145.903	177.061	207.29
19.529	101.386	147.903	179.061	211.29
19.5794	104.386	149.903	182.061	215.29
19.6299	105.386	150.903	185.061	221.29
19.6803	106.386	152.903	188.061	226.29
19.7307	107.386	154.903	191.061	231.29
19.7811	108.386	156.903	192.061	235.29
19.8315	108.386	158.903	193.061	240.29
19.8819	109.386	160.903	194.261	243.29
19.9324	110.386	161.903	194.561	246.29
19.9828	111.386	163.903	195.661	246.29
20.0332	111.386	164.903	197.061	247.29
20.0836	112.386	165.903	200.061	248.29
20.134	113.386	166.903	203.061	249.29
20.1844	114.386	167.903	205.061	252.29
20.2349	114.386	168.903	206.061	258.29
20.2853	113.386	168.903	206.061	267.29
20.3357	114.386	168.903	206.061	276.29
20.3861	116.386	168.903	208.061	284.29
20.4365	117.386	167.903	209.061	290.29
20.487	118.386	167.903	212.061	294.29
20.5374	117.386	165.903	215.061	292.29
20.5878	116.386	164.903	217.061	286.29
20.6382	114.386	163.903	217.061	275.29
20.6886	114.386	161.903	216.061	264.29
20.739	113.386	159.903	212.061	255.29
20.7895	113.386	157.903	208.061	251.29
20.8399	112.386	155.903	203.061	248.29
20.8903	112.386	152.903	199.061	244.29
20.9407	111.386	150.903	196.061	239.29
20.9911	110.386	148.903	193.061	232.29
21.0416	110.386	145.903	191.061	226.29
21.092	109.386	143.903	188.061	220.29
21.1424	108.386	141.903	184.061	215.29
21.1928	107.386	138.903	181.061	212.29
21.2432	107.386	136.903	178.061	211.29
21.2936	106.386	135.903	175.061	209.29
21.3441	105.386	133.903	173.061	206.29
21.3945	105.386	131.903	172.061	202.29
21.4449	105.386	130.903	171.061	196.29
21.4953	104.386	128.903	171.061	191.29
21.5457	104.386	127.903	170.061	187.29
21.5962	103.386	126.903	169.061	185.29
21.6466	103.386	126.903	168.061	185.29
21.697	103.386	125.903	167.061	185.29
21.7474	102.386	125.903	166.061	184.29
21.7978	102.386	124.903	165.061	183.29
21.8483	102.386	124.903	166.061	182.29
21.8987	102.386	123.903	167.061	182.29
21.9491	102.386	123.903	167.061	182.29
21.9995	102.386	123.903	169.861	184.29
22.0499	102.386	123.903	169.261	187.29
22.1003	102.386	123.903	166.961	189.29
22.1508	102.386	124.903	166.561	190.29
22.2012	102.386	124.903	164.061	189.29
22.2516	103.386	126.903	162.061	187.29
22.302	103.386	123.903	162.061	186.29
22.3524	103.386	123.903	162.061	184.29
22.4029	104.386	122.903	161.061	182.29
22.4533	104.386	120.903	161.061	182.29
22.5037	104.386	120.903	160.061	182.29
22.5541	104.386	120.903	160.061	182.29
22.6045	104.386	119.903	159.061	181.29
22.6549	104.386	119.903	159.061	181.29
22.7054	104.386	119.903	159.061	182.29
22.7558	104.386	118.903	158.061	182.29
22.8062	103.386	118.903	158.061	182.29
22.8566	103.386	118.903	157.061	182.29
22.907	102.386	117.903	157.061	181.29
22.9575	102.386	117.903	156.061	181.29
23.0079	102.386	117.903	156.061	181.29
23.0583	102.386	117.903	155.061	180.29
23.1087	101.386	117.903	155.061	180.29
23.1591	101.386	117.903	155.061	180.29
23.2095	101.386	117.903	154.061	179.29
23.26	100.386	117.903	154.061	179.29
23.3104	100.386	117.903	154.061	178.29
23.3608	100.386	117.903	154.061	178.29
23.4112	100.386	117.903	154.061	177.29
23.4616	100.386	117.903	154.061	177.29
23.512	100.386	117.903	154.061	177.29
23.5625	99.386	116.903	154.061	177.29
23.6129	99.386	116.903	154.061	177.29
23.6633	99.386	116.903	154.061	176.29
23.7137	99.386	115.903	154.061	176.29
23.7641	99.386	115.903	154.061	176.29
23.8146	99.386	114.903	154.061	176.29
23.865	99.386	114.903	154.061	175.29
23.9154	99.386	113.903	154.061	175.29
23.9658	99.386	112.903	154.061	175.29
24.0162	99.386	112.903	154.061	175.29
24.0666	99.386	111.903	154.061	175.29
24.1171	99.386	110.903	155.061	175.29
24.1675	99.386	110.903	155.061	175.29
24.2179	99.386	109.903	155.061	174.29
24.2683	99.386	109.903	155.061	174.29
24.3187	99.386	109.903	155.061	174.29
24.3692	99.386	108.903	155.061	174.29
24.4196	99.386	108.903	155.061	174.29
24.47	99.386	108.903	155.061	174.29
24.5204	100.386	108.903	154.061	174.29
24.5708	100.386	108.903	154.061	174.29
24.6212	99.386	108.903	154.061	174.29
24.6717	99.386	109.903	154.061	174.29
24.7221	99.386	109.903	154.061	174.29
24.7725	99.386	109.903	154.061	173.29
24.8229	98.386	110.903	153.061	173.29
24.8733	98.386	110.903	153.061	173.29
24.9237	98.386	110.903	153.061	173.29
24.9742	98.386	110.903	153.061	173.29
25.0246	98.386	110.903	152.061	173.29
25.075	97.386	110.903	152.061	172.29
25.1254	97.386	110.903	152.061	172.29
25.1758	97.386	110.903	152.061	172.29
25.2263	97.386	110.903	151.061	172.29
25.2767	97.386	110.903	151.061	171.29
25.3271	98.386	109.903	151.061	171.29
25.3775	98.386	109.903	150.061	171.29
25.4279	98.386	108.903	150.061	171.29
25.4783	98.386	108.903	150.061	170.29
25.5288	99.386	107.903	149.061	170.29
25.5792	99.386	107.903	149.061	170.29
25.6296	99.386	106.903	149.061	169.29
25.68	101.386	106.903	148.061	169.29
25.7304	101.386	105.903	148.061	169.29
25.7809	101.386	105.903	147.061	169.29
25.8313	101.386	104.903	147.061	168.29
25.8817	101.386	104.903	147.061	168.29
25.9321	101.386	104.903	147.061	168.29
25.9825	100.386	103.903	146.061	167.29
26.0329	99.386	103.903	146.061	167.29
26.0834	97.386	103.903	146.061	167.29
26.1338	96.386	103.903	146.061	166.29
26.1842	95.386	103.903	146.061	166.29
26.2346	95.386	103.903	146.061	166.29
26.285	94.386	103.903	146.061	166.29
26.3355	93.386	103.903	146.061	165.29
26.3859	92.386	103.903	146.061	165.29
26.4363	91.386	103.903	146.061	165.29
26.4867	90.386	103.903	146.061	165.29
26.5371	90.386	103.903	146.061	165.29
26.5876	89.386	103.903	146.061	165.29
26.638	89.386	103.903	146.061	164.29
26.6884	88.386	103.903	146.061	164.29
26.7388	88.386	103.903	145.061	164.29
26.7892	88.386	102.903	145.061	164.29
26.8396	88.386	102.903	145.061	164.29
26.8901	87.386	102.903	145.061	165.29
26.9405	88.386	102.903	145.061	165.29
26.9909	88.386	102.903	145.061	165.29
27.0413	88.386	101.903	144.061	165.29
27.0917	89.386	101.903	144.061	166.29
27.1422	89.386	101.903	144.061	166.29
27.1926	89.386	101.903	144.061	166.29
27.243	89.386	101.903	143.061	166.29
27.2934	89.386	101.903	143.061	166.29
27.3438	89.386	101.903	143.061	167.29
27.3942	89.386	101.903	142.061	167.29
27.4447	90.386	102.903	142.061	167.29
27.4951	92.386	102.903	141.061	167.29
27.5455	94.386	102.903	141.061	168.29
27.5959	94.386	102.903	141.061	168.29
27.6463	94.986	103.903	140.061	168.29
27.6968	95.486	103.903	140.061	168.29
27.7472	95.686	103.903	140.061	168.29
27.7976	95.886	103.903	139.061	168.29
27.848	96.386	104.903	139.061	168.29
27.8984	98.386	104.903	139.061	169.29
27.9488	99.386	104.903	138.061	169.29
27.9993	102.386	104.903	138.061	169.29
28.0497	105.386	104.903	138.061	168.29
28.1001	106.386	104.903	138.061	168.29
28.1505	106.386	104.903	138.061	168.29
28.2009	104.386	104.903	138.061	168.29
28.2513	103.386	103.903	138.061	168.29
28.3018	102.386	103.903	138.061	168.29
28.3522	99.386	103.903	138.061	167.29
28.4026	95.386	102.903	138.061	167.29
28.453	91.386	102.903	139.061	167.29
28.5034	88.386	101.903	139.061	166.29
28.5539	86.386	101.903	139.061	166.29
28.6043	86.386	101.903	139.061	165.29
28.6547	88.386	100.903	139.061	165.29
28.7051	89.386	100.903	139.061	164.29
28.7555	89.386	99.9032	139.061	164.29
28.8059	88.386	99.9032	139.061	163.29
28.8564	87.386	98.9032	139.061	163.29
28.9068	88.386	98.9032	139.061	162.29
28.9572	88.386	97.9032	139.061	162.29
29.0076	88.386	97.9032	139.061	161.29
29.058	87.386	97.9032	138.061	160.29
29.1085	84.386	96.9032	138.061	160.29
29.1589	80.386	96.9032	138.061	159.29
29.2093	79.386	96.9032	138.061	159.29
29.2597	83.386	95.9032	137.061	158.29
29.3101	83.386	95.9032	137.061	157.29
29.3605	82.386	95.9032	137.061	157.29
29.411	82.386	94.9032	136.061	157.29
29.4614	81.386	94.9032	136.061	156.29
29.5118	81.386	94.9032	135.061	156.29
29.5622	81.386	94.9032	135.061	156.29
29.6126	81.386	94.9032	134.061	155.29
29.663	82.386	93.9032	134.061	155.29
29.7135	82.386	93.9032	133.061	155.29
29.7639	82.386	93.9032	133.061	154.29
29.8143	82.386	93.9032	132.061	154.29
29.8647	83.386	93.9032	132.061	154.29
29.9152	84.386	93.9032	131.061	153.29
29.9656	84.386	93.9032	131.061	153.29
30.016	84.386	93.9032	130.061	153.29
30.0664	84.386	94.9032	130.061	153.29
30.1168	84.386	94.9032	130.061	153.29
30.1672	84.386	94.9032	130.061	152.29
30.2176	84.386	94.9032	129.061	152.29
30.2681	83.386	94.9032	129.061	152.29
30.3185	83.386	94.9032	129.061	152.29
30.3689	83.386	94.9032	129.061	152.29
30.4193	82.386	93.9032	129.061	152.29
30.4697	82.386	93.9032	129.061	152.29
30.5202	81.386	93.9032	129.061	152.29
30.5706	81.386	92.9032	129.061	152.29
30.621	81.386	92.9032	129.061	152.29
30.6714	80.386	92.9032	129.061	152.29
30.7218	80.386	91.9032	130.061	152.29
30.7722	79.386	91.9032	130.061	152.29
30.8227	79.386	90.9032	130.061	152.29
30.8731	78.386	89.9032	131.061	152.29
30.9235	78.386	89.9032	131.061	152.29
30.9739	77.386	88.9032	132.061	152.29
31.0243	77.386	88.9032	132.061	152.29
31.0748	77.386	87.9032	132.061	152.29
31.1252	77.386	87.9032	133.061	152.29
31.1756	77.386	87.9032	133.061	152.29
31.226	77.386	86.9032	133.061	152.29
31.2764	77.386	86.9032	133.061	152.29
31.3269	77.386	86.9032	133.061	152.29
31.3773	77.386	86.9032	134.061	152.29
31.4277	77.386	86.9032	134.061	152.29
31.4781	77.386	86.9032	134.061	152.29
31.5285	76.386	86.9032	134.061	152.29
31.5789	76.386	87.9032	134.061	152.29
31.6294	76.386	87.9032	133.061	152.29
31.6798	76.386	87.9032	133.061	152.29
31.7302	75.386	87.9032	133.061	151.29
31.7806	75.386	87.9032	133.061	151.29
31.831	74.386	88.9032	132.061	151.29
31.8815	74.386	88.9032	132.061	151.29
31.9319	73.386	88.9032	132.061	151.29
31.9823	73.386	88.9032	131.061	151.29
32.0327	73.386	87.9032	131.061	151.29
32.0831	72.386	87.9032	130.061	150.29
32.1335	72.386	87.9032	130.061	150.29
32.184	71.386	87.9032	129.061	150.29
32.2344	71.386	86.9032	129.061	150.29
32.2848	71.386	86.9032	128.061	149.29
32.3352	71.386	86.9032	128.061	149.29
32.3856	71.386	85.9032	127.061	149.29
32.4361	71.386	85.9032	127.061	149.29
32.4865	72.386	84.9032	126.061	148.29
32.5369	72.386	84.9032	126.061	148.29
32.5873	73.386	84.9032	125.061	148.29
32.6377	73.386	83.9032	125.061	148.29
32.6881	74.386	83.9032	125.061	147.29
32.7386	74.386	83.9032	125.061	147.29
32.789	74.386	83.9032	125.061	147.29
32.8394	74.386	82.9032	125.061	146.29
32.8898	74.386	82.9032	125.061	146.29
32.9402	74.386	82.9032	125.061	146.29
32.9907	74.086	82.9032	124.061	145.29
33.0411	73.986	82.9032	124.061	145.29
33.0915	73.686	82.9032	124.061	145.29
33.1419	73.586	82.9032	124.061	144.29
33.1923	73.386	82.9032	124.061	144.29
33.2427	74.386	81.9032	124.061	144.29
33.2932	73.386	81.9032	124.061	143.29
33.3436	72.386	81.9032	124.061	143.29
33.394	72.386	81.9032	124.061	143.29
33.4444	71.386	80.9032	124.061	143.29
33.4948	70.386	80.9032	124.061	142.29
33.5453	70.386	79.9032	124.061	142.29
33.5957	69.386	79.9032	124.061	142.29
33.6461	68.386	79.9032	124.061	141.29
33.6965	68.386	78.9032	124.061	141.29
33.7469	67.386	78.9032	124.061	141.29
33.7973	67.386	77.9032	124.061	141.29
33.8478	66.386	77.9032	124.061	141.29
33.8982	66.386	76.9032	124.061	140.29
33.9486	66.386	76.9032	124.061	140.29
33.999	66.386	76.9032	124.061	140.29
34.0494	65.386	75.9032	124.061	140.29
34.0999	65.386	75.9032	124.061	140.29
34.1503	65.386	75.9032	124.061	140.29
34.2007	64.386	75.9032	124.061	139.29
34.2511	64.386	74.9032	123.061	139.29
34.3015	64.386	74.9032	123.061	139.29
34.3519	64.386	74.9032	123.061	139.29
34.4024	63.386	74.9032	123.061	139.29
34.4528	63.386	74.9032	122.061	139.29
34.5032	63.386	74.9032	122.061	139.29
34.5536	62.386	74.9032	122.061	139.29
34.604	62.386	73.9032	122.061	139.29
34.6544	62.386	73.9032	121.061	139.29
34.7049	61.386	73.9032	121.061	139.29
34.7553	61.386	73.9032	121.061	139.29
34.8057	61.386	73.9032	121.061	139.29
34.8561	61.386	73.9032	120.061	139.29
34.9065	61.386	73.9032	120.061	139.29
34.9569	62.386	73.9032	120.061	139.29
35.0074	62.386	73.9032	119.061	139.29
35.0578	62.386	73.9032	119.061	139.29
35.1082	62.386	73.9032	119.061	139.29
35.1586	62.386	73.9032	119.061	139.29
35.209	63.386	74.9032	119.061	139.29
35.2595	63.386	74.9032	118.061	138.29
35.3099	63.386	74.9032	118.061	138.29
35.3603	65.386	74.9032	118.061	138.29
35.4107	65.386	74.9032	118.061	138.29
35.4611	66.386	74.9032	118.061	138.29
35.5115	65.386	75.9032	117.061	138.29
35.562	65.386	75.9032	117.061	138.29
35.6124	64.386	75.9032	117.061	138.29
35.6628	62.386	75.9032	117.061	138.29
35.7132	61.386	75.9032	117.061	138.29
35.7636	61.386	75.9032	117.061	138.29
35.8141	60.386	75.9032	117.061	138.29
35.8645	60.386	75.9032	117.061	138.29
35.9149	59.386	75.9032	117.061	137.29
35.9653	58.386	75.9032	117.061	137.29
36.0157	58.386	75.9032	116.061	137.29
36.0662	57.386	75.9032	116.061	137.29
36.1166	57.386	74.9032	116.061	137.29
36.167	57.386	74.9032	116.061	136.29
36.2174	56.386	74.9032	116.061	136.29
36.2678	56.386	73.9032	116.061	136.29
36.3182	56.386	73.9032	116.061	136.29
36.3687	56.386	73.9032	116.061	136.29
36.4191	56.386	72.9032	116.061	135.29
36.4695	56.386	72.9032	116.061	135.29
36.5199	56.386	72.9032	116.061	135.29
36.5703	56.386	71.9032	116.061	135.29
36.6208	56.386	71.9032	116.061	135.29
36.6712	55.386	70.9032	116.061	134.29
36.7216	55.386	70.9032	116.061	134.29
36.772	55.386	70.9032	116.061	134.29
36.8224	55.386	69.9032	115.061	134.29
36.8728	55.386	69.9032	115.061	133.29
36.9233	54.386	69.9032	115.061	133.29
36.9737	54.386	69.9032	115.061	133.29
37.0241	54.386	69.9032	115.061	132.29
37.0745	53.386	68.9032	115.061	132.29
37.1249	53.386	68.9032	115.061	132.29
37.1754	53.386	68.9032	115.061	132.29
37.2258	53.386	68.9032	115.061	132.29
37.2762	52.386	68.9032	115.061	131.29
37.3266	52.386	68.9032	114.061	131.29
37.377	52.386	68.9032	114.061	131.29
37.4274	52.386	68.9032	114.061	131.29
37.4779	52.386	68.9032	114.061	130.29
37.5283	52.386	68.9032	114.061	130.29
37.5787	52.386	68.9032	114.061	130.29
37.6291	52.386	68.9032	114.061	130.29
37.6795	52.386	68.9032	113.061	130.29
37.73	52.386	68.9032	113.061	130.29
37.7804	52.386	68.9032	113.061	129.29
37.8308	52.386	68.9032	113.061	129.29
37.8812	52.386	68.9032	113.061	129.29
37.9316	52.386	68.9032	113.061	129.29
37.982	52.386	68.9032	113.061	129.29
38.0325	52.386	68.9032	112.061	129.29
38.0829	52.386	68.9032	112.061	129.29
38.1333	52.386	68.9032	112.061	128.29
38.1837	52.386	68.9032	112.061	128.29
38.2341	52.386	67.9032	112.061	128.29
38.2846	52.386	67.9032	112.061	128.29
38.335	52.386	67.9032	111.061	128.29
38.3854	51.386	67.9032	111.061	128.29
38.4358	51.386	67.9032	111.061	128.29
38.4862	51.386	67.9032	111.061	128.29
38.5366	50.386	66.9032	111.061	128.29
38.5871	50.386	66.9032	111.061	128.29
38.6375	50.386	66.9032	111.061	128.29
38.6879	50.386	65.9032	111.061	128.29
38.7383	50.386	65.9032	111.061	127.29
38.7887	49.386	65.9032	111.061	127.29
38.8391	49.386	64.9032	110.061	127.29
38.8896	49.386	64.9032	110.061	127.29
38.94	49.386	64.9032	110.061	127.29
38.9904	49.386	63.9032	110.061	127.29
39.0408	49.386	63.9032	110.061	127.29
39.0912	48.386	62.9032	110.061	127.29
39.1417	48.386	62.9032	110.061	127.29
39.1921	48.386	61.9032	110.061	127.29
39.2425	48.386	61.9032	110.061	127.29
39.2929	48.386	60.9032	110.061	127.29
39.3433	48.386	60.9032	110.061	127.29
39.3937	47.386	59.9032	110.061	127.29
39.4442	47.386	59.9032	110.061	127.29
39.4946	47.386	59.9032	110.061	127.29
39.545	47.386	58.9032	110.061	127.29
39.5954	47.386	58.9032	109.061	127.29
39.6458	47.386	58.9032	109.061	127.29
39.6963	46.386	58.9032	109.061	127.29
39.7467	46.386	58.9032	109.061	127.29
39.7971	46.386	58.9032	109.061	127.29
39.8475	46.386	58.9032	109.061	127.29
39.8979	46.386	58.9032	109.061	127.29
39.9483	46.386	58.9032	109.061	127.29
39.9988	47.386	58.9032	109.061	127.29
40.0492	47.386	--	108.061	127.29
40.0996	47.386	--	108.061	--
40.15	47.386	--	108.061	--
40.2004	47.386	--	108.061	--
40.2509	47.386	--	108.061	--
40.3013	48.386	--	108.061	--
40.3517	48.386	--	108.061	--
40.4021	48.386	--	107.061	--
40.4525	48.386	--	107.061	--
40.5029	48.386	--	107.061	--
40.5534	48.386	--	107.061	--
40.6038	48.386	--	107.061	--
40.6542	48.386	--	107.061	--
40.7046	48.386	--	107.061	--
40.755	48.386	--	107.061	--
40.8055	48.386	--	107.061	--
40.8559	48.386	--	107.061	--
40.9063	48.386	--	107.061	--
40.9567	47.386	--	107.061	--
41.0071	47.386	--	107.061	--
41.0575	47.386	--	107.061	--
41.108	47.386	--	107.061	--
41.1584	47.386	--	107.061	--
41.2088	47.386	--	108.061	--
41.2592	46.386	--	108.061	--
41.3096	46.386	--	108.061	--
41.3601	46.386	--	108.061	--
41.4105	46.386	--	108.061	--
41.4609	46.386	--	108.061	--
41.5113	46.386	--	108.061	--
41.5617	46.386	--	108.061	--
41.6121	46.386	--	108.061	--
41.6626	46.386	--	109.061	--
41.713	46.386	--	109.061	--
41.7634	46.386	--	109.061	--
41.8138	46.386	--	109.061	--
41.8642	46.386	--	109.061	--
41.9147	46.386	--	109.061	--
41.9651	45.386	--	109.061	--
42.0155	45.386	--	109.061	--
42.0659	45.386	--	109.061	--
42.1163	45.386	--	109.061	--
42.1667	45.386	--	109.061	--
42.2172	45.386	--	109.061	--
42.2676	45.386	--	109.061	--
42.318	45.386	--	109.061	--
42.3684	45.386	--	109.061	--
42.4188	45.386	--	109.061	--
42.4693	44.386	--	108.061	--
42.5197	45.386	--	108.061	--
42.5701	45.386	--	108.061	--
42.6205	45.386	--	108.061	--
42.6709	45.386	--	108.061	--
42.7213	45.386	--	108.061	--
42.7718	45.386	--	107.061	--
42.8222	45.386	--	107.061	--
42.8726	46.386	--	107.061	--
42.923	46.386	--	107.061	--
42.9734	46.386	--	107.061	--
43.0239	46.386	--	106.061	--
43.0743	46.386	--	106.061	--
43.1247	46.386	--	106.061	--
43.1751	46.386	--	106.061	--
43.2255	46.386	--	105.061	--
43.2759	45.386	--	105.061	--
43.3264	45.386	--	105.061	--
43.3768	45.386	--	105.061	--
43.4272	45.386	--	104.061	--
43.4776	44.386	--	104.061	--
43.528	44.386	--	104.061	--
43.5784	44.386	--	104.061	--
43.6289	43.386	--	103.061	--
43.6793	43.386	--	103.061	--
43.7297	43.386	--	103.061	--
43.7801	42.386	--	103.061	--
43.8305	42.386	--	103.061	--
43.881	42.386	--	102.061	--
43.9314	42.386	--	102.061	--
43.9818	42.386	--	102.061	--
44.0322	42.386	--	102.061	--
44.0826	42.386	--	102.061	--
44.133	42.386	--	102.061	--
44.1835	43.386	--	102.061	--
44.2339	43.386	--	102.061	--
44.2843	43.386	--	102.061	--
44.3347	43.386	--	102.061	--
44.3851	44.386	--	102.061	--
44.4356	44.386	--	102.061	--
44.486	44.386	--	102.061	--
44.5364	44.386	--	102.061	--
44.5868	44.386	--	102.061	--
44.6372	45.386	--	102.061	--
44.6876	45.386	--	102.061	--
44.7381	45.386	--	102.061	--
44.7885	45.386	--	102.061	--
44.8389	45.386	--	102.061	--
44.8893	45.386	--	102.061	--
44.9397	45.386	--	102.061	--
44.9902	45.386	--	102.061	--
45.0406	45.386	--	102.061	--
45.091	44.386	--	102.061	--
45.1414	44.386	--	102.061	--
45.1918	44.386	--	102.061	--
45.2422	44.386	--	102.061	--
45.2927	44.386	--	102.061	--
45.3431	43.386	--	102.061	--
45.3935	43.386	--	102.061	--
45.4439	43.386	--	102.061	--
45.4943	43.386	--	102.061	--
45.5448	43.386	--	102.061	--
45.5952	43.386	--	102.061	--
45.6456	43.386	--	102.061	--
45.696	43.386	--	102.061	--
45.7464	43.386	--	102.061	--
45.7968	42.386	--	102.061	--
45.8473	42.386	--	101.061	--
45.8977	42.386	--	101.061	--
45.9481	42.386	--	101.061	--
45.9985	42.386	--	101.061	--
46.0489	42.386	--	101.061	--
46.0994	42.386	--	101.061	--
46.1498	42.386	--	101.061	--
46.2002	42.386	--	101.061	--
46.2506	42.386	--	101.061	--
46.301	42.386	--	101.061	--
46.3514	42.386	--	101.061	--
46.4019	42.386	--	101.061	--
46.4523	42.386	--	101.061	--
46.5027	42.386	--	101.061	--
46.5531	42.386	--	101.061	--
46.6035	43.386	--	101.061	--
46.654	43.386	--	101.061	--
46.7044	43.386	--	101.061	--
46.7548	44.386	--	101.061	--
46.8052	44.386	--	101.061	--
46.8556	44.386	--	101.061	--
46.9061	44.386	--	102.061	--
46.9565	45.386	--	102.061	--
47.0069	45.386	--	102.061	--
47.0573	45.386	--	102.061	--
47.1077	45.386	--	102.061	--
47.1581	45.386	--	102.061	--
47.2086	45.386	--	102.061	--
47.259	45.386	--	102.061	--
47.3094	45.386	--	102.061	--
47.3598	45.386	--	102.061	--
47.4102	44.386	--	103.061	--
47.4606	44.386	--	103.061	--
47.5111	44.386	--	103.061	--
47.5615	43.386	--	103.061	--
47.6119	43.386	--	103.061	--
47.6623	42.386	--	103.061	--
47.7127	42.386	--	103.061	--
47.7632	42.386	--	103.061	--
47.8136	41.386	--	103.061	--
47.864	41.386	--	102.061	--
47.9144	40.386	--	102.061	--
47.9648	40.386	--	102.061	--
48.0152	40.386	--	102.061	--
48.0657	40.386	--	102.061	--
48.1161	40.386	--	102.061	--
48.1665	39.386	--	102.061	--
48.2169	39.386	--	101.061	--
48.2673	39.386	--	101.061	--
48.3177	39.386	--	101.061	--
48.3682	39.386	--	101.061	--
48.4186	39.386	--	101.061	--
48.469	39.386	--	100.061	--
48.5194	39.386	--	100.061	--
48.5698	39.386	--	100.061	--
48.6203	39.386	--	100.061	--
48.6707	39.386	--	99.0606	--
48.7211	39.386	--	99.0606	--
48.7715	39.386	--	99.0606	--
48.8219	39.386	--	99.0606	--
48.8723	39.386	--	99.0606	--
48.9228	39.386	--	99.0606	--
48.9732	39.386	--	98.0606	--
49.0236	39.386	--	98.0606	--
49.074	38.386	--	98.0606	--
49.1244	38.386	--	98.0606	--
49.1749	39.386	--	98.0606	--
49.2253	38.386	--	98.0606	--
49.2757	38.386	--	98.0606	--
49.3261	38.386	--	98.0606	--
49.3765	38.386	--	98.0606	--
49.4269	38.386	--	98.0606	--
49.4774	39.386	--	98.0606	--
49.5278	39.386	--	98.0606	--
49.5782	39.386	--	98.0606	--
49.6286	39.386	--	98.0606	--
49.679	40.386	--	98.0606	--
49.7295	40.386	--	98.0606	--
49.7799	40.386	--	98.0606	--
49.8303	40.386	--	98.0606	--
49.8807	40.386	--	98.0606	--
49.9311	41.386	--	98.0606	--
49.9815	41.386	--	99.0606	--
50.032	41.386	--	99.0606	--
50.0824	41.386	--	99.0606	--
50.1328	41.386	--	99.0606	--
50.1832	41.386	--	99.0606	--
50.2336	41.386	--	99.0606	--
50.2841	41.386	--	99.0606	--
50.3345	41.386	--	99.0606	--
50.3849	41.386	--	99.0606	--
50.4353	41.386	--	99.0606	--
50.4857	41.386	--	99.0606	--
50.5361	40.386	--	99.0606	--
50.5866	40.386	--	99.0606	--
50.637	40.386	--	99.0606	--
50.6874	40.386	--	99.0606	--
50.7378	40.386	--	99.0606	--
50.7882	40.386	--	99.0606	--
50.8387	39.386	--	99.0606	--
50.8891	39.386	--	99.0606	--
50.9395	40.386	--	99.0606	--
50.9899	40.386	--	99.0606	--
51.0403	40.386	--	99.0606	--
51.0907	40.386	--	99.0606	--
51.1412	40.386	--	99.0606	--
51.1916	39.386	--	99.0606	--
51.242	39.386	--	99.0606	--
51.2924	39.386	--	99.0606	--
51.3428	39.386	--	99.0606	--
51.3933	39.386	--	99.0606	--
51.4437	38.386	--	99.0606	--
51.4941	38.386	--	99.0606	--
51.5445	38.386	--	99.0606	--
51.5949	38.386	--	99.0606	--
51.6454	37.386	--	99.0606	--
51.6958	37.386	--	99.0606	--
51.7462	37.386	--	99.0606	--
51.7966	37.386	--	98.0606	--
51.847	37.386	--	98.0606	--
51.8974	36.386	--	98.0606	--
51.9479	36.386	--	98.0606	--
51.9983	36.386	--	98.0606	--
52.0487	36.386	--	98.0606	--
52.0991	36.386	--	98.0606	--
52.1495	36.386	--	98.0606	--
52.2	36.386	--	98.0606	--
52.2504	37.386	--	98.0606	--
52.3008	37.386	--	97.0606	--
52.3512	37.386	--	97.0606	--
52.4016	37.386	--	97.0606	--
52.452	37.386	--	97.0606	--
52.5025	37.386	--	97.0606	--
52.5529	37.386	--	97.0606	--
52.6033	37.386	--	97.0606	--
52.6537	37.386	--	96.0606	--
52.7041	37.386	--	96.0606	--
52.7546	37.386	--	96.0606	--
52.805	37.386	--	96.0606	--
52.8554	37.386	--	96.0606	--
52.9058	36.386	--	96.0606	--
52.9562	36.386	--	96.0606	--
53.0066	36.386	--	96.0606	--
53.0571	36.386	--	95.0606	--
53.1075	36.386	--	95.0606	--
53.1579	36.386	--	95.0606	--
53.2083	36.386	--	95.0606	--
53.2587	36.386	--	95.0606	--
53.3092	35.386	--	95.0606	--
53.3596	35.386	--	95.0606	--
53.41	35.386	--	95.0606	--
53.4604	35.386	--	95.0606	--
53.5108	36.386	--	95.0606	--
53.5612	36.386	--	95.0606	--
53.6116	36.386	--	95.0606	--
53.6621	36.386	--	95.0606	--
53.7125	36.386	--	95.0606	--
53.7629	36.386	--	95.0606	--
53.8133	37.386	--	95.0606	--
53.8637	37.386	--	95.0606	--
53.9142	37.386	--	95.0606	--
53.9646	37.386	--	96.0606	--
54.015	37.386	--	96.0606	--
54.0654	37.386	--	96.0606	--
54.1158	37.386	--	96.0606	--
54.1662	37.386	--	96.0606	--
54.2167	37.386	--	96.0606	--
54.2671	37.386	--	96.0606	--
54.3175	37.386	--	96.0606	--
54.3679	37.386	--	96.0606	--
54.4183	37.386	--	96.0606	--
54.4688	37.386	--	96.0606	--
54.5192	37.386	--	96.0606	--
54.5696	37.386	--	96.0606	--
54.62	37.386	--	96.0606	--
54.6704	38.386	--	96.0606	--
54.7208	38.386	--	96.0606	--
54.7713	38.386	--	96.0606	--
54.8217	38.386	--	96.0606	--
54.8721	38.386	--	96.0606	--
54.9225	38.386	--	96.0606	--
54.9729	38.386	--	96.0606	--
55.0234	39.386	--	97.0606	--
55.0738	39.386	--	97.0606	--
55.1242	39.386	--	97.0606	--
55.1746	39.386	--	97.0606	--
55.225	39.386	--	97.0606	--
55.2754	39.386	--	97.0606	--
55.3259	39.386	--	97.0606	--
55.3763	39.386	--	97.0606	--
55.4267	39.386	--	97.0606	--
55.4771	39.386	--	97.0606	--
55.5275	39.386	--	98.0606	--
55.578	39.386	--	98.0606	--
55.6284	39.386	--	98.0606	--
55.6788	39.386	--	98.0606	--
55.7292	39.386	--	98.0606	--
55.7796	39.386	--	98.0606	--
55.83	39.386	--	98.0606	--
55.8805	39.386	--	98.0606	--
55.9309	39.386	--	98.0606	--
55.9813	39.386	--	98.0606	--
56.0317	39.386	--	98.0606	--
56.0821	39.386	--	98.0606	--
56.1326	39.386	--	98.0606	--
56.183	39.386	--	98.0606	--
56.2334	39.386	--	97.0606	--
56.2838	39.386	--	97.0606	--
56.3342	39.386	--	97.0606	--
56.3847	38.386	--	97.0606	--
56.4351	38.386	--	97.0606	--
56.4855	38.386	--	97.0606	--
56.5359	38.386	--	97.0606	--
56.5863	38.386	--	97.0606	--
56.6367	38.386	--	97.0606	--
56.6872	38.386	--	97.0606	--
56.7376	37.386	--	97.0606	--
56.788	37.386	--	97.0606	--
56.8384	37.386	--	97.0606	--
56.8888	37.386	--	97.0606	--
56.9393	37.386	--	97.0606	--
56.9897	37.386	--	97.0606	--
57.0401	37.386	--	96.0606	--
57.0905	37.386	--	96.0606	--
57.1409	37.386	--	96.0606	--
57.1913	37.386	--	96.0606	--
57.2418	37.386	--	96.0606	--
57.2922	37.386	--	96.0606	--
57.3426	37.386	--	96.0606	--
57.393	37.386	--	96.0606	--
57.4434	37.386	--	96.0606	--
57.4939	36.386	--	96.0606	--
57.5443	36.386	--	96.0606	--
57.5947	36.386	--	96.0606	--
57.6451	36.386	--	96.0606	--
57.6955	36.386	--	96.0606	--
57.7459	36.386	--	96.0606	--
57.7964	36.386	--	96.0606	--
57.8468	36.386	--	96.0606	--
57.8972	36.386	--	96.0606	--
57.9476	36.386	--	96.0606	--
57.998	36.386	--	96.0606	--
58.0485	36.386	--	96.0606	--
58.0989	36.386	--	95.0606	--
58.1493	36.386	--	95.0606	--
58.1997	36.386	--	95.0606	--
58.2501	36.386	--	95.0606	--
58.3005	37.386	--	95.0606	--
58.351	37.386	--	95.0606	--
58.4014	37.386	--	95.0606	--
58.4518	37.386	--	95.0606	--
58.5022	37.386	--	95.0606	--
58.5526	37.386	--	95.0606	--
58.6031	37.386	--	96.0606	--
58.6535	37.386	--	96.0606	--
58.7039	37.386	--	96.0606	--
58.7543	37.386	--	96.0606	--
58.8047	37.386	--	96.0606	--
58.8551	37.386	--	96.0606	--
58.9056	37.386	--	96.0606	--
58.956	37.386	--	95.0606	--
59.0064	37.386	--	96.0606	--
59.0568	37.386	--	96.0606	--
59.1072	37.386	--	96.0606	--
59.1576	37.386	--	97.0606	--
59.2081	37.386	--	98.0606	--
59.2585	37.386	--	98.0606	--
59.3089	37.386	--	98.0606	--
59.3593	37.386	--	98.0606	--
59.4097	37.386	--	98.0606	--
59.4601	37.386	--	97.0606	--
59.5106	37.386	--	97.0606	--
59.561	37.386	--	96.0606	--
59.6114	37.386	--	95.0606	--
59.6618	37.386	--	94.0606	--
59.7122	37.386	--	94.0606	--
59.7627	37.386	--	94.0606	--
59.8131	37.386	--	94.0606	--
59.8635	37.386	--	94.0606	--
59.9139	37.386	--	95.0606	--
59.9643	37.386	--	95.0606	--
60.0147	37.386	--	95.0606	--
60.0652	37.386	--	--	--
60.1156	36.386	--	--	--
60.166	36.386	--	--	--
60.2164	36.386	--	--	--
60.2668	36.386	--	--	--
60.3173	36.386	--	--	--
60.3677	36.386	--	--	--
60.4181	36.386	--	--	--
60.4685	35.386	--	--	--
60.5189	35.386	--	--	--
60.5694	35.386	--	--	--
60.6198	35.386	--	--	--
60.6702	35.386	--	--	--
60.7206	35.386	--	--	--
60.771	35.386	--	--	--
60.8214	35.386	--	--	--
60.8719	35.386	--	--	--
60.9223	35.386	--	--	--
60.9727	35.386	--	--	--
61.0231	35.386	--	--	--
61.0735	35.386	--	--	--
61.124	35.386	--	--	--
61.1744	35.386	--	--	--
61.2248	35.386	--	--	--
61.2752	36.386	--	--	--
61.3256	36.386	--	--	--
61.376	36.386	--	--	--
61.4265	36.386	--	--	--
61.4769	36.386	--	--	--
61.5273	36.386	--	--	--
61.5777	36.386	--	--	--
61.6281	36.386	--	--	--
61.6786	36.386	--	--	--
61.729	36.386	--	--	--
61.7794	36.386	--	--	--
61.8298	36.386	--	--	--
61.8802	36.386	--	--	--
61.9306	36.386	--	--	--
61.9811	36.386	--	--	--
62.0315	36.386	--	--	--
62.0819	36.386	--	--	--
62.1323	36.386	--	--	--
62.1827	35.386	--	--	--
62.2332	35.386	--	--	--
62.2836	35.386	--	--	--
62.334	35.386	--	--	--
62.3844	35.386	--	--	--
62.4348	34.386	--	--	--
62.4852	34.386	--	--	--
62.5357	34.386	--	--	--
62.5861	34.386	--	--	--
62.6365	34.386	--	--	--
62.6869	33.386	--	--	--
62.7373	33.386	--	--	--
62.7878	33.386	--	--	--
62.8382	33.386	--	--	--
62.8886	33.386	--	--	--
62.939	33.386	--	--	--
62.9894	33.386	--	--	--
63.0398	32.386	--	--	--
63.0903	32.386	--	--	--
63.1407	32.386	--	--	--
63.1911	32.386	--	--	--
63.2415	32.386	--	--	--
63.2919	32.386	--	--	--
63.3424	32.386	--	--	--
63.3928	32.386	--	--	--
63.4432	33.386	--	--	--
63.4936	33.386	--	--	--
63.544	33.386	--	--	--
63.5944	33.386	--	--	--
63.6448	33.386	--	--	--
63.6953	33.386	--	--	--
63.7457	33.386	--	--	--
63.7961	33.386	--	--	--
63.8465	33.386	--	--	--
63.8969	33.386	--	--	--
63.9474	34.386	--	--	--
63.9978	34.386	--	--	--
64.0482	34.386	--	--	--
64.0986	34.386	--	--	--
64.149	34.386	--	--	--
64.1994	34.386	--	--	--
64.2499	34.386	--	--	--
64.3003	33.386	--	--	--
64.3507	33.386	--	--	--
64.4011	33.386	--	--	--
64.4515	33.386	--	--	--
64.502	33.386	--	--	--
64.5524	32.386	--	--	--
64.6028	32.386	--	--	--
64.6532	32.386	--	--	--
64.7036	32.386	--	--	--
64.7541	32.386	--	--	--
64.8045	32.386	--	--	--
64.8549	32.386	--	--	--
64.9053	32.386	--	--	--
64.9557	32.386	--	--	--
65.0061	31.386	--	--	--
65.0566	32.386	--	--	--
65.107	32.386	--	--	--
65.1574	32.386	--	--	--
65.2078	32.386	--	--	--
65.2582	32.386	--	--	--
65.3087	32.386	--	--	--
65.3591	32.386	--	--	--
65.4095	32.386	--	--	--
65.4599	32.386	--	--	--
65.5103	32.386	--	--	--
65.5607	32.386	--	--	--
65.6112	33.386	--	--	--
65.6616	33.386	--	--	--
65.712	33.386	--	--	--
65.7624	33.386	--	--	--
65.8128	33.386	--	--	--
65.8632	33.386	--	--	--
65.9137	33.386	--	--	--
65.9641	33.386	--	--	--
66.0145	33.386	--	--	--
66.0649	33.386	--	--	--
66.1153	33.386	--	--	--
66.1658	33.386	--	--	--
66.2162	33.386	--	--	--
66.2666	33.386	--	--	--
66.317	33.386	--	--	--
66.3674	33.386	--	--	--
66.4179	33.386	--	--	--
66.4683	33.386	--	--	--
66.5187	32.386	--	--	--
66.5691	32.386	--	--	--
66.6195	32.386	--	--	--
66.6699	32.386	--	--	--
66.7204	32.386	--	--	--
66.7708	32.386	--	--	--
66.8212	32.386	--	--	--
66.8716	32.386	--	--	--
66.922	32.386	--	--	--
66.9724	32.386	--	--	--
67.0229	32.386	--	--	--
67.0733	32.386	--	--	--
67.1237	32.386	--	--	--
67.1741	32.386	--	--	--
67.2245	32.386	--	--	--
67.275	32.386	--	--	--
67.3254	32.386	--	--	--
67.3758	32.386	--	--	--
67.4262	32.386	--	--	--
67.4766	32.386	--	--	--
67.5271	32.386	--	--	--
67.5775	32.386	--	--	--
67.6279	32.386	--	--	--
67.6783	32.386	--	--	--
67.7287	32.386	--	--	--
67.7791	32.386	--	--	--
67.8295	32.386	--	--	--
67.88	32.386	--	--	--
67.9304	32.386	--	--	--
67.9808	32.386	--	--	--
68.0312	32.386	--	--	--
68.0816	32.386	--	--	--
68.1321	32.386	--	--	--
68.1825	31.386	--	--	--
68.2329	32.386	--	--	--
68.2833	31.386	--	--	--
68.3337	31.386	--	--	--
68.3842	31.386	--	--	--
68.4346	31.386	--	--	--
68.485	31.386	--	--	--
68.5354	31.386	--	--	--
68.5858	31.386	--	--	--
68.6363	31.386	--	--	--
68.6867	31.386	--	--	--
68.7371	31.386	--	--	--
68.7875	31.386	--	--	--
68.8379	31.386	--	--	--
68.8883	31.386	--	--	--
68.9387	31.386	--	--	--
68.9892	31.386	--	--	--
69.0396	31.386	--	--	--
69.09	31.386	--	--	--
69.1404	31.386	--	--	--
69.1908	31.386	--	--	--
69.2413	31.386	--	--	--
69.2917	31.386	--	--	--
69.3421	31.386	--	--	--
69.3925	31.386	--	--	--
69.4429	31.386	--	--	--
69.4934	31.386	--	--	--
69.5438	30.386	--	--	--
69.5942	30.386	--	--	--
69.6446	30.386	--	--	--
69.695	30.386	--	--	--
69.7455	30.386	--	--	--
69.7959	30.386	--	--	--
69.8463	30.386	--	--	--
69.8967	30.386	--	--	--
69.9471	30.386	--	--	--
69.9975	30.386	--	--	--
70.048	30.386	--	--	--
70.0984	30.386	--	--	--
70.1488	30.386	--	--	--
70.1992	31.386	--	--	--
70.2496	31.386	--	--	--
70.3	31.386	--	--	--
70.3505	31.386	--	--	--
70.4009	31.386	--	--	--
70.4513	31.386	--	--	--
70.5017	31.386	--	--	--
70.5521	31.386	--	--	--
70.6025	31.386	--	--	--
70.653	32.386	--	--	--
70.7034	32.386	--	--	--
70.7538	32.386	--	--	--
70.8042	32.386	--	--	--
70.8546	32.386	--	--	--
70.9051	32.386	--	--	--
70.9555	32.386	--	--	--
71.0059	32.386	--	--	--
71.0563	32.386	--	--	--
71.1067	31.386	--	--	--
71.1572	31.386	--	--	--
71.2076	31.386	--	--	--
71.258	31.386	--	--	--
71.3084	31.386	--	--	--
71.3588	30.386	--	--	--
71.4092	30.386	--	--	--
71.4597	30.386	--	--	--
71.5101	29.386	--	--	--
71.5605	29.386	--	--	--
71.6109	29.386	--	--	--
71.6613	29.386	--	--	--
71.7117	29.386	--	--	--
71.7622	28.386	--	--	--
71.8126	28.386	--	--	--
71.863	28.386	--	--	--
71.9134	28.386	--	--	--
71.9638	28.386	--	--	--
72.0143	29.386	--	--	--
72.0647	29.386	--	--	--
72.1151	29.386	--	--	--
72.1655	29.386	--	--	--
72.2159	29.386	--	--	--
72.2664	30.386	--	--	--
72.3168	30.386	--	--	--
72.3672	30.386	--	--	--
72.4176	30.386	--	--	--
72.468	30.386	--	--	--
72.5184	30.386	--	--	--
72.5689	31.386	--	--	--
72.6193	31.386	--	--	--
72.6697	31.386	--	--	--
72.7201	31.386	--	--	--
72.7705	31.386	--	--	--
72.8209	31.386	--	--	--
72.8714	31.386	--	--	--
72.9218	30.386	--	--	--
72.9722	30.386	--	--	--
73.0226	30.386	--	--	--
73.073	30.386	--	--	--
73.1235	30.386	--	--	--
73.1739	30.386	--	--	--
73.2243	30.386	--	--	--
73.2747	30.386	--	--	--
73.3251	30.386	--	--	--
73.3756	30.386	--	--	--
73.426	30.386	--	--	--
73.4764	29.386	--	--	--
73.5268	29.386	--	--	--
73.5772	29.386	--	--	--
73.6276	29.386	--	--	--
73.6781	29.386	--	--	--
73.7285	29.386	--	--	--
73.7789	29.386	--	--	--
73.8293	29.386	--	--	--
73.8797	29.386	--	--	--
73.9301	29.386	--	--	--
73.9806	29.386	--	--	--
74.031	29.386	--	--	--
74.0814	29.386	--	--	--
74.1318	29.386	--	--	--
74.1822	29.386	--	--	--
74.2327	29.386	--	--	--
74.2831	28.386	--	--	--
74.3335	28.386	--	--	--
74.3839	28.386	--	--	--
74.4343	28.386	--	--	--
74.4847	28.386	--	--	--
74.5352	28.386	--	--	--
74.5856	28.386	--	--	--
74.636	28.386	--	--	--
74.6864	28.386	--	--	--
74.7368	28.386	--	--	--
74.7873	28.386	--	--	--
74.8377	28.386	--	--	--
74.8881	27.386	--	--	--
74.9385	28.386	--	--	--
74.9889	27.386	--	--	--
75.0393	27.386	--	--	--
75.0898	27.386	--	--	--
75.1402	27.386	--	--	--
75.1906	27.386	--	--	--
75.241	27.386	--	--	--
75.2914	27.386	--	--	--
75.3418	27.386	--	--	--
75.3923	27.386	--	--	--
75.4427	26.386	--	--	--
75.4931	26.386	--	--	--
75.5435	26.386	--	--	--
75.5939	27.386	--	--	--
75.6444	27.386	--	--	--
75.6948	27.386	--	--	--
75.7452	27.386	--	--	--
75.7956	27.386	--	--	--
75.846	27.386	--	--	--
75.8965	27.386	--	--	--
75.9469	27.386	--	--	--
75.9973	27.386	--	--	--
76.0477	27.386	--	--	--
76.0981	27.386	--	--	--
76.1486	27.386	--	--	--
76.199	28.386	--	--	--
76.2494	28.386	--	--	--
76.2998	28.386	--	--	--
76.3502	28.386	--	--	--
76.4006	28.386	--	--	--
76.451	28.386	--	--	--
76.5015	28.386	--	--	--
76.5519	28.386	--	--	--
76.6023	28.386	--	--	--
76.6527	28.386	--	--	--
76.7031	28.386	--	--	--
76.7536	28.386	--	--	--
76.804	28.386	--	--	--
76.8544	28.386	--	--	--
76.9048	28.386	--	--	--
76.9552	28.386	--	--	--
77.0057	28.386	--	--	--
77.0561	28.386	--	--	--
77.1065	28.386	--	--	--
77.1569	28.386	--	--	--
77.2073	28.386	--	--	--
77.2577	28.386	--	--	--
77.3082	28.386	--	--	--
77.3586	28.386	--	--	--
77.409	28.386	--	--	--
77.4594	28.386	--	--	--
77.5098	28.386	--	--	--
77.5602	28.386	--	--	--
77.6107	28.386	--	--	--
77.6611	28.386	--	--	--
77.7115	27.386	--	--	--
77.7619	27.386	--	--	--
77.8123	27.386	--	--	--
77.8628	27.386	--	--	--
77.9132	27.386	--	--	--
77.9636	26.386	--	--	--
78.014	26.386	--	--	--
78.0644	26.386	--	--	--
78.1149	26.386	--	--	--
78.1653	26.386	--	--	--
78.2157	25.386	--	--	--
78.2661	25.386	--	--	--
78.3165	25.386	--	--	--
78.3669	25.386	--	--	--
78.4174	25.386	--	--	--
78.4678	25.386	--	--	--
78.5182	25.386	--	--	--
78.5686	25.386	--	--	--
78.619	25.386	--	--	--
78.6694	25.386	--	--	--
78.7199	25.386	--	--	--
78.7703	25.386	--	--	--
78.8207	25.386	--	--	--
78.8711	25.386	--	--	--
78.9215	25.386	--	--	--
78.972	25.386	--	--	--
79.0224	25.386	--	--	--
79.0728	25.386	--	--	--
79.1232	25.386	--	--	--
79.1736	25.386	--	--	--
79.2241	25.386	--	--	--
79.2745	25.386	--	--	--
79.3249	25.386	--	--	--
79.3753	25.386	--	--	--
79.4257	25.386	--	--	--
79.4761	25.386	--	--	--
79.5266	25.386	--	--	--
79.577	25.386	--	--	--
79.6274	25.386	--	--	--
79.6778	26.386	--	--	--
79.7282	27.386	--	--	--
79.7786	28.386	--	--	--
79.8291	28.386	--	--	--
79.8795	28.386	--	--	--
79.9299	28.386	--	--	--
79.9803	28.386	--	--	--
--	--	--	--	--
--	--	--	--	--
--	--	--	--	--
--	--	--	--	--
--	--	--	--	--
--	--	--	--	--
--	--	--	--	--
--	--	--	--	--
--	--	--	--	--
--	--	--	--	--
--	--	--	--	--
--	--	--	--	--
--	--	--	--	--
--	--	--	--	--
--	--	--	--	--
--	--	--	--	--
--	--	--	--	--
--	--	--	--	--
--	--	--	--	--
--	--	--	--	--
--	--	--	--	--
--	--	--	--	--
--	--	--	--	--
--	--	--	--	--
--	--	--	--	--
--	--	--	--	--
--	--	--	--	--
--	--	--	--	--
--	--	--	--	--
--	--	--	--	--
--	--	--	--	--
--	--	--	--	--
--	--	--	--	--
--	--	--	--	--
--	--	--	--	--
--	--	--	--	--
--	--	--	--	--
--	--	--	--	--
--	--	--	--	--
--	--	--	--	--
--	--	--	--	--
--	--	--	--	--
--	--	--	--	--
--	--	--	--	--
--	--	--	--	--
--	--	--	--	--
--	--	--	--	--
--	--	--	--	--
--	--	--	--	--
--	--	--	--	--
--	--	--	--	--
--	--	--	--	--
--	--	--	--	--
--	--	--	--	--
--	--	--	--	--
--	--	--	--	--
--	--	--	--	--
--	--	--	--	--
--	--	--	--	--
--	--	--	--	--
--	--	--	--	--
--	--	--	--	--
--	--	--	--	--
--	--	--	--	--
--	--	--	--	--
--	--	--	--	--
--	--	--	--	--
--	--	--	--	--
--	--	--	--	--
--	--	--	--	--
--	--	--	--	--
--	--	--	--	--
--	--	--	--	--
--	--	--	--	--
--	--	--	--	--
--	--	--	--	--
--	--	--	--	--
--	--	--	--	--
--	--	--	--	--
--	--	--	--	--
--	--	--	--	--
--	--	--	--	--
--	--	--	--	--
--	--	--	--	--
--	--	--	--	--
--	--	--	--	--
--	--	--	--	--
--	--	--	--	--
--	--	--	--	--
--	--	--	--	--
--	--	--	--	--
--	--	--	--	--
--	--	--	--	--
--	--	--	--	--
--	--	--	--	--
--	--	--	--	--
--	--	--	--	--
--	--	--	--	--
--	--	--	--	--
--	--	--	--	--

## Sheet: Supplementary Fig. 6
	PVDF fibers	Air-blowing fibers	Composite fibers	Ferroelectret fiber
	18	25	23	56
	19	26	22	54
	17	23	24	58
	21	26	21	57
	19	27	23	58

## Sheet: Supplementary Fig. 7
	XRD			FTIR
	2-Theta (°)	Intensity (a.u.)		Wavenumber (cm-1)	Transmittance (%)
	5	745.787		399.675	0
	5.05042	745.787		400.157	0
	5.10084	745.787		400.639	0
	5.15125	737.787		401.121	-0.38492
	5.20167	734.787		401.603	-0.39
	5.25209	731.787		402.085	-0.39514
	5.30251	736.787		402.567	-0.40035
	5.35293	736.787		403.05	-0.4056
	5.40334	735.787		403.532	-0.41085
	5.45376	734.787		404.014	-0.41619
	5.50418	730.787		404.496	-0.42163
	5.5546	733.787		404.978	-0.42732
	5.60502	734.787		405.46	-0.43353
	5.65543	728.787		405.942	-0.43994
	5.70585	719.787		406.424	-0.44632
	5.75627	714.787		406.906	-0.45262
	5.80669	717.787		407.389	-0.45877
	5.85711	716.787		407.871	-0.46455
	5.90753	716.787		408.353	-0.46986
	5.95794	718.787		408.835	-0.47433
	6.00836	711.787		409.317	-0.47735
	6.05878	707.787		409.799	-0.47946
	6.1092	707.787		410.281	-0.48095
	6.15962	706.787		410.764	-0.48194
	6.21003	699.787		411.246	-0.48264
	6.26045	707.787		411.728	-0.48302
	6.31087	716.787		412.21	-0.48311
	6.36129	723.787		412.692	-0.48302
	6.41171	711.787		413.174	-0.48288
	6.46213	712.787		413.656	-0.48266
	6.51254	703.787		414.138	-0.48237
	6.56296	707.787		414.62	-0.48202
	6.61338	702.787		415.103	-0.48158
	6.6638	699.787		415.585	-0.48116
	6.71422	698.787		416.067	-0.48086
	6.76463	711.787		416.549	-0.4808
	6.81505	715.787		417.031	-0.48123
	6.86547	702.787		417.513	-0.48194
	6.91589	695.787		417.995	-0.48278
	6.96631	701.787		418.477	-0.48373
	7.01672	710.787		418.959	-0.48471
	7.06714	706.787		419.442	-0.48572
	7.11756	706.787		419.924	-0.48676
	7.16798	701.787		420.406	-0.48777
	7.2184	700.787		420.888	-0.48868
	7.26882	690.787		421.37	-0.48955
	7.31923	690.787		421.852	-0.49039
	7.36965	695.787		422.334	-0.49121
	7.42007	693.787		422.816	-0.49201
	7.47049	695.787		423.298	-0.49279
	7.52091	697.787		423.781	-0.49353
	7.57132	702.787		424.263	-0.49423
	7.62174	694.787		424.745	-0.49489
	7.67216	698.787		425.227	-0.4955
	7.72258	698.787		425.709	-0.49606
	7.77299	695.787		426.191	-0.49656
	7.82341	689.787		426.673	-0.49698
	7.87383	690.787		427.155	-0.49734
	7.92425	688.787		427.637	-0.49762
	7.97467	686.787		428.12	-0.49784
	8.02509	693.787		428.602	-0.498
	8.0755	698.787		429.084	-0.49808
	8.12592	696.787		429.566	-0.49806
	8.17634	697.787		430.048	-0.49792
	8.22676	701.787		430.53	-0.49767
	8.27718	698.787		431.012	-0.49729
	8.3276	690.787		431.495	-0.49674
	8.37801	688.787		431.977	-0.49598
	8.42843	688.787		432.459	-0.49494
	8.47885	686.787		432.941	-0.49369
	8.52927	682.787		433.423	-0.49229
	8.57968	684.787		433.905	-0.49076
	8.6301	687.787		434.387	-0.48913
	8.68052	684.787		434.869	-0.4874
	8.73094	679.787		435.351	-0.48558
	8.78136	681.787		435.834	-0.48369
	8.83178	683.787		436.316	-0.48174
	8.88219	681.787		436.798	-0.47974
	8.93261	676.787		437.28	-0.47769
	8.98303	687.787		437.762	-0.4756
	9.03345	690.787		438.244	-0.47346
	9.08387	692.787		438.726	-0.4713
	9.13428	684.787		439.208	-0.46912
	9.1847	684.787		439.69	-0.46696
	9.23512	678.787		440.173	-0.46486
	9.28554	678.787		440.655	-0.46277
	9.33596	678.787		441.137	-0.46068
	9.38637	672.787		441.619	-0.45858
	9.43679	675.787		442.101	-0.45647
	9.48721	684.787		442.583	-0.45434
	9.53763	683.787		443.065	-0.4522
	9.58805	672.787		443.547	-0.45004
	9.63847	668.787		444.029	-0.44788
	9.68888	677.787		444.512	-0.4457
	9.7393	683.787		444.994	-0.4435
	9.78972	674.787		445.476	-0.44128
	9.84014	680.787		445.958	-0.43904
	9.89055	687.787		446.44	-0.43678
	9.94097	691.787		446.922	-0.43449
	9.99139	673.787		447.404	-0.43214
	10.0418	671.787		447.886	-0.42969
	10.0922	676.787		448.369	-0.4272
	10.1426	677.787		448.851	-0.42469
	10.1931	677.787		449.333	-0.42218
	10.2435	670.787		449.815	-0.41969
	10.2939	675.787		450.297	-0.41722
	10.3443	672.787		450.779	-0.41476
	10.3947	676.787		451.261	-0.41233
	10.4451	669.787		451.743	-0.4099
	10.4956	673.787		452.226	-0.40751
	10.546	678.787		452.708	-0.40518
	10.5964	682.787		453.19	-0.40292
	10.6468	676.787		453.672	-0.40073
	10.6972	670.787		454.154	-0.39864
	10.7477	675.787		454.636	-0.39668
	10.7981	671.787		455.118	-0.39492
	10.8485	673.787		455.6	-0.39347
	10.8989	674.787		456.082	-0.3922
	10.9493	683.787		456.565	-0.39105
	10.9998	676.787		457.047	-0.38999
	11.0502	674.787		457.529	-0.38895
	11.1006	673.787		458.011	-0.38795
	11.151	676.787		458.493	-0.38699
	11.2014	668.787		458.975	-0.38605
	11.2518	664.787		459.457	-0.38512
	11.3023	662.787		459.939	-0.38418
	11.3527	666.787		460.421	-0.38319
	11.4031	667.787		460.904	-0.38214
	11.4535	670.787		461.386	-0.38106
	11.5039	669.787		461.868	-0.37985
	11.5543	669.787		462.35	-0.3785
	11.6048	672.787		462.832	-0.37691
	11.6552	671.787		463.314	-0.37489
	11.7056	665.787		463.796	-0.37265
	11.756	662.787		464.278	-0.37027
	11.8064	658.787		464.761	-0.3678
	11.8569	656.787		465.243	-0.36532
	11.9073	656.787		465.725	-0.36282
	11.9577	659.787		466.207	-0.36029
	12.0081	656.787		466.689	-0.35778
	12.0585	658.787		467.171	-0.35529
	12.109	661.787		467.653	-0.35285
	12.1594	664.787		468.135	-0.3505
	12.2098	660.787		468.618	-0.34824
	12.2602	661.787		469.1	-0.34605
	12.3106	660.787		469.582	-0.34402
	12.361	666.787		470.064	-0.34218
	12.4115	662.787		470.546	-0.34064
	12.4619	660.787		471.028	-0.33957
	12.5123	661.787		471.51	-0.33879
	12.5627	661.787		471.992	-0.3382
	12.6131	661.787		472.474	-0.33775
	12.6636	666.787		472.957	-0.33736
	12.714	665.787		473.439	-0.33705
	12.7644	665.787		473.921	-0.33681
	12.8148	655.787		474.403	-0.33661
	12.8652	657.787		474.885	-0.33642
	12.9156	659.787		475.367	-0.33622
	12.9661	668.787		475.849	-0.33599
	13.0165	665.787		476.331	-0.33573
	13.0669	662.787		476.813	-0.33544
	13.1173	657.787		477.296	-0.33507
	13.1677	655.787		477.778	-0.33458
	13.2181	664.787		478.26	-0.33387
	13.2686	667.787		478.742	-0.3328
	13.319	661.787		479.224	-0.33152
	13.3694	657.787		479.706	-0.33011
	13.4198	654.787		480.188	-0.32861
	13.4702	660.787		480.67	-0.32707
	13.5206	658.787		481.152	-0.32549
	13.5711	659.787		481.635	-0.32386
	13.6215	654.787		482.117	-0.32222
	13.6719	660.787		482.599	-0.32059
	13.7223	657.787		483.081	-0.31897
	13.7728	656.787		483.563	-0.31738
	13.8232	657.787		484.045	-0.31582
	13.8736	659.787		484.527	-0.31428
	13.924	655.787		485.01	-0.31281
	13.9744	657.787		485.492	-0.31143
	14.0248	658.787		485.974	-0.3102
	14.0753	652.787		486.456	-0.30924
	14.1257	652.787		486.938	-0.30842
	14.1761	655.787		487.42	-0.3077
	14.2265	648.787		487.902	-0.30704
	14.2769	647.787		488.384	-0.30639
	14.3273	659.787		488.866	-0.30578
	14.3778	665.787		489.349	-0.30518
	14.4282	654.787		489.831	-0.3046
	14.4786	645.787		490.313	-0.30401
	14.529	646.787		490.795	-0.3034
	14.5794	652.787		491.277	-0.30276
	14.6298	658.787		491.759	-0.30208
	14.6803	656.787		492.241	-0.30136
	14.7307	652.787		492.723	-0.30056
	14.7811	650.787		493.205	-0.29964
	14.8315	649.787		493.688	-0.29855
	14.8819	652.787		494.17	-0.29717
	14.9324	655.787		494.652	-0.29561
	14.9828	658.787		495.134	-0.29395
	15.0332	657.787		495.616	-0.29222
	15.0836	659.787		496.098	-0.29048
	15.134	655.787		496.58	-0.28872
	15.1845	654.787		497.062	-0.28694
	15.2349	656.787		497.545	-0.28515
	15.2853	653.787		498.027	-0.28337
	15.3357	650.787		498.509	-0.28163
	15.3861	646.787		498.991	-0.27994
	15.4365	651.787		499.473	-0.2783
	15.487	649.787		499.955	-0.27673
	15.5374	654.787		500.437	-0.27526
	15.5878	655.787		500.919	-0.27393
	15.6382	661.787		501.401	-0.27283
	15.6886	658.787		501.884	-0.27209
	15.7391	654.787		502.366	-0.27157
	15.7895	649.787		502.848	-0.27118
	15.8399	649.787		503.33	-0.27089
	15.8903	651.787		503.812	-0.27064
	15.9407	651.787		504.294	-0.27044
	15.9911	653.787		504.776	-0.27028
	16.0416	654.787		505.258	-0.27014
	16.092	654.787		505.74	-0.27
	16.1424	648.787		506.223	-0.26985
	16.1928	654.787		506.705	-0.26966
	16.2432	658.787		507.187	-0.26942
	16.2936	656.787		507.669	-0.26914
	16.3441	647.787		508.151	-0.26875
	16.3945	648.787		508.633	-0.26823
	16.4449	652.787		509.115	-0.26748
	16.4953	651.787		509.597	-0.26636
	16.5457	651.787		510.079	-0.26501
	16.5962	650.787		510.562	-0.26353
	16.6466	650.787		511.044	-0.26195
	16.697	652.787		511.526	-0.26034
	16.7474	658.787		512.008	-0.25869
	16.7978	658.787		512.49	-0.257
	16.8483	652.787		512.972	-0.25532
	16.8987	652.787		513.454	-0.25365
	16.9491	654.787		513.937	-0.25202
	16.9995	655.787		514.419	-0.25043
	17.0499	652.787		514.901	-0.24889
	17.1003	647.787		515.383	-0.24739
	17.1508	646.787		515.865	-0.24598
	17.2012	645.787		516.347	-0.24469
	17.2516	651.787		516.829	-0.24358
	17.302	652.787		517.311	-0.24276
	17.3524	648.787		517.793	-0.24212
	17.4029	645.787		518.275	-0.2416
	17.4533	646.787		518.758	-0.24119
	17.5037	651.787		519.24	-0.24084
	17.5541	648.787		519.722	-0.24055
	17.6045	650.787		520.204	-0.24033
	17.6549	648.787		520.686	-0.24015
	17.7054	652.787		521.168	-0.23998
	17.7558	651.787		521.65	-0.23983
	17.8062	654.787		522.132	-0.2397
	17.8566	650.787		522.615	-0.2396
	17.907	650.787		523.097	-0.23953
	17.9575	647.787		523.579	-0.23948
	18.0079	659.787		524.061	-0.23943
	18.0583	661.787		524.543	-0.23936
	18.1087	660.787		525.025	-0.23926
	18.1591	653.787		525.507	-0.23914
	18.2095	646.787		525.989	-0.23902
	18.26	639.787		526.471	-0.23889
	18.3104	640.787		526.954	-0.23876
	18.3608	650.787		527.436	-0.23864
	18.4112	655.787		527.918	-0.23851
	18.4616	651.787		528.4	-0.23838
	18.512	648.787		528.882	-0.23827
	18.5625	652.787		529.364	-0.23817
	18.6129	654.787		529.846	-0.23806
	18.6633	650.787		530.328	-0.23794
	18.7137	645.787		530.811	-0.23781
	18.7641	648.787		531.293	-0.23768
	18.8146	648.787		531.775	-0.23752
	18.865	651.787		532.257	-0.23734
	18.9154	660.787		532.739	-0.23713
	18.9658	665.787		533.221	-0.23688
	19.0162	656.787		533.703	-0.23662
	19.0666	646.787		534.185	-0.23635
	19.1171	647.787		534.668	-0.23606
	19.1675	648.787		535.15	-0.23577
	19.2179	645.787		535.632	-0.23547
	19.2683	647.787		536.114	-0.23517
	19.3187	653.787		536.596	-0.23487
	19.3692	648.787		537.078	-0.23458
	19.4196	646.787		537.56	-0.23428
	19.47	649.787		538.042	-0.23397
	19.5204	656.787		538.524	-0.23366
	19.5708	653.787		539.006	-0.23334
	19.6212	648.787		539.489	-0.23302
	19.6717	649.787		539.971	-0.23268
	19.7221	651.787		540.453	-0.23231
	19.7725	648.787		540.935	-0.23193
	19.8229	643.787		541.417	-0.23155
	19.8733	648.787		541.899	-0.23118
	19.9237	650.787		542.381	-0.23081
	19.9742	648.787		542.864	-0.23046
	20.0246	647.787		543.346	-0.23011
	20.075	647.787		543.828	-0.22978
	20.1254	648.787		544.31	-0.22945
	20.1758	651.787		544.792	-0.22913
	20.2263	650.787		545.274	-0.22885
	20.2767	648.787		545.756	-0.2286
	20.3271	646.787		546.238	-0.22837
	20.3775	646.787		546.72	-0.2282
	20.4279	648.787		547.202	-0.22808
	20.4783	649.787		547.685	-0.22805
	20.5288	653.787		548.167	-0.22816
	20.5792	649.787		548.649	-0.22835
	20.6296	649.787		549.131	-0.2286
	20.68	645.787		549.613	-0.22889
	20.7304	649.787		550.095	-0.2292
	20.7809	642.787		550.577	-0.22953
	20.8313	644.787		551.059	-0.22989
	20.8817	641.787		551.542	-0.23025
	20.9321	650.787		552.024	-0.2306
	20.9825	652.787		552.506	-0.23094
	21.0329	654.787		552.988	-0.23127
	21.0834	652.787		553.47	-0.2316
	21.1338	651.787		553.952	-0.23192
	21.1842	651.787		554.434	-0.23221
	21.2346	649.787		554.916	-0.23249
	21.285	647.787		555.399	-0.23272
	21.3355	646.787		555.881	-0.2329
	21.3859	649.787		556.363	-0.23304
	21.4363	658.787		556.845	-0.23314
	21.4867	655.787		557.327	-0.2332
	21.5371	647.787		557.809	-0.23322
	21.5876	643.787		558.291	-0.2332
	21.638	649.787		558.773	-0.23313
	21.6884	651.787		559.255	-0.23302
	21.7388	649.787		559.737	-0.23286
	21.7892	649.787		560.22	-0.23264
	21.8396	653.787		560.702	-0.23238
	21.8901	652.787		561.184	-0.23206
	21.9405	647.787		561.666	-0.23168
	21.9909	641.787		562.148	-0.23125
	22.0413	649.787		562.63	-0.23076
	22.0917	651.787		563.112	-0.23022
	22.1422	649.787		563.595	-0.22964
	22.1926	645.787		564.077	-0.22901
	22.243	647.787		564.559	-0.22831
	22.2934	646.787		565.041	-0.22753
	22.3438	645.787		565.523	-0.22666
	22.3942	643.787		566.005	-0.22571
	22.4447	645.787		566.487	-0.22468
	22.4951	646.787		566.969	-0.22355
	22.5455	645.787		567.451	-0.22234
	22.5959	648.787		567.933	-0.22102
	22.6463	652.787		568.416	-0.2196
	22.6968	653.787		568.898	-0.21806
	22.7472	648.787		569.38	-0.21641
	22.7976	647.787		569.862	-0.21462
	22.848	648.787		570.344	-0.2127
	22.8984	648.787		570.826	-0.21062
	22.9488	647.787		571.308	-0.20834
	22.9993	644.787		571.79	-0.20589
	23.0497	645.787		572.273	-0.20331
	23.1001	648.787		572.755	-0.2006
	23.1505	645.787		573.237	-0.19778
	23.2009	637.787		573.719	-0.19485
	23.2513	638.787		574.201	-0.19182
	23.3018	642.787		574.683	-0.18871
	23.3522	643.787		575.165	-0.18554
	23.4026	643.787		575.647	-0.1823
	23.453	645.787		576.13	-0.17895
	23.5034	647.787		576.612	-0.17552
	23.5539	643.787		577.094	-0.17199
	23.6043	640.787		577.576	-0.16836
	23.6547	640.787		578.058	-0.16461
	23.7051	648.787		578.54	-0.16072
	23.7555	649.787		579.022	-0.15662
	23.8059	650.787		579.504	-0.1524
	23.8564	651.787		579.986	-0.14809
	23.9068	655.787		580.469	-0.14373
	23.9572	648.787		580.951	-0.13936
	24.0076	640.787		581.433	-0.13496
	24.058	640.787		581.915	-0.13056
	24.1085	642.787		582.397	-0.12617
	24.1589	646.787		582.879	-0.12181
	24.2093	650.787		583.361	-0.11748
	24.2597	651.787		583.843	-0.1132
	24.3101	645.787		584.326	-0.10896
	24.3605	642.787		584.808	-0.10478
	24.411	645.787		585.29	-0.10066
	24.4614	649.787		585.772	-0.09663
	24.5118	651.787		586.254	-0.09271
	24.5622	648.787		586.736	-0.08892
	24.6126	641.787		587.218	-0.08525
	24.663	641.787		587.7	-0.08168
	24.7135	648.787		588.182	-0.0782
	24.7639	649.787		588.665	-0.07481
	24.8143	650.787		589.147	-0.07151
	24.8647	648.787		589.629	-0.06831
	24.9152	649.787		590.111	-0.06518
	24.9656	644.787		590.593	-0.06211
	25.016	647.787		591.075	-0.05913
	25.0664	646.787		591.557	-0.05626
	25.1168	652.787		592.039	-0.05349
	25.1672	649.787		592.521	-0.05083
	25.2176	651.787		593.004	-0.0483
	25.2681	647.787		593.486	-0.0459
	25.3185	646.787		593.968	-0.04368
	25.3689	641.787		594.45	-0.04167
	25.4193	644.787		594.932	-0.03984
	25.4697	644.787		595.414	-0.03813
	25.5202	640.787		595.896	-0.03653
	25.5706	637.787		596.378	-0.03503
	25.621	636.787		596.861	-0.03362
	25.6714	641.787		597.343	-0.0323
	25.7218	644.787		597.825	-0.03105
	25.7722	645.787		598.307	-0.02986
	25.8227	642.787		598.789	-0.02873
	25.8731	643.787		599.271	-0.02766
	25.9235	646.787		599.753	-0.02666
	25.9739	648.787		600.235	-0.02571
	26.0243	651.787		600.717	-0.02481
	26.0748	647.787		601.2	-0.02396
	26.1252	651.787		601.682	-0.02314
	26.1756	653.787		602.164	-0.02235
	26.226	654.787		602.646	-0.02158
	26.2764	646.787		603.128	-0.02085
	26.3269	645.787		603.61	-0.02015
	26.3773	648.787		604.092	-0.01949
	26.4277	655.787		604.574	-0.01886
	26.4781	653.787		605.057	-0.01825
	26.5285	649.787		605.539	-0.01769
	26.5789	646.787		606.021	-0.01715
	26.6294	645.787		606.503	-0.01664
	26.6798	643.787		606.985	-0.01616
	26.7302	641.787		607.467	-0.0157
	26.7806	643.787		607.949	-0.01525
	26.831	646.787		608.431	-0.01483
	26.8815	647.787		608.913	-0.01441
	26.9319	647.787		609.396	-0.01401
	26.9823	647.787		609.878	-0.0136
	27.0327	645.787		610.36	-0.01321
	27.0831	646.787		610.842	-0.01281
	27.1335	648.787		611.324	-0.01243
	27.184	652.787		611.806	-0.01205
	27.2344	650.787		612.288	-0.01168
	27.2848	646.787		612.77	-0.01131
	27.3352	641.787		613.253	-0.01096
	27.3856	640.787		613.735	-0.01062
	27.4361	643.787		614.217	-0.01028
	27.4865	641.787		614.699	-0.00994
	27.5369	645.787		615.181	-0.0096
	27.5873	646.787		615.663	-0.00925
	27.6377	649.787		616.145	-0.0089
	27.6881	649.787		616.627	-0.00852
	27.7386	647.787		617.109	-0.00811
	27.789	646.787		617.592	-0.00765
	27.8394	649.787		618.074	-0.00715
	27.8898	656.787		618.556	-0.00664
	27.9402	655.787		619.038	-0.00612
	27.9906	650.787		619.52	-0.0056
	28.0411	642.787		620.002	-0.00509
	28.0915	643.787		620.484	-0.00458
	28.1419	651.787		620.966	-0.00407
	28.1923	651.787		621.448	-0.00358
	28.2427	647.787		621.931	-0.00309
	28.2932	642.787		622.413	-0.00263
	28.3436	644.787		622.895	-0.00219
	28.394	644.787		623.377	-0.00177
	28.4444	648.787		623.859	-0.00138
	28.4948	650.787		624.341	-0.00103
	28.5452	648.787		624.823	-0.000726973
	28.5957	644.787		625.305	-0.000510962
	28.6461	643.787		625.788	-0.000349871
	28.6965	645.787		626.27	-0.000227425
	28.7469	643.787		626.752	-0.000138224
	28.7973	644.787		627.234	-7.10783e-05
	28.8478	643.787		627.716	-2.69057e-05
	28.8982	645.787		628.198	-5.10267e-06
	28.9486	640.787		628.68	0
	28.999	639.787		629.162	-5.73223e-06
	29.0494	641.787		629.644	-2.27968e-05
	29.0998	647.787		630.127	-4.98365e-05
	29.1503	648.787		630.609	-8.62565e-05
	29.2007	651.787		631.091	-0.000133551
	29.2511	651.787		631.573	-0.000184099
	29.3015	647.787		632.055	-0.000233923
	29.3519	643.787		632.537	-0.000273807
	29.4024	644.787		633.019	-0.000288428
	29.4528	647.787		633.501	-0.000292208
	29.5032	648.787		633.984	-0.000293468
	29.5536	648.787		634.466	-0.00029496
	29.604	647.787		634.948	-0.000302785
	29.6545	645.787		635.43	-0.000315517
	29.7049	642.787		635.912	-0.000333092
	29.7553	643.787		636.394	-0.000357332
	29.8057	647.787		636.876	-0.000389566
	29.8561	644.787		637.358	-0.000431222
	29.9065	644.787		637.841	-0.000484325
	29.957	649.787		638.323	-0.000548881
	30.0074	651.787		638.805	-0.000623533
	30.0578	642.787		639.287	-0.000714328
	30.1082	643.787		639.769	-0.000824328
	30.1586	643.787		640.251	-0.000962151
	30.2091	649.787		640.733	-0.00114
	30.2595	651.787		641.215	-0.00135
	30.3099	650.787		641.697	-0.00157
	30.3603	650.787		642.179	-0.00181
	30.4107	658.787		642.662	-0.00206
	30.4611	656.787		643.144	-0.00231
	30.5115	647.787		643.626	-0.00256
	30.562	645.787		644.108	-0.00282
	30.6124	649.787		644.59	-0.00308
	30.6628	648.787		645.072	-0.00334
	30.7132	654.787		645.554	-0.00359
	30.7636	658.787		646.036	-0.00383
	30.8141	654.787		646.519	-0.00407
	30.8645	650.787		647.001	-0.0043
	30.9149	653.787		647.483	-0.00451
	30.9653	664.787		647.965	-0.0047
	31.0157	667.787		648.447	-0.00484
	31.0662	670.787		648.929	-0.00496
	31.1166	663.787		649.411	-0.00506
	31.167	670.787		649.893	-0.00514
	31.2174	680.787		650.375	-0.00521
	31.2678	682.787		650.858	-0.00527
	31.3182	676.787		651.34	-0.00532
	31.3687	683.787		651.822	-0.00536
	31.4191	704.787		652.304	-0.0054
	31.4695	715.787		652.786	-0.00543
	31.5199	723.787		653.268	-0.00546
	31.5703	752.787		653.75	-0.00548
	31.6208	785.787		654.232	-0.00548
	31.6712	796.787		654.715	-0.00548
	31.7216	795.787		655.197	-0.00547
	31.772	816.787		655.679	-0.00544
	31.8224	848.787		656.161	-0.00538
	31.8728	861.787		656.643	-0.00532
	31.9233	852.787		657.125	-0.00524
	31.9737	858.787		657.607	-0.00516
	32.0241	861.787		658.089	-0.00508
	32.0745	836.787		658.572	-0.005
	32.1249	795.787		659.054	-0.00492
	32.1754	781.787		659.536	-0.00484
	32.2258	771.787		660.018	-0.00476
	32.2762	743.787		660.5	-0.00468
	32.3266	711.787		660.982	-0.00461
	32.377	706.787		661.464	-0.00455
	32.4274	696.787		661.946	-0.00451
	32.4779	695.787		662.428	-0.00448
	32.5283	683.787		662.91	-0.00448
	32.5787	679.787		663.393	-0.00451
	32.6291	660.787		663.875	-0.0046
	32.6795	660.787		664.357	-0.00473
	32.73	662.787		664.839	-0.00488
	32.7804	667.787		665.321	-0.00505
	32.8308	657.787		665.803	-0.00523
	32.8812	651.787		666.285	-0.00542
	32.9316	645.787		666.768	-0.00562
	32.982	654.787		667.25	-0.00582
	33.0325	654.787		667.732	-0.00603
	33.0829	656.787		668.214	-0.00623
	33.1333	653.787		668.696	-0.00643
	33.1837	655.787		669.178	-0.00664
	33.2341	655.787		669.66	-0.00684
	33.2846	658.787		670.142	-0.00703
	33.335	656.787		670.624	-0.00721
	33.3854	653.787		671.107	-0.00737
	33.4358	656.787		671.589	-0.0075
	33.4862	658.787		672.071	-0.00761
	33.5366	658.787		672.553	-0.00771
	33.5871	657.787		673.035	-0.00779
	33.6375	657.787		673.517	-0.00787
	33.6879	657.787		673.999	-0.00794
	33.7383	668.787		674.481	-0.008
	33.7887	670.787		674.963	-0.00805
	33.8391	669.787		675.446	-0.0081
	33.8896	666.787		675.928	-0.00815
	33.94	668.787		676.41	-0.00819
	33.9904	666.787		676.892	-0.00823
	34.0408	670.787		677.374	-0.00826
	34.0912	684.787		677.856	-0.00828
	34.1417	699.787		678.338	-0.0083
	34.1921	716.787		678.82	-0.00832
	34.2425	721.787		679.303	-0.00832
	34.2929	739.787		679.785	-0.00833
	34.3433	758.787		680.267	-0.00832
	34.3937	788.787		680.749	-0.00832
	34.4442	811.787		681.231	-0.0083
	34.4946	831.787		681.713	-0.00829
	34.545	831.787		682.195	-0.00826
	34.5954	838.787		682.677	-0.00824
	34.6458	832.787		683.159	-0.00821
	34.6963	817.787		683.642	-0.00817
	34.7467	793.787		684.124	-0.00814
	34.7971	777.787		684.606	-0.00809
	34.8475	756.787		685.088	-0.00805
	34.8979	740.787		685.57	-0.008
	34.9483	718.787		686.052	-0.00794
	34.9988	699.787		686.534	-0.00789
	35.0492	691.787		687.016	-0.00782
	35.0996	692.787		687.499	-0.00775
	35.15	686.787		687.981	-0.00768
	35.2004	681.787		688.463	-0.0076
	35.2509	683.787		688.945	-0.00752
	35.3013	684.787		689.427	-0.00744
	35.3517	680.787		689.909	-0.00736
	35.4021	677.787		690.391	-0.00728
	35.4525	684.787		690.873	-0.0072
	35.5029	680.787		691.356	-0.00711
	35.5534	685.787		691.837	-0.00703
	35.6038	690.787		692.32	-0.00694
	35.6542	702.787		692.802	-0.00686
	35.7046	706.787		693.284	-0.00678
	35.755	709.787		693.766	-0.0067
	35.8055	710.787		694.248	-0.00663
	35.8559	727.787		694.73	-0.00657
	35.9063	753.787		695.212	-0.00652
	35.9567	784.787		695.694	-0.00647
	36.0071	818.787		696.177	-0.00642
	36.0575	847.787		696.659	-0.00637
	36.108	874.787		697.141	-0.00633
	36.1584	899.787		697.623	-0.00628
	36.2088	929.787		698.105	-0.00624
	36.2592	938.787		698.587	-0.0062
	36.3096	956.787		699.069	-0.00615
	36.3601	979.787		699.551	-0.00611
	36.4105	992.787		700.034	-0.00606
	36.4609	978.787		700.516	-0.00602
	36.5113	951.787		700.998	-0.00597
	36.5617	943.787		701.48	-0.00591
	36.6121	920.787		701.962	-0.00584
	36.6626	898.787		702.444	-0.00576
	36.713	845.787		702.926	-0.00567
	36.7634	813.787		703.408	-0.00557
	36.8138	783.787		703.89	-0.00547
	36.8642	764.787		704.373	-0.00537
	36.9147	734.787		704.855	-0.00528
	36.9651	716.787		705.337	-0.00518
	37.0155	702.787		705.819	-0.00509
	37.0659	692.787		706.301	-0.005
	37.1163	681.787		706.783	-0.00491
	37.1667	676.787		707.265	-0.00483
	37.2172	668.787		707.747	-0.00476
	37.2676	670.787		708.23	-0.00469
	37.318	673.787		708.712	-0.00464
	37.3684	674.787		709.194	-0.00459
	37.4188	663.787		709.676	-0.00457
	37.4693	653.787		710.158	-0.00456
	37.5197	653.787		710.64	-0.00458
	37.5701	658.787		711.122	-0.00461
	37.6205	653.787		711.604	-0.00465
	37.6709	647.787		712.086	-0.0047
	37.7213	645.787		712.569	-0.00475
	37.7718	652.787		713.051	-0.00482
	37.8222	651.787		713.533	-0.00489
	37.8726	647.787		714.015	-0.00497
	37.923	641.787		714.497	-0.00505
	37.9734	643.787		714.979	-0.00514
	38.0239	646.787		715.461	-0.00523
	38.0743	645.787		715.943	-0.00533
	38.1247	642.787		716.426	-0.00544
	38.1751	641.787		716.908	-0.00555
	38.2255	643.787		717.39	-0.00566
	38.2759	642.787		717.872	-0.00577
	38.3264	646.787		718.354	-0.00589
	38.3768	643.787		718.836	-0.00601
	38.4272	644.787		719.318	-0.00613
	38.4776	642.787		719.8	-0.00626
	38.528	641.787		720.283	-0.00639
	38.5784	638.787		720.764	-0.00652
	38.6289	643.787		721.247	-0.00666
	38.6793	646.787		721.729	-0.0068
	38.7297	645.787		722.211	-0.00694
	38.7801	642.787		722.693	-0.00709
	38.8305	644.787		723.175	-0.00725
	38.881	641.787		723.657	-0.0074
	38.9314	636.787		724.139	-0.00756
	38.9818	633.787		724.621	-0.00772
	39.0322	639.787		725.104	-0.00789
	39.0826	638.787		725.586	-0.00806
	39.133	638.787		726.068	-0.00824
	39.1835	638.787		726.55	-0.00842
	39.2339	643.787		727.032	-0.00861
	39.2843	643.787		727.514	-0.00879
	39.3347	639.787		727.996	-0.00898
	39.3851	638.787		728.478	-0.00917
	39.4356	640.787		728.961	-0.00936
	39.486	642.787		729.443	-0.00954
	39.5364	638.787		729.925	-0.00973
	39.5868	638.787		730.407	-0.00992
	39.6372	640.787		730.889	-0.0101
	39.6876	640.787		731.371	-0.01029
	39.7381	632.787		731.853	-0.01048
	39.7885	627.787		732.335	-0.01067
	39.8389	631.787		732.817	-0.01086
	39.8893	640.787		733.3	-0.01105
	39.9397	647.787		733.782	-0.01125
	39.9902	639.787		734.264	-0.01144
	40.0406	632.787		734.746	-0.01164
	40.091	631.787		735.228	-0.01182
	40.1414	635.787		735.71	-0.01201
	40.1918	636.787		736.192	-0.01218
	40.2422	636.787		736.674	-0.01236
	40.2927	638.787		737.157	-0.01252
	40.3431	637.787		737.639	-0.01268
	40.3935	636.787		738.121	-0.01283
	40.4439	635.787		738.603	-0.01297
	40.4943	634.787		739.085	-0.0131
	40.5448	636.787		739.567	-0.01321
	40.5952	635.787		740.049	-0.0133
	40.6456	636.787		740.531	-0.01336
	40.696	631.787		741.013	-0.01338
	40.7464	630.787		741.496	-0.01338
	40.7968	631.787		741.978	-0.01335
	40.8473	638.787		742.46	-0.01331
	40.8977	639.787		742.942	-0.01326
	40.9481	637.787		743.424	-0.0132
	40.9985	636.787		743.906	-0.01313
	41.0489	637.787		744.388	-0.01305
	41.0994	636.787		744.87	-0.01297
	41.1498	637.787		745.352	-0.01288
	41.2002	634.787		745.835	-0.0128
	41.2506	634.787		746.317	-0.01271
	41.301	632.787		746.799	-0.01262
	41.3514	638.787		747.281	-0.01254
	41.4019	638.787		747.763	-0.01246
	41.4523	639.787		748.245	-0.01239
	41.5027	631.787		748.727	-0.01235
	41.5531	629.787		749.21	-0.01232
	41.6035	630.787		749.692	-0.01229
	41.654	633.787		750.174	-0.01227
	41.7044	636.787		750.656	-0.01226
	41.7548	639.787		751.138	-0.01224
	41.8052	641.787		751.62	-0.01224
	41.8556	633.787		752.102	-0.01223
	41.9061	630.787		752.584	-0.01222
	41.9565	633.787		753.066	-0.01221
	42.0069	637.787		753.548	-0.01221
	42.0573	634.787		754.031	-0.0122
	42.1077	632.787		754.513	-0.0122
	42.1581	636.787		754.995	-0.0122
	42.2086	635.787		755.477	-0.01219
	42.259	632.787		755.959	-0.01219
	42.3094	633.787		756.441	-0.01219
	42.3598	638.787		756.923	-0.01219
	42.4102	640.787		757.405	-0.01219
	42.4606	639.787		757.888	-0.01219
	42.5111	638.787		758.37	-0.01219
	42.5615	635.787		758.852	-0.01219
	42.6119	635.787		759.334	-0.01219
	42.6623	631.787		759.816	-0.0122
	42.7127	633.787		760.298	-0.0122
	42.7632	634.787		760.78	-0.01221
	42.8136	638.787		761.262	-0.01221
	42.864	637.787		761.745	-0.01222
	42.9144	637.787		762.227	-0.01223
	42.9648	635.787		762.709	-0.01224
	43.0152	634.787		763.191	-0.01226
	43.0657	632.787		763.673	-0.01227
	43.1161	631.787		764.155	-0.01229
	43.1665	632.787		764.637	-0.0123
	43.2169	636.787		765.119	-0.01232
	43.2673	633.787		765.601	-0.01234
	43.3177	628.787		766.083	-0.01237
	43.3682	632.787		766.566	-0.01239
	43.4186	635.787		767.048	-0.01241
	43.469	635.787		767.53	-0.01244
	43.5194	629.787		768.012	-0.01246
	43.5698	633.787		768.494	-0.01249
	43.6203	634.787		768.976	-0.01251
	43.6707	635.787		769.458	-0.01254
	43.7211	635.787		769.94	-0.01257
	43.7715	634.787		770.423	-0.01259
	43.8219	637.787		770.905	-0.01262
	43.8723	636.787		771.387	-0.01264
	43.9228	639.787		771.869	-0.01266
	43.9732	636.787		772.351	-0.01267
	44.0236	634.787		772.833	-0.01269
	44.074	633.787		773.315	-0.0127
	44.1244	637.787		773.797	-0.01272
	44.1749	637.787		774.279	-0.01273
	44.2253	631.787		774.762	-0.01275
	44.2757	631.787		775.244	-0.01277
	44.3261	633.787		775.726	-0.01279
	44.3765	634.787		776.208	-0.01281
	44.4269	634.787		776.69	-0.01284
	44.4774	634.787		777.172	-0.01287
	44.5278	635.787		777.654	-0.0129
	44.5782	635.787		778.136	-0.01294
	44.6286	634.787		778.619	-0.01298
	44.679	633.787		779.101	-0.01303
	44.7295	632.787		779.583	-0.01309
	44.7799	634.787		780.065	-0.01315
	44.8303	636.787		780.547	-0.01321
	44.8807	638.787		781.029	-0.01329
	44.9311	635.787		781.511	-0.01336
	44.9815	630.787		781.993	-0.01344
	45.032	636.787		782.476	-0.01353
	45.0824	637.787		782.958	-0.01362
	45.1328	635.787		783.44	-0.0137
	45.1832	633.787		783.922	-0.0138
	45.2336	637.787		784.404	-0.01389
	45.2841	635.787		784.886	-0.01399
	45.3345	634.787		785.368	-0.0141
	45.3849	635.787		785.85	-0.01421
	45.4353	633.787		786.332	-0.01433
	45.4857	632.787		786.815	-0.01445
	45.5361	633.787		787.297	-0.01458
	45.5866	633.787		787.779	-0.01473
	45.637	632.787		788.261	-0.01487
	45.6874	635.787		788.743	-0.01502
	45.7378	635.787		789.225	-0.01517
	45.7882	637.787		789.707	-0.01533
	45.8387	640.787		790.189	-0.01548
	45.8891	642.787		790.672	-0.01564
	45.9395	639.787		791.154	-0.0158
	45.9899	635.787		791.636	-0.01595
	46.0403	637.787		792.118	-0.01611
	46.0907	636.787		792.6	-0.01626
	46.1412	635.787		793.082	-0.01641
	46.1916	636.787		793.564	-0.01656
	46.242	644.787		794.046	-0.0167
	46.2924	645.787		794.528	-0.01683
	46.3428	639.787		795.01	-0.01695
	46.3933	639.787		795.493	-0.01706
	46.4437	641.787		795.975	-0.01716
	46.4941	640.787		796.457	-0.01726
	46.5445	636.787		796.939	-0.01736
	46.5949	638.787		797.421	-0.01745
	46.6454	640.787		797.903	-0.01754
	46.6958	641.787		798.385	-0.01762
	46.7462	643.787		798.867	-0.01771
	46.7966	642.787		799.35	-0.01779
	46.847	643.787		799.832	-0.01788
	46.8974	641.787		800.314	-0.01796
	46.9479	645.787		800.796	-0.01804
	46.9983	649.787		801.278	-0.01812
	47.0487	655.787		801.76	-0.01819
	47.0991	658.787		802.242	-0.01827
	47.1495	664.787		802.724	-0.01835
	47.2	666.787		803.207	-0.01842
	47.2504	667.787		803.689	-0.0185
	47.3008	670.787		804.171	-0.01857
	47.3512	680.787		804.653	-0.01865
	47.4016	693.787		805.135	-0.01872
	47.452	696.787		805.617	-0.0188
	47.5025	694.787		806.099	-0.01887
	47.5529	696.787		806.581	-0.01896
	47.6033	699.787		807.063	-0.01904
	47.6537	708.787		807.545	-0.01912
	47.7041	707.787		808.028	-0.01921
	47.7546	698.787		808.51	-0.01929
	47.805	691.787		808.992	-0.01938
	47.8554	692.787		809.474	-0.01947
	47.9058	691.787		809.956	-0.01956
	47.9562	679.787		810.438	-0.01965
	48.0066	673.787		810.92	-0.01974
	48.0571	669.787		811.403	-0.01983
	48.1075	670.787		811.885	-0.01993
	48.1579	663.787		812.367	-0.02003
	48.2083	655.787		812.849	-0.02014
	48.2587	649.787		813.331	-0.02025
	48.3092	652.787		813.813	-0.02037
	48.3596	648.787		814.295	-0.02049
	48.41	642.787		814.777	-0.02063
	48.4604	640.787		815.26	-0.02077
	48.5108	640.787		815.742	-0.02092
	48.5612	635.787		816.224	-0.02108
	48.6116	633.787		816.706	-0.02126
	48.6621	634.787		817.188	-0.02145
	48.7125	634.787		817.67	-0.02168
	48.7629	636.787		818.152	-0.02193
	48.8133	641.787		818.634	-0.02222
	48.8637	642.787		819.116	-0.02252
	48.9142	640.787		819.598	-0.02283
	48.9646	637.787		820.081	-0.02315
	49.015	632.787		820.563	-0.02349
	49.0654	629.787		821.045	-0.02383
	49.1158	633.787		821.527	-0.02417
	49.1662	634.787		822.009	-0.02451
	49.2167	632.787		822.491	-0.02485
	49.2671	631.787		822.973	-0.0252
	49.3175	630.787		823.455	-0.02555
	49.3679	629.787		823.938	-0.0259
	49.4183	629.787		824.42	-0.02625
	49.4688	630.787		824.902	-0.0266
	49.5192	629.787		825.384	-0.02697
	49.5696	629.787		825.866	-0.02734
	49.62	633.787		826.348	-0.02772
	49.6704	634.787		826.83	-0.0281
	49.7208	633.787		827.312	-0.02847
	49.7713	631.787		827.794	-0.02883
	49.8217	634.787		828.277	-0.02917
	49.8721	635.787		828.759	-0.02951
	49.9225	632.787		829.241	-0.02983
	49.9729	629.787		829.723	-0.03014
	50.0234	628.787		830.205	-0.03044
	50.0738	633.787		830.687	-0.0307
	50.1242	634.787		831.169	-0.03094
	50.1746	632.787		831.651	-0.03115
	50.225	631.787		832.134	-0.03131
	50.2754	631.787		832.616	-0.03141
	50.3259	637.787		833.098	-0.03144
	50.3763	637.787		833.58	-0.03135
	50.4267	637.787		834.062	-0.03117
	50.4771	633.787		834.544	-0.03095
	50.5275	632.787		835.026	-0.03068
	50.578	629.787		835.508	-0.0304
	50.6284	629.787		835.99	-0.03008
	50.6788	631.787		836.473	-0.02975
	50.7292	636.787		836.955	-0.0294
	50.7796	636.787		837.437	-0.02904
	50.83	632.787		837.919	-0.02868
	50.8805	630.787		838.401	-0.02833
	50.9309	632.787		838.883	-0.02798
	50.9813	637.787		839.365	-0.02763
	51.0317	636.787		839.847	-0.0273
	51.0821	633.787		840.33	-0.027
	51.1326	626.787		840.812	-0.02675
	51.183	631.787		841.294	-0.02659
	51.2334	632.787		841.776	-0.02647
	51.2838	636.787		842.258	-0.02638
	51.3342	633.787		842.74	-0.02633
	51.3847	636.787		843.222	-0.02628
	51.4351	637.787		843.704	-0.02626
	51.4855	636.787		844.187	-0.02625
	51.5359	633.787		844.669	-0.02624
	51.5863	629.787		845.151	-0.02624
	51.6367	634.787		845.633	-0.02624
	51.6872	633.787		846.115	-0.02625
	51.7376	632.787		846.597	-0.02626
	51.788	631.787		847.079	-0.02628
	51.8384	632.787		847.561	-0.0263
	51.8888	629.787		848.043	-0.02632
	51.9393	630.787		848.525	-0.02634
	51.9897	632.787		849.008	-0.02635
	52.0401	630.787		849.49	-0.02635
	52.0905	631.787		849.972	-0.02635
	52.1409	629.787		850.454	-0.02635
	52.1913	629.787		850.936	-0.02635
	52.2418	626.787		851.418	-0.02635
	52.2922	632.787		851.9	-0.02636
	52.3426	630.787		852.382	-0.02637
	52.393	628.787		852.865	-0.02638
	52.4434	628.787		853.347	-0.0264
	52.4939	631.787		853.829	-0.02642
	52.5443	632.787		854.311	-0.02644
	52.5947	630.787		854.793	-0.02646
	52.6451	632.787		855.275	-0.02649
	52.6955	635.787		855.757	-0.02652
	52.7459	634.787		856.239	-0.02655
	52.7964	630.787		856.721	-0.02658
	52.8468	627.787		857.204	-0.02662
	52.8972	633.787		857.686	-0.02666
	52.9476	634.787		858.168	-0.0267
	52.998	632.787		858.65	-0.02674
	53.0485	628.787		859.132	-0.02679
	53.0989	632.787		859.614	-0.02684
	53.1493	633.787		860.096	-0.02689
	53.1997	634.787		860.578	-0.02695
	53.2501	632.787		861.061	-0.027
	53.3005	635.787		861.543	-0.02706
	53.351	631.787		862.025	-0.02713
	53.4014	630.787		862.507	-0.02719
	53.4518	629.787		862.989	-0.02726
	53.5022	633.787		863.471	-0.02733
	53.5526	631.787		863.953	-0.02741
	53.6031	633.787		864.435	-0.0275
	53.6535	634.787		864.918	-0.02759
	53.7039	633.787		865.4	-0.02768
	53.7543	629.787		865.882	-0.02778
	53.8047	633.787		866.364	-0.02788
	53.8551	633.787		866.846	-0.02798
	53.9056	633.787		867.328	-0.02808
	53.956	633.787		867.81	-0.02819
	54.0064	634.787		868.292	-0.02829
	54.0568	631.787		868.774	-0.0284
	54.1072	634.787		869.256	-0.0285
	54.1576	636.787		869.739	-0.02861
	54.2081	634.787		870.221	-0.02871
	54.2585	630.787		870.703	-0.02882
	54.3089	631.787		871.185	-0.02892
	54.3593	634.787		871.667	-0.02902
	54.4097	635.787		872.149	-0.02912
	54.4601	635.787		872.631	-0.02923
	54.5106	636.787		873.114	-0.02932
	54.561	634.787		873.596	-0.02942
	54.6114	633.787		874.078	-0.02952
	54.6618	637.787		874.56	-0.02961
	54.7122	641.787		875.042	-0.0297
	54.7627	640.787		875.524	-0.02979
	54.8131	634.787		876.006	-0.02987
	54.8635	636.787		876.488	-0.02996
	54.9139	636.787		876.97	-0.03004
	54.9643	638.787		877.452	-0.03011
	55.0147	632.787		877.935	-0.03018
	55.0652	636.787		878.417	-0.03025
	55.1156	633.787		878.899	-0.0303
	55.166	636.787		879.381	-0.03035
	55.2164	638.787		879.863	-0.03038
	55.2668	642.787		880.345	-0.03041
	55.3173	636.787		880.827	-0.03042
	55.3677	635.787		881.309	-0.03043
	55.4181	637.787		881.792	-0.03044
	55.4685	638.787		882.274	-0.03044
	55.5189	637.787		882.756	-0.03044
	55.5694	642.787		883.238	-0.03043
	55.6198	647.787		883.72	-0.03043
	55.6702	641.787		884.202	-0.03042
	55.7206	635.787		884.684	-0.03041
	55.771	638.787		885.166	-0.0304
	55.8214	642.787		885.649	-0.03038
	55.8719	643.787		886.131	-0.03037
	55.9223	641.787		886.613	-0.03037
	55.9727	642.787		887.095	-0.03036
	56.0231	650.787		887.577	-0.03037
	56.0735	662.787		888.059	-0.03039
	56.124	669.787		888.541	-0.0304
	56.1744	672.787		889.023	-0.03042
	56.2248	683.787		889.505	-0.03044
	56.2752	681.787		889.987	-0.03046
	56.3256	686.787		890.47	-0.03047
	56.376	694.787		890.952	-0.03049
	56.4265	716.787		891.434	-0.0305
	56.4769	718.787		891.916	-0.03051
	56.5273	721.787		892.398	-0.03052
	56.5777	723.787		892.88	-0.03052
	56.6281	738.787		893.362	-0.03052
	56.6786	747.787		893.845	-0.03051
	56.729	747.787		894.327	-0.03049
	56.7794	745.787		894.809	-0.03046
	56.8298	738.787		895.291	-0.03042
	56.8802	737.787		895.773	-0.03036
	56.9306	731.787		896.255	-0.03029
	56.9811	722.787		896.737	-0.03022
	57.0315	707.787		897.219	-0.03015
	57.0819	698.787		897.701	-0.03007
	57.1323	694.787		898.183	-0.02998
	57.1827	681.787		898.666	-0.0299
	57.2332	674.787		899.148	-0.02982
	57.2836	669.787		899.63	-0.02973
	57.334	671.787		900.112	-0.02965
	57.3844	663.787		900.594	-0.02957
	57.4348	657.787		901.076	-0.02949
	57.4852	655.787		901.558	-0.02941
	57.5357	651.787		902.04	-0.02933
	57.5861	649.787		902.523	-0.02927
	57.6365	646.787		903.005	-0.02921
	57.6869	645.787		903.487	-0.02917
	57.7373	641.787		903.969	-0.02912
	57.7878	641.787		904.451	-0.02909
	57.8382	645.787		904.933	-0.02905
	57.8886	642.787		905.415	-0.02902
	57.939	639.787		905.897	-0.02899
	57.9894	639.787		906.38	-0.02896
	58.0398	645.787		906.862	-0.02893
	58.0903	640.787		907.344	-0.02891
	58.1407	636.787		907.826	-0.02888
	58.1911	637.787		908.308	-0.02886
	58.2415	639.787		908.79	-0.02884
	58.2919	635.787		909.272	-0.02882
	58.3424	635.787		909.754	-0.0288
	58.3928	636.787		910.236	-0.02879
	58.4432	633.787		910.719	-0.02878
	58.4936	630.787		911.201	-0.02877
	58.544	632.787		911.683	-0.02876
	58.5944	633.787		912.165	-0.02875
	58.6448	634.787		912.647	-0.02875
	58.6953	634.787		913.129	-0.02874
	58.7457	633.787		913.611	-0.02873
	58.7961	630.787		914.093	-0.02873
	58.8465	635.787		914.576	-0.02872
	58.8969	638.787		915.058	-0.02871
	58.9474	636.787		915.54	-0.02871
	58.9978	633.787		916.022	-0.0287
	59.0482	632.787		916.504	-0.02869
	59.0986	636.787		916.986	-0.02867
	59.149	633.787		917.468	-0.02866
	59.1994	635.787		917.95	-0.02863
	59.2499	633.787		918.433	-0.0286
	59.3003	634.787		918.915	-0.02857
	59.3507	630.787		919.397	-0.02853
	59.4011	633.787		919.879	-0.02848
	59.4515	639.787		920.361	-0.02844
	59.502	640.787		920.843	-0.02839
	59.5524	638.787		921.325	-0.02835
	59.6028	633.787		921.807	-0.0283
	59.6532	632.787		922.289	-0.02825
	59.7036	633.787		922.771	-0.0282
	59.754	635.787		923.254	-0.02815
	59.8045	633.787		923.736	-0.0281
	59.8549	633.787		924.218	-0.02805
	59.9053	633.787		924.7	-0.028
	59.9557	634.787		925.182	-0.02795
	60.0061	632.787		925.664	-0.02791
	60.0566	635.787		926.146	-0.02787
	60.107	634.787		926.628	-0.02783
	60.1574	639.787		927.111	-0.0278
	60.2078	638.787		927.593	-0.02777
	60.2582	636.787		928.075	-0.02774
	60.3087	631.787		928.557	-0.02771
	60.3591	631.787		929.039	-0.02767
	60.4095	631.787		929.521	-0.02764
	60.4599	631.787		930.003	-0.02761
	60.5103	634.787		930.485	-0.02757
	60.5607	636.787		930.967	-0.02754
	60.6112	636.787		931.45	-0.0275
	60.6616	635.787		931.932	-0.02746
	60.712	633.787		932.414	-0.02741
	60.7624	633.787		932.896	-0.02736
	60.8128	631.787		933.378	-0.02731
	60.8633	635.787		933.86	-0.02725
	60.9137	636.787		934.342	-0.02718
	60.9641	636.787		934.824	-0.02711
	61.0145	632.787		935.307	-0.02703
	61.0649	632.787		935.789	-0.02695
	61.1153	633.787		936.271	-0.02687
	61.1658	643.787		936.753	-0.02679
	61.2162	642.787		937.235	-0.02671
	61.2666	638.787		937.717	-0.02663
	61.317	633.787		938.199	-0.02655
	61.3674	636.787		938.681	-0.02646
	61.4179	635.787		939.163	-0.02638
	61.4683	635.787		939.646	-0.0263
	61.5187	632.787		940.128	-0.02622
	61.5691	635.787		940.61	-0.02614
	61.6195	636.787		941.092	-0.02605
	61.6699	637.787		941.574	-0.02597
	61.7204	635.787		942.056	-0.0259
	61.7708	638.787		942.538	-0.02582
	61.8212	640.787		943.02	-0.02574
	61.8716	643.787		943.503	-0.02567
	61.922	646.787		943.985	-0.02559
	61.9725	644.787		944.467	-0.02552
	62.0229	643.787		944.949	-0.02545
	62.0733	643.787		945.431	-0.02539
	62.1237	649.787		945.913	-0.02532
	62.1741	655.787		946.395	-0.02526
	62.2245	656.787		946.877	-0.0252
	62.275	651.787		947.36	-0.02514
	62.3254	653.787		947.842	-0.02509
	62.3758	656.787		948.324	-0.02505
	62.4262	661.787		948.806	-0.02502
	62.4766	660.787		949.288	-0.02501
	62.5271	670.787		949.77	-0.025
	62.5775	679.787		950.252	-0.025
	62.6279	686.787		950.734	-0.02501
	62.6783	691.787		951.216	-0.02502
	62.7287	700.787		951.698	-0.02503
	62.7791	697.787		952.181	-0.02504
	62.8296	698.787		952.663	-0.02506
	62.88	707.787		953.145	-0.02507
	62.9304	718.787		953.627	-0.02509
	62.9808	714.787		954.109	-0.0251
	63.0312	719.787		954.591	-0.02511
	63.0817	721.787		955.073	-0.02512
	63.1321	724.787		955.555	-0.02512
	63.1825	716.787		956.038	-0.02511
	63.2329	713.787		956.52	-0.0251
	63.2833	703.787		957.002	-0.02506
	63.3337	688.787		957.484	-0.02501
	63.3842	680.787		957.966	-0.02495
	63.4346	678.787		958.448	-0.02489
	63.485	675.787		958.93	-0.02483
	63.5354	669.787		959.412	-0.02476
	63.5858	659.787		959.894	-0.02469
	63.6362	650.787		960.377	-0.02461
	63.6867	645.787		960.859	-0.02454
	63.7371	655.787		961.341	-0.02447
	63.7875	653.787		961.823	-0.0244
	63.8379	645.787		962.305	-0.02433
	63.8883	639.787		962.787	-0.02426
	63.9387	643.787		963.269	-0.02419
	63.9892	645.787		963.751	-0.02413
	64.0396	644.787		964.234	-0.02407
	64.09	638.787		964.716	-0.02403
	64.1404	635.787		965.198	-0.02399
	64.1908	634.787		965.68	-0.02396
	64.2413	637.787		966.162	-0.02393
	64.2917	638.787		966.644	-0.0239
	64.3421	641.787		967.126	-0.02388
	64.3925	642.787		967.608	-0.02386
	64.4429	640.787		968.091	-0.02383
	64.4934	641.787		968.573	-0.02381
	64.5438	637.787		969.055	-0.02379
	64.5942	636.787		969.537	-0.02377
	64.6446	633.787		970.019	-0.02375
	64.695	639.787		970.501	-0.02373
	64.7455	642.787		970.983	-0.02371
	64.7959	642.787		971.465	-0.0237
	64.8463	635.787		971.947	-0.02367
	64.8967	635.787		972.43	-0.02365
	64.9471	632.787		972.912	-0.02362
	64.9975	634.787		973.394	-0.02359
	65.048	638.787		973.876	-0.02356
	65.0984	643.787		974.358	-0.02353
	65.1488	637.787		974.84	-0.02351
	65.1992	634.787		975.322	-0.02348
	65.2496	631.787		975.804	-0.02345
	65.3	636.787		976.287	-0.02342
	65.3505	638.787		976.769	-0.0234
	65.4009	636.787		977.251	-0.02337
	65.4513	634.787		977.733	-0.02335
	65.5017	636.787		978.215	-0.02333
	65.5521	635.787		978.697	-0.02331
	65.6025	635.787		979.179	-0.02329
	65.653	635.787		979.661	-0.02327
	65.7034	635.787		980.143	-0.02326
	65.7538	634.787		980.625	-0.02325
	65.8042	635.787		981.108	-0.02324
	65.8546	637.787		981.59	-0.02324
	65.9051	636.787		982.072	-0.02323
	65.9555	637.787		982.554	-0.02323
	66.0059	638.787		983.036	-0.02322
	66.0563	640.787		983.518	-0.02322
	66.1067	637.787		984	-0.02322
	66.1572	641.787		984.482	-0.02322
	66.2076	647.787		984.965	-0.02322
	66.258	650.787		985.447	-0.02323
	66.3084	649.787		985.929	-0.02323
	66.3588	648.787		986.411	-0.02323
	66.4092	646.787		986.893	-0.02323
	66.4597	643.787		987.375	-0.02323
	66.5101	650.787		987.857	-0.02323
	66.5605	651.787		988.339	-0.02323
	66.6109	651.787		988.822	-0.02322
	66.6613	647.787		989.304	-0.02322
	66.7117	647.787		989.786	-0.02322
	66.7622	643.787		990.268	-0.02322
	66.8126	648.787		990.75	-0.02322
	66.863	650.787		991.232	-0.02322
	66.9134	651.787		991.714	-0.02322
	66.9638	644.787		992.196	-0.02323
	67.0143	650.787		992.678	-0.02323
	67.0647	651.787		993.16	-0.02324
	67.1151	648.787		993.643	-0.02325
	67.1655	644.787		994.125	-0.02327
	67.2159	646.787		994.607	-0.02328
	67.2664	653.787		995.089	-0.0233
	67.3168	658.787		995.571	-0.02333
	67.3672	661.787		996.053	-0.02336
	67.4176	659.787		996.535	-0.02339
	67.468	662.787		997.018	-0.02342
	67.5184	665.787		997.5	-0.02346
	67.5689	668.787		997.982	-0.0235
	67.6193	669.787		998.464	-0.02355
	67.6697	664.787		998.946	-0.02359
	67.7201	668.787		999.428	-0.02364
	67.7705	689.787		999.91	-0.02369
	67.8209	698.787		1000.39	-0.02374
	67.8714	695.787		1000.87	-0.0238
	67.9218	699.787		1001.36	-0.02385
	67.9722	707.787		1001.84	-0.02391
	68.0226	705.787		1002.32	-0.02397
	68.073	707.787		1002.8	-0.02404
	68.1235	711.787		1003.28	-0.0241
	68.1739	705.787		1003.77	-0.02417
	68.2243	700.787		1004.25	-0.02423
	68.2747	700.787		1004.73	-0.0243
	68.3251	704.787		1005.21	-0.02438
	68.3756	702.787		1005.7	-0.02445
	68.426	695.787		1006.18	-0.02453
	68.4764	692.787		1006.66	-0.02461
	68.5268	686.787		1007.14	-0.02469
	68.5772	677.787		1007.62	-0.02477
	68.6276	667.787		1008.11	-0.02486
	68.6781	671.787		1008.59	-0.02495
	68.7285	675.787		1009.07	-0.02504
	68.7789	672.787		1009.55	-0.02514
	68.8293	666.787		1010.03	-0.02524
	68.8797	662.787		1010.52	-0.02535
	68.9301	673.787		1011	-0.02547
	68.9806	680.787		1011.48	-0.0256
	69.031	684.787		1011.96	-0.02573
	69.0814	673.787		1012.45	-0.02587
	69.1318	685.787		1012.93	-0.02601
	69.1822	674.787		1013.41	-0.02615
	69.2327	669.787		1013.89	-0.02629
	69.2831	669.787		1014.37	-0.02643
	69.3335	672.787		1014.86	-0.02657
	69.3839	669.787		1015.34	-0.0267
	69.4343	655.787		1015.82	-0.02684
	69.4847	655.787		1016.3	-0.02697
	69.5352	655.787		1016.78	-0.02709
	69.5856	661.787		1017.27	-0.02721
	69.636	659.787		1017.75	-0.02732
	69.6864	655.787		1018.23	-0.02742
	69.7368	644.787		1018.71	-0.02751
	69.7873	647.787		1019.2	-0.02758
	69.8377	648.787		1019.68	-0.02765
	69.8881	645.787		1020.16	-0.0277
	69.9385	640.787		1020.64	-0.02775
	69.9889	638.787		1021.12	-0.0278
	70.0393	633.787		1021.61	-0.02784
	70.0898	634.787		1022.09	-0.02788
	70.1402	636.787		1022.57	-0.02791
	70.1906	637.787		1023.05	-0.02794
	70.241	634.787		1023.53	-0.02797
	70.2914	632.787		1024.02	-0.02799
	70.3418	632.787		1024.5	-0.02801
	70.3923	636.787		1024.98	-0.02802
	70.4427	637.787		1025.46	-0.02803
	70.4931	636.787		1025.94	-0.02803
	70.5435	635.787		1026.43	-0.02802
	70.5939	631.787		1026.91	-0.02801
	70.6444	629.787		1027.39	-0.028
	70.6948	633.787		1027.87	-0.02798
	70.7452	641.787		1028.36	-0.02796
	70.7956	642.787		1028.84	-0.02794
	70.846	639.787		1029.32	-0.02792
	70.8965	634.787		1029.8	-0.02789
	70.9469	631.787		1030.28	-0.02787
	70.9973	630.787		1030.77	-0.02784
	71.0477	633.787		1031.25	-0.02781
	71.0981	633.787		1031.73	-0.02779
	71.1486	638.787		1032.21	-0.02776
	71.199	638.787		1032.69	-0.02774
	71.2494	634.787		1033.18	-0.02773
	71.2998	629.787		1033.66	-0.02772
	71.3502	632.787		1034.14	-0.02773
	71.4006	637.787		1034.62	-0.02775
	71.451	633.787		1035.11	-0.02777
	71.5015	630.787		1035.59	-0.0278
	71.5519	624.787		1036.07	-0.02782
	71.6023	627.787		1036.55	-0.02785
	71.6527	629.787		1037.03	-0.02788
	71.7031	634.787		1037.52	-0.02791
	71.7536	631.787		1038	-0.02794
	71.804	630.787		1038.48	-0.02797
	71.8544	629.787		1038.96	-0.02799
	71.9048	630.787		1039.44	-0.02801
	71.9552	629.787		1039.93	-0.02804
	72.0057	628.787		1040.41	-0.02805
	72.0561	628.787		1040.89	-0.02807
	72.1065	631.787		1041.37	-0.02807
	72.1569	632.787		1041.85	-0.02807
	72.2073	630.787		1042.34	-0.02806
	72.2577	631.787		1042.82	-0.02804
	72.3082	635.787		1043.3	-0.02802
	72.3586	635.787		1043.78	-0.02799
	72.409	630.787		1044.27	-0.02796
	72.4594	632.787		1044.75	-0.02793
	72.5098	635.787		1045.23	-0.0279
	72.5602	638.787		1045.71	-0.02786
	72.6107	639.787		1046.19	-0.02782
	72.6611	639.787		1046.68	-0.02778
	72.7115	639.787		1047.16	-0.02774
	72.7619	635.787		1047.64	-0.0277
	72.8123	637.787		1048.12	-0.02765
	72.8628	635.787		1048.6	-0.0276
	72.9132	637.787		1049.09	-0.02754
	72.9636	635.787		1049.57	-0.02749
	73.014	635.787		1050.05	-0.02743
	73.0644	634.787		1050.53	-0.02736
	73.1149	633.787		1051.02	-0.0273
	73.1653	631.787		1051.5	-0.02723
	73.2157	626.787		1051.98	-0.02717
	73.2661	626.787		1052.46	-0.0271
	73.3165	631.787		1052.94	-0.02703
	73.3669	633.787		1053.42	-0.02696
	73.4174	632.787		1053.91	-0.02689
	73.4678	628.787		1054.39	-0.02683
	73.5182	631.787		1054.87	-0.02676
	73.5686	633.787		1055.35	-0.02669
	73.619	633.787		1055.84	-0.02662
	73.6694	629.787		1056.32	-0.02656
	73.7199	629.787		1056.8	-0.02649
	73.7703	630.787		1057.28	-0.02643
	73.8207	631.787		1057.76	-0.02637
	73.8711	631.787		1058.25	-0.02631
	73.9215	630.787		1058.73	-0.02625
	73.972	627.787		1059.21	-0.0262
	74.0224	626.787		1059.69	-0.02614
	74.0728	628.787		1060.17	-0.02609
	74.1232	631.787		1060.66	-0.02605
	74.1736	632.787		1061.14	-0.026
	74.2241	631.787		1061.62	-0.02595
	74.2745	629.787		1062.1	-0.02591
	74.3249	629.787		1062.59	-0.02588
	74.3753	630.787		1063.07	-0.02585
	74.4257	633.787		1063.55	-0.02582
	74.4761	632.787		1064.03	-0.0258
	74.5266	629.787		1064.51	-0.02578
	74.577	629.787		1065	-0.02578
	74.6274	628.787		1065.48	-0.02579
	74.6778	629.787		1065.96	-0.0258
	74.7282	628.787		1066.44	-0.02582
	74.7786	634.787		1066.92	-0.02584
	74.8291	631.787		1067.41	-0.02586
	74.8795	635.787		1067.89	-0.02589
	74.9299	631.787		1068.37	-0.02592
	74.9803	631.787		1068.85	-0.02595
	75.0307	628.787		1069.34	-0.02599
	75.0812	631.787		1069.82	-0.02602
	75.1316	629.787		1070.3	-0.02606
	75.182	627.787		1070.78	-0.0261
	75.2324	628.787		1071.26	-0.02614
	75.2828	631.787		1071.75	-0.02619
	75.3333	632.787		1072.23	-0.02623
	75.3837	630.787		1072.71	-0.02627
	75.4341	627.787		1073.19	-0.02631
	75.4845	631.787		1073.67	-0.02635
	75.5349	632.787		1074.16	-0.02639
	75.5853	630.787		1074.64	-0.02643
	75.6358	626.787		1075.12	-0.02647
	75.6862	628.787		1075.6	-0.02652
	75.7366	631.787		1076.09	-0.02656
	75.787	629.787		1076.57	-0.0266
	75.8374	629.787		1077.05	-0.02664
	75.8878	631.787		1077.53	-0.02668
	75.9383	632.787		1078.01	-0.02672
	75.9887	629.787		1078.49	-0.02676
	76.0391	630.787		1078.98	-0.0268
	76.0895	632.787		1079.46	-0.02684
	76.1399	632.787		1079.94	-0.02688
	76.1904	630.787		1080.42	-0.02692
	76.2408	632.787		1080.91	-0.02695
	76.2912	633.787		1081.39	-0.02698
	76.3416	631.787		1081.87	-0.02702
	76.392	629.787		1082.35	-0.02705
	76.4424	629.787		1082.83	-0.02708
	76.4929	630.787		1083.32	-0.0271
	76.5433	631.787		1083.8	-0.02713
	76.5937	636.787		1084.28	-0.02715
	76.6441	638.787		1084.76	-0.02718
	76.6945	638.787		1085.24	-0.0272
	76.745	637.787		1085.73	-0.02722
	76.7954	637.787		1086.21	-0.02723
	76.8458	640.787		1086.69	-0.02725
	76.8962	640.787		1087.17	-0.02726
	76.9466	638.787		1087.65	-0.02726
	76.997	639.787		1088.14	-0.02726
	77.0475	641.787		1088.62	-0.02726
	77.0979	639.787		1089.1	-0.02725
	77.1483	636.787		1089.58	-0.02725
	77.1987	636.787		1090.07	-0.02724
	77.2491	640.787		1090.55	-0.02722
	77.2996	641.787		1091.03	-0.02721
	77.35	642.787		1091.51	-0.02719
	77.4004	641.787		1091.99	-0.02717
	77.4508	642.787		1092.48	-0.02715
	77.5012	641.787		1092.96	-0.02713
	77.5516	639.787		1093.44	-0.02711
	77.6021	635.787		1093.92	-0.02708
	77.6525	633.787		1094.4	-0.02706
	77.7029	632.787		1094.89	-0.02703
	77.7533	632.787		1095.37	-0.027
	77.8037	629.787		1095.85	-0.02697
	77.8542	631.787		1096.33	-0.02694
	77.9046	632.787		1096.82	-0.02691
	77.955	633.787		1097.3	-0.02688
	78.0054	633.787		1097.78	-0.02684
	78.0558	633.787		1098.26	-0.02681
	78.1062	631.787		1098.74	-0.02677
	78.1567	632.787		1099.23	-0.02674
	78.2071	633.787		1099.71	-0.0267
	78.2575	631.787		1100.19	-0.02667
	78.3079	627.787		1100.67	-0.02664
	78.3583	626.787		1101.15	-0.0266
	78.4087	630.787		1101.64	-0.02657
	78.4592	631.787		1102.12	-0.02654
	78.5096	630.787		1102.6	-0.02651
	78.56	626.787		1103.08	-0.02649
	78.6104	626.787		1103.57	-0.02646
	78.6608	625.787		1104.05	-0.02645
	78.7113	631.787		1104.53	-0.02643
	78.7617	633.787		1105.01	-0.02641
	78.8121	631.787		1105.49	-0.0264
	78.8625	627.787		1105.98	-0.02639
	78.9129	629.787		1106.46	-0.02638
	78.9634	631.787		1106.94	-0.02637
	79.0138	631.787		1107.42	-0.02636
	79.0642	627.787		1107.9	-0.02635
	79.1146	629.787		1108.39	-0.02634
	79.165	634.787		1108.87	-0.02634
	79.2154	634.787		1109.35	-0.02633
	79.2659	628.787		1109.83	-0.02633
	79.3163	625.787		1110.32	-0.02633
	79.3667	625.787		1110.8	-0.02633
	79.4171	626.787		1111.28	-0.02633
	79.4675	627.787		1111.76	-0.02634
	79.5179	627.787		1112.24	-0.02634
	79.5684	628.787		1112.72	-0.02635
	79.6188	625.787		1113.21	-0.02636
	79.6692	626.787		1113.69	-0.02636
	79.7196	627.787		1114.17	-0.02637
	79.77	627.787		1114.65	-0.02638
	79.8205	626.787		1115.14	-0.02639
	79.8709	628.787		1115.62	-0.0264
	79.9213	628.787		1116.1	-0.02641
	79.9717	628.787		1116.58	-0.02642
	80.0221	628.787		1117.07	-0.02643
				1117.55	-0.02643
				1118.03	-0.02644
				1118.51	-0.02644
				1118.99	-0.02644
				1119.47	-0.02644
				1119.96	-0.02644
				1120.44	-0.02643
				1120.92	-0.02643
				1121.4	-0.02642
				1121.89	-0.02642
				1122.37	-0.02641
				1122.85	-0.0264
				1123.33	-0.02639
				1123.81	-0.02638
				1124.3	-0.02637
				1124.78	-0.02636
				1125.26	-0.02634
				1125.74	-0.02633
				1126.22	-0.02632
				1126.71	-0.0263
				1127.19	-0.02629
				1127.67	-0.02627
				1128.15	-0.02626
				1128.63	-0.02624
				1129.12	-0.02622
				1129.6	-0.0262
				1130.08	-0.02618
				1130.56	-0.02616
				1131.05	-0.02614
				1131.53	-0.02611
				1132.01	-0.02609
				1132.49	-0.02606
				1132.97	-0.02603
				1133.46	-0.026
				1133.94	-0.02597
				1134.42	-0.02593
				1134.9	-0.0259
				1135.38	-0.02586
				1135.87	-0.02581
				1136.35	-0.02577
				1136.83	-0.02573
				1137.31	-0.02568
				1137.8	-0.02563
				1138.28	-0.02558
				1138.76	-0.02554
				1139.24	-0.02549
				1139.72	-0.02543
				1140.21	-0.02538
				1140.69	-0.02533
				1141.17	-0.02528
				1141.65	-0.02523
				1142.13	-0.02517
				1142.62	-0.02512
				1143.1	-0.02507
				1143.58	-0.02502
				1144.06	-0.02496
				1144.55	-0.02491
				1145.03	-0.02486
				1145.51	-0.0248
				1145.99	-0.02475
				1146.47	-0.02469
				1146.96	-0.02463
				1147.44	-0.02458
				1147.92	-0.02452
				1148.4	-0.02446
				1148.88	-0.0244
				1149.37	-0.02434
				1149.85	-0.02427
				1150.33	-0.02421
				1150.81	-0.02414
				1151.3	-0.02408
				1151.78	-0.02401
				1152.26	-0.02394
				1152.74	-0.02388
				1153.22	-0.02381
				1153.7	-0.02374
				1154.19	-0.02367
				1154.67	-0.0236
				1155.15	-0.02353
				1155.63	-0.02347
				1156.12	-0.0234
				1156.6	-0.02333
				1157.08	-0.02326
				1157.56	-0.02319
				1158.04	-0.02313
				1158.53	-0.02306
				1159.01	-0.023
				1159.49	-0.02293
				1159.97	-0.02287
				1160.45	-0.0228
				1160.94	-0.02274
				1161.42	-0.02267
				1161.9	-0.0226
				1162.38	-0.02254
				1162.87	-0.02247
				1163.35	-0.0224
				1163.83	-0.02234
				1164.31	-0.02227
				1164.79	-0.0222
				1165.28	-0.02213
				1165.76	-0.02205
				1166.24	-0.02198
				1166.72	-0.0219
				1167.2	-0.02183
				1167.69	-0.02175
				1168.17	-0.02168
				1168.65	-0.0216
				1169.13	-0.02153
				1169.62	-0.02145
				1170.1	-0.02137
				1170.58	-0.0213
				1171.06	-0.02122
				1171.54	-0.02115
				1172.03	-0.02108
				1172.51	-0.02101
				1172.99	-0.02094
				1173.47	-0.02088
				1173.95	-0.02082
				1174.44	-0.02076
				1174.92	-0.0207
				1175.4	-0.02064
				1175.88	-0.02058
				1176.37	-0.02052
				1176.85	-0.02046
				1177.33	-0.02039
				1177.81	-0.02033
				1178.29	-0.02026
				1178.78	-0.02019
				1179.26	-0.02012
				1179.74	-0.02004
				1180.22	-0.01996
				1180.7	-0.01987
				1181.19	-0.01977
				1181.67	-0.01966
				1182.15	-0.01955
				1182.63	-0.01944
				1183.12	-0.01933
				1183.6	-0.01922
				1184.08	-0.01911
				1184.56	-0.019
				1185.04	-0.01889
				1185.53	-0.01878
				1186.01	-0.01867
				1186.49	-0.01856
				1186.97	-0.01845
				1187.45	-0.01835
				1187.94	-0.01826
				1188.42	-0.01817
				1188.9	-0.01809
				1189.38	-0.01801
				1189.86	-0.01794
				1190.35	-0.01787
				1190.83	-0.0178
				1191.31	-0.01773
				1191.79	-0.01767
				1192.28	-0.0176
				1192.76	-0.01754
				1193.24	-0.01748
				1193.72	-0.01742
				1194.2	-0.01736
				1194.68	-0.0173
				1195.17	-0.01724
				1195.65	-0.01719
				1196.13	-0.01713
				1196.61	-0.01708
				1197.1	-0.01703
				1197.58	-0.01697
				1198.06	-0.01692
				1198.54	-0.01687
				1199.02	-0.01682
				1199.51	-0.01677
				1199.99	-0.01672
				1200.47	-0.01667
				1200.95	-0.01662
				1201.43	-0.01658
				1201.92	-0.01653
				1202.4	-0.01648
				1202.88	-0.01643
				1203.36	-0.01639
				1203.85	-0.01634
				1204.33	-0.01629
				1204.81	-0.01624
				1205.29	-0.01619
				1205.77	-0.01614
				1206.26	-0.01609
				1206.74	-0.01604
				1207.22	-0.01599
				1207.7	-0.01594
				1208.18	-0.0159
				1208.67	-0.01585
				1209.15	-0.0158
				1209.63	-0.01576
				1210.11	-0.01571
				1210.6	-0.01566
				1211.08	-0.01562
				1211.56	-0.01557
				1212.04	-0.01552
				1212.52	-0.01547
				1213.01	-0.01543
				1213.49	-0.01538
				1213.97	-0.01533
				1214.45	-0.01529
				1214.93	-0.01525
				1215.42	-0.0152
				1215.9	-0.01516
				1216.38	-0.01512
				1216.86	-0.01508
				1217.35	-0.01505
				1217.83	-0.01501
				1218.31	-0.01498
				1218.79	-0.01495
				1219.27	-0.01493
				1219.76	-0.01491
				1220.24	-0.01489
				1220.72	-0.01487
				1221.2	-0.01486
				1221.68	-0.01485
				1222.17	-0.01484
				1222.65	-0.01483
				1223.13	-0.01482
				1223.61	-0.01481
				1224.09	-0.0148
				1224.58	-0.0148
				1225.06	-0.01479
				1225.54	-0.01478
				1226.02	-0.01478
				1226.51	-0.01477
				1226.99	-0.01476
				1227.47	-0.01475
				1227.95	-0.01473
				1228.43	-0.01472
				1228.92	-0.01471
				1229.4	-0.0147
				1229.88	-0.01468
				1230.36	-0.01467
				1230.84	-0.01466
				1231.33	-0.01465
				1231.81	-0.01464
				1232.29	-0.01463
				1232.77	-0.01461
				1233.26	-0.0146
				1233.74	-0.01459
				1234.22	-0.01458
				1234.7	-0.01456
				1235.18	-0.01454
				1235.66	-0.01452
				1236.15	-0.01451
				1236.63	-0.01449
				1237.11	-0.01447
				1237.59	-0.01446
				1238.08	-0.01444
				1238.56	-0.01443
				1239.04	-0.01442
				1239.52	-0.01441
				1240	-0.0144
				1240.49	-0.0144
				1240.97	-0.01439
				1241.45	-0.01439
				1241.93	-0.01439
				1242.41	-0.0144
				1242.9	-0.01441
				1243.38	-0.01442
				1243.86	-0.01443
				1244.34	-0.01445
				1244.83	-0.01447
				1245.31	-0.01449
				1245.79	-0.01452
				1246.27	-0.01454
				1246.75	-0.01457
				1247.24	-0.01461
				1247.72	-0.01465
				1248.2	-0.01469
				1248.68	-0.01475
				1249.16	-0.01481
				1249.65	-0.01488
				1250.13	-0.01497
				1250.61	-0.01507
				1251.09	-0.01518
				1251.58	-0.01529
				1252.06	-0.01541
				1252.54	-0.01553
				1253.02	-0.01565
				1253.5	-0.01577
				1253.99	-0.01589
				1254.47	-0.01601
				1254.95	-0.01613
				1255.43	-0.01624
				1255.91	-0.01635
				1256.4	-0.01645
				1256.88	-0.01654
				1257.36	-0.01663
				1257.84	-0.0167
				1258.33	-0.01675
				1258.81	-0.0168
				1259.29	-0.01683
				1259.77	-0.01687
				1260.25	-0.01689
				1260.73	-0.01691
				1261.22	-0.01692
				1261.7	-0.01693
				1262.18	-0.01693
				1262.66	-0.01693
				1263.15	-0.01692
				1263.63	-0.0169
				1264.11	-0.01687
				1264.59	-0.01683
				1265.07	-0.01678
				1265.56	-0.0167
				1266.04	-0.01661
				1266.52	-0.01651
				1267	-0.0164
				1267.48	-0.01629
				1267.97	-0.01617
				1268.45	-0.01606
				1268.93	-0.01594
				1269.41	-0.01582
				1269.9	-0.0157
				1270.38	-0.01558
				1270.86	-0.01548
				1271.34	-0.01537
				1271.82	-0.01528
				1272.31	-0.01519
				1272.79	-0.01513
				1273.27	-0.01511
				1273.75	-0.0151
				1274.23	-0.01511
				1274.72	-0.01512
				1275.2	-0.01515
				1275.68	-0.01518
				1276.16	-0.01521
				1276.64	-0.01525
				1277.13	-0.0153
				1277.61	-0.01534
				1278.09	-0.01538
				1278.57	-0.01543
				1279.06	-0.01547
				1279.54	-0.01551
				1280.02	-0.01554
				1280.5	-0.01556
				1280.98	-0.01556
				1281.47	-0.01555
				1281.95	-0.01553
				1282.43	-0.01551
				1282.91	-0.01548
				1283.39	-0.01546
				1283.88	-0.01544
				1284.36	-0.01541
				1284.84	-0.01539
				1285.32	-0.01538
				1285.81	-0.01537
				1286.29	-0.01536
				1286.77	-0.01536
				1287.25	-0.01537
				1287.73	-0.01539
				1288.22	-0.01542
				1288.7	-0.01548
				1289.18	-0.01555
				1289.66	-0.01563
				1290.14	-0.01572
				1290.63	-0.01582
				1291.11	-0.01593
				1291.59	-0.01603
				1292.07	-0.01615
				1292.56	-0.01626
				1293.04	-0.01638
				1293.52	-0.0165
				1294	-0.01662
				1294.48	-0.01675
				1294.97	-0.01687
				1295.45	-0.017
				1295.93	-0.01712
				1296.41	-0.01724
				1296.89	-0.01736
				1297.38	-0.01748
				1297.86	-0.0176
				1298.34	-0.01771
				1298.82	-0.01783
				1299.31	-0.01794
				1299.79	-0.01806
				1300.27	-0.01817
				1300.75	-0.01829
				1301.23	-0.0184
				1301.71	-0.01852
				1302.2	-0.01863
				1302.68	-0.01874
				1303.16	-0.01885
				1303.64	-0.01896
				1304.13	-0.01906
				1304.61	-0.01917
				1305.09	-0.01927
				1305.57	-0.01937
				1306.05	-0.01946
				1306.54	-0.01956
				1307.02	-0.01965
				1307.5	-0.01974
				1307.98	-0.01983
				1308.46	-0.01992
				1308.95	-0.02
				1309.43	-0.02008
				1309.91	-0.02016
				1310.39	-0.02022
				1310.88	-0.02028
				1311.36	-0.02032
				1311.84	-0.02034
				1312.32	-0.02034
				1312.8	-0.02033
				1313.29	-0.02032
				1313.77	-0.02031
				1314.25	-0.0203
				1314.73	-0.02029
				1315.21	-0.02029
				1315.7	-0.02028
				1316.18	-0.02028
				1316.66	-0.02029
				1317.14	-0.02031
				1317.62	-0.02035
				1318.11	-0.0204
				1318.59	-0.02048
				1319.07	-0.02061
				1319.55	-0.02079
				1320.04	-0.02102
				1320.52	-0.02127
				1321	-0.02154
				1321.48	-0.02182
				1321.96	-0.02211
				1322.45	-0.02241
				1322.93	-0.02271
				1323.41	-0.02301
				1323.89	-0.0233
				1324.38	-0.02359
				1324.86	-0.02387
				1325.34	-0.02415
				1325.82	-0.02441
				1326.3	-0.02464
				1326.79	-0.02484
				1327.27	-0.02498
				1327.75	-0.02508
				1328.23	-0.02515
				1328.71	-0.02521
				1329.2	-0.02525
				1329.68	-0.02528
				1330.16	-0.0253
				1330.64	-0.02531
				1331.12	-0.02532
				1331.61	-0.02533
				1332.09	-0.02533
				1332.57	-0.02533
				1333.05	-0.02532
				1333.54	-0.02531
				1334.02	-0.0253
				1334.5	-0.02528
				1334.98	-0.02526
				1335.46	-0.02524
				1335.95	-0.02521
				1336.43	-0.0252
				1336.91	-0.02518
				1337.39	-0.02517
				1337.87	-0.02517
				1338.36	-0.02516
				1338.84	-0.02516
				1339.32	-0.02517
				1339.8	-0.02519
				1340.29	-0.02522
				1340.77	-0.02526
				1341.25	-0.02533
				1341.73	-0.02543
				1342.21	-0.02556
				1342.69	-0.02575
				1343.18	-0.02598
				1343.66	-0.02624
				1344.14	-0.02651
				1344.62	-0.0268
				1345.11	-0.0271
				1345.59	-0.02741
				1346.07	-0.02772
				1346.55	-0.02804
				1347.03	-0.02836
				1347.52	-0.02867
				1348	-0.02898
				1348.48	-0.02929
				1348.96	-0.02958
				1349.44	-0.02986
				1349.93	-0.03012
				1350.41	-0.03032
				1350.89	-0.03049
				1351.37	-0.03065
				1351.86	-0.03079
				1352.34	-0.03093
				1352.82	-0.03105
				1353.3	-0.03117
				1353.78	-0.03128
				1354.27	-0.03139
				1354.75	-0.0315
				1355.23	-0.03161
				1355.71	-0.03171
				1356.19	-0.03182
				1356.68	-0.03193
				1357.16	-0.03204
				1357.64	-0.03216
				1358.12	-0.03231
				1358.61	-0.03247
				1359.09	-0.03263
				1359.57	-0.03279
				1360.05	-0.03296
				1360.53	-0.03312
				1361.02	-0.03328
				1361.5	-0.03345
				1361.98	-0.03361
				1362.46	-0.03376
[truncated: 5,471 more rows]

## Sheet: Supplementary Fig. 9
	PVDF fibers				Ferroelectret fibers
	ε (%)	σ (MPa)			ε (%)	σ (MPa)
	0	0			0	0
	0	0.0075			0	0
	0	0.00667			0	0.00401
	0	0.01417			0	0.00758
	0	0.0275			0	0.00713
	0	0.03417			0	0.02184
	0	0.04917			0	0.03298
	0	0.05583			0	0.04367
	0	0.06833			0.03	0.05882
	0	0.075			0.147	0.06952
	0	0.08833			0.264	0.07665
	0	0.095			0.369	0.08422
	0	0.11			0.498	0.09091
	0.0728	0.11667			0.612	0.09492
	0.2184	0.13			0.771	0.10205
	0.338	0.14333			0.909	0.11319
	0.4394	0.15833			1.098	0.12077
	0.5122	0.165			1.182	0.13146
	0.624	0.17833			1.29	0.14216
	0.741	0.19167			1.416	0.1533
	0.871	0.20417			1.554	0.16087
	0.9724	0.21833			1.671	0.17157
	1.0998	0.225			1.776	0.18271
	1.2376	0.23833			1.923	0.1934
	1.339	0.25167			2.136	0.20455
	1.4118	0.2725			2.211	0.21881
	1.521	0.28667			2.316	0.22995
	1.6406	0.3			2.475	0.24421
	1.7602	0.31333			2.613	0.25891
	1.8694	0.3275			2.718	0.27362
	1.9968	0.34083			2.814	0.28788
	2.1346	0.36167			2.982	0.30303
	2.236	0.375			3.192	0.31684
	2.3088	0.39583			3.276	0.332
	2.4388	0.40917			3.384	0.34982
	2.5558	0.42917			3.51	0.36453
	2.6754	0.44333			3.648	0.3828
	2.7664	0.45667			3.765	0.39706
	2.9146	0.47			3.87	0.41533
	3.0524	0.49167			4.038	0.43048
	3.1512	0.5125			4.197	0.44786
	3.2266	0.52417			4.347	0.47059
	3.354	0.54583			4.44	0.48841
	3.4632	0.565			4.566	0.51025
	3.575	0.57917			4.683	0.52852
	3.6842	0.59917			4.8	0.54991
	3.8116	0.61417			4.938	0.56818
	3.9598	0.63333			5.076	0.5869
	4.0586	0.64667			5.265	0.60472
	4.1418	0.6675			5.352	0.62656
	4.251	0.68917			5.478	0.64884
	4.3706	0.70167			5.604	0.67023
	4.472	0.715			5.754	0.69207
	4.5812	0.73667			5.838	0.71435
	4.7112	0.75			5.943	0.73574
	4.849	0.77			6.09	0.75401
	4.9478	0.79083			6.303	0.77629
	5.0388	0.80417			6.408	0.79768
	5.1324	0.825			6.513	0.81952
	5.2702	0.8375			6.915	0.8525
	5.369	0.85917			7.086	0.88904
	5.4808	0.8725			7.221	0.91845
	5.6082	0.88583			7.38	0.95455
	5.7642	0.90583			7.518	0.98752
	5.8656	0.92667			7.635	1.01248
	5.9566	0.94			7.698	1.03119
	6.0476	0.96			7.845	1.05303
	6.1776	0.97417			7.932	1.0713
	6.2868	0.995			8.067	1.08957
	6.396	1.00083			8.217	1.1074
	6.526	1.02167			8.397	1.1328
	6.6794	1.04333			8.481	1.15107
	6.7808	1.05667			8.628	1.17335
	6.8536	1.07			8.736	1.19118
	6.9472	1.09083			8.883	1.21658
	7.0564	1.10333			8.967	1.23128
	7.1942	1.1175			9.105	1.25
	7.2956	1.13167			9.243	1.26738
	7.423	1.145			9.432	1.28966
	7.6076	1.15833			9.516	1.30392
	7.6518	1.17167			9.687	1.32576
	7.7246	1.185			9.804	1.34804
	7.826	1.19833			9.939	1.36586
	7.9456	1.2125			10.026	1.38414
	8.0652	1.21917			10.161	1.40241
	8.1666	1.23417			10.299	1.41711
	8.2836	1.24667			10.491	1.43538
	8.3564	1.25333			10.554	1.44608
	8.5228	1.2675			10.68	1.4648
	8.6138	1.28083			10.806	1.48262
	8.7048	1.29417			10.956	1.50089
	8.762	1.30167			11.04	1.5156
	8.8894	1.31583			11.166	1.52986
	8.9986	1.32167			11.292	1.54456
	9.0922	1.335			11.367	1.55526
	9.2378	1.3425			11.493	1.5664
	9.3756	1.34833			11.622	1.57709
	9.4952	1.3625			11.76	1.58824
	9.568	1.37583			11.874	1.60294
	9.6772	1.39			11.991	1.6172
	9.7968	1.3975			12.075	1.62834
	9.9164	1.40333			12.225	1.63904
	10.0074	1.41083			12.351	1.65018
	10.1348	1.42333			12.489	1.66087
	10.2908	1.43083			12.648	1.67157
	10.4104	1.44417			12.774	1.68271
	10.4832	1.4575			12.921	1.69742
	10.5768	1.46417			13.071	1.71212
	10.7042	1.47917			13.155	1.72683
	10.8134	1.48583			13.293	1.7451
	10.9044	1.4925			14.181	1.76292
	11.0344	1.49917			14.298	1.78075
	11.1904	1.505			14.772	1.80303
	11.31	1.51917			14.922	1.82843
	11.3828	1.52583			15.036	1.85383
	11.492	1.53333			15.153	1.86898
	11.6116	1.54667			15.27	1.87923
	11.713	1.54583			15.756	1.89439
	11.804	1.55333			15.903	1.90463
	11.9496	1.56083			16.053	1.91578
	12.0874	1.57417			16.158	1.92692
	12.207	1.58083			16.263	1.93761
	12.298	1.5875			16.593	1.94875
	12.3916	1.60167			16.749	1.95588
	12.519	1.60833			16.899	1.96346
	12.6282	1.615			17.025	1.97014
	12.7192	1.61417			17.1	1.98173
	12.8492	1.62167			17.532	1.98841
	12.9948	1.62917			17.703	1.99955
	13.1248	1.635			17.85	2.00758
	13.1976	1.64167			18.009	2.01783
	13.3068	1.655			18.147	2.02496
	13.4264	1.655			18.462	2.03565
	13.5278	1.66167			18.528	2.04323
	13.6188	1.66917			18.612	2.04724
	13.7462	1.67583			18.759	2.05437
	13.8762	1.68333			18.93	2.05838
	14.0036	1.69			19.353	2.06863
	14.1492	1.69583			19.437	2.0762
	14.2064	1.70333			19.563	2.0869
	14.3234	1.7025			19.626	2.09403
	14.4248	1.71			19.764	2.10116
	14.5184	1.71667			20.061	2.10517
	14.664	1.72333			20.334	2.1123
	14.82	1.73			20.451	2.12389
	14.9396	1.73667			20.589	2.13057
	15.0124	1.74417			20.706	2.1377
	15.1216	1.75167			21.117	2.14528
	15.2412	1.75833			21.276	2.15241
	15.3426	1.75667			21.426	2.15998
	15.4336	1.76417			21.465	2.16355
	15.561	1.76417			21.54	2.17068
	15.7092	1.77083			21.762	2.17825
	15.8366	1.77083			22.038	2.18137
	15.9094	1.785			22.185	2.18583
	16.0212	1.79083			22.332	2.19296
	16.1382	1.79917			22.482	2.20009
	16.2396	1.7975			23.052	2.20722
	16.3306	1.7975			23.211	2.21791
	16.4606	1.80583			23.391	2.22906
	16.6426	1.81167			23.454	2.23619
	16.6972	1.81167			23.604	2.24376
	16.8636	1.81917			24.405	2.2549
	17.0378	1.82583			24.534	2.26203
	17.147	1.8325			24.651	2.26872
	17.2302	1.84			24.723	2.27674
	17.3758	1.84667			24.87	2.28387
	17.9166	1.8525			25.389	2.28743
	18.0284	1.86			25.527	2.29501
	18.1272	1.86667			25.908	2.29857
	18.2364	1.88			26.055	2.30526
	18.3118	1.8875			26.172	2.31283
	18.4756	1.88667			26.31	2.31996
	18.6056	1.89417			26.406	2.32353
	18.6602	1.90083			26.574	2.33111
	18.9072	1.9075			26.691	2.33512
	19.1724	1.90667			26.796	2.34225
	19.2816	1.92083			26.922	2.34938
	19.4376	1.92083			27.093	2.35339
	19.539	1.9275			27.177	2.3525
	19.6508	1.935			27.303	2.35651
	19.76	1.94167			27.474	2.36052
	20.5114	1.94833			27.663	2.36408
	20.6024	1.96167			27.717	2.3672
	20.7116	1.96167			27.801	2.37478
	20.813	1.97583			27.918	2.37834
	21.1068	1.98167			28.17	2.38191
	21.2264	1.98917			28.446	2.38592
	21.3174	1.98833			28.593	2.38904
	21.4266	1.99667			28.722	2.3926
	21.5566	2.0025			28.806	2.39661
	21.9232	2.00917			28.923	2.40419
	21.9856	2.01667			29.037	2.40775
	22.0974	2.01583			29.133	2.40731
	22.2248	2.02417			29.25	2.41087
	22.3262	2.0225			29.388	2.41087
	22.893	2.03083			29.652	2.41488
	23.023	2.03667			29.883	2.42201
	23.114	2.05083			30	2.42602
	23.2414	2.05667			30.117	2.43271
	23.361	2.065			30.243	2.43672
	23.5898	2.06333			30.402	2.44029
	23.6626	2.07167			30.54	2.4443
	23.8004	2.0775			30.636	2.44385
	23.92	2.0775			30.795	2.45143
	24.0292	2.0775			30.921	2.45544
	24.2138	2.08417			31.026	2.46212
	24.414	2.09083			31.089	2.46613
	24.5258	2.0975			31.218	2.4697
	24.6532	2.105			31.344	2.46925
	24.7988	2.1125			31.47	2.46925
	25.038	2.11083			31.62	2.46925
	25.129	2.11917			31.797	2.47683
	25.2408	2.12583			31.935	2.48039
	25.3318	2.125			32.358	2.48797
	25.4228	2.125			32.487	2.49109
	25.6074	2.13167			33.045	2.50178
	25.8362	2.13167			33.162	2.50579
	25.974	2.13833			33.312	2.51292
	26.0832	2.14583			33.375	2.51693
	26.1742	2.15333			33.501	2.52094
	26.5772	2.15167			33.786	2.52406
	26.7254	2.15917			34.092	2.52763
	26.8346	2.16667			34.209	2.5352
	26.9074	2.1725			34.314	2.54189
	27.027	2.1725			34.431	2.54635
	27.7498	2.18083			34.824	2.55348
	27.8512	2.18667			34.983	2.5566
	27.963	2.19333			35.097	2.56061
	28.0254	2.1925			35.226	2.56462
	28.1372	2.2			35.319	2.56774
	28.5012	2.2075			35.658	2.57175
	28.6494	2.21417			35.742	2.5713
	28.7768	2.21333			35.892	2.57487
	28.8782	2.22083			36.039	2.57843
	28.9432	2.22833			36.165	2.58244
	29.1252	2.22667			36.483	2.58645
	29.3358	2.22667			36.621	2.58957
	29.4736	2.23417			36.759	2.59358
	29.6036	2.23333			36.885	2.5967
	29.7128	2.24083			37.074	2.60027
	29.913	2.24833			37.392	2.60383
	30.0066	2.2475			37.521	2.61141
	30.134	2.255			37.626	2.61542
	30.2432	2.25417			37.752	2.61898
	30.3732	2.25417			37.836	2.61854
	30.537	2.26083			38.133	2.62255
	30.7294	2.26083			38.406	2.62567
	30.8308	2.26833			38.556	2.62968
	30.9218	2.275			38.661	2.63324
	31.0778	2.275			38.811	2.63725
	31.343	2.28167			39.189	2.64439
	31.434	2.28167			39.318	2.64795
	31.564	2.28833			39.423	2.65196
	31.6472	2.29583			39.57	2.65865
	31.746	2.295			39.678	2.66221
	32.1152	2.295			40.164	2.66622
	32.279	2.3025			40.29	2.67335
	32.3986	2.30167			40.395	2.67692
	32.4974	2.31			40.524	2.68093
	32.5728	2.30833			40.65	2.68761
	32.864	2.31667			40.968	2.68761
	33.0304	2.31583			41.094	2.69207
	33.176	2.3225			41.241	2.69563
	33.306	2.33			41.412	2.69875
	33.4048	2.32917			41.505	2.70232
	33.4698	2.32917			41.814	2.70633
	33.6258	2.32917			41.94	2.70945
	33.8	2.33667			42.087	2.70945
	33.9378	2.33583			42.225	2.7139
	34.0574	2.33583			42.363	2.71301
	34.203	2.34417			42.576	2.71747
	34.6164	2.35083			42.828	2.7246
	34.7178	2.34917			42.954	2.72772
	34.827	2.35667			43.104	2.72772
	34.9726	2.35667			43.272	2.73173
	35.1104	2.36417			43.569	2.73886
	35.3392	2.37083			43.716	2.74287
	35.412	2.37			43.833	2.74643
	35.5316	2.37833			43.929	2.75
	35.6512	2.37667			44.055	2.75357
	35.7422	2.37667			44.52	2.75758
	35.9268	2.37667			44.595	2.76471
	36.1088	2.38417			44.73	2.76827
	36.2102	2.38333			44.838	2.77184
	36.3116	2.39167			44.943	2.7754
	36.4312	2.39			45.282	2.77496
	36.6964	2.3975			45.462	2.77897
	36.7692	2.39083			45.6	2.77852
	36.9252	2.3975			45.747	2.78253
	37.0266	2.3975			45.801	2.79011
	37.0994	2.3975			46.128	2.79367
	37.2554	2.405			46.317	2.79724
	37.4296	2.40417			46.446	2.79679
	37.5492	2.40417			46.593	2.8008
	37.687	2.40417			46.677	2.80481
	37.8222	2.41167			46.89	2.8115
	38.0536	2.41083			47.112	2.81551
	38.1264	2.41833			47.238	2.81907
	38.2356	2.425			47.397	2.81863
	38.3448	2.42417			47.556	2.82308
	38.4566	2.42417			47.862	2.8262
	38.5112	2.42417			47.925	2.82977
	38.805	2.4325			48.042	2.8369
	38.896	2.43083			48.168	2.84091
	38.9974	2.43917			48.327	2.84046
	39.3172	2.43833			48.519	2.84447
	39.4628	2.445			48.762	2.84848
	39.5746	2.4525			48.867	2.8516
	39.702	2.45167			49.005	2.85517
	39.832	2.46			49.11	2.85963
	40.0686	2.46583			49.278	2.86275
	40.235	2.465			49.512	2.8623
	40.3442	2.465			49.68	2.86631
	40.417	2.465			49.764	2.86631
	40.5834	2.47333			49.893	2.87032
	40.8018	2.47917			50.073	2.8779
	40.8564	2.47917			50.253	2.88057
	40.9942	2.48583			50.367	2.88057
	41.1138	2.48583			50.496	2.88458
	41.223	2.49333			50.631	2.88414
	41.3894	2.4925			50.844	2.88815
	41.5818	2.49917			51.036	2.89572
	41.6832	2.49917			51.141	2.89884
	41.7924	2.50667			51.267	2.90241
	41.9016	2.50583			51.321	2.90241
	42.4346	2.51333			51.723	2.90642
	42.562	2.51333			52.071	2.91043
	42.6166	2.52083			52.167	2.91355
	42.7362	2.52			52.281	2.91756
	42.8376	2.5275			52.398	2.92068
	43.0924	2.52667			52.674	2.92469
	43.212	2.52667			52.938	2.92825
	43.3394	2.53417			53.064	2.93182
	43.4226	2.54083			53.19	2.93583
	43.5344	2.54			53.319	2.9434
	43.8464	2.5475			53.616	2.94697
	43.9738	2.54667			53.763	2.95053
	44.1194	2.54667			53.931	2.94964
	44.2494	2.555			54.06	2.95722
	44.3222	2.55417			54.186	2.96123
	44.5406	2.56083			54.282	2.9648
	44.798	2.56083			54.609	2.96435
	44.9254	2.5675			54.735	2.96435
	45.0736	2.5675			54.906	2.96836
	45.1828	2.575			55.032	2.96791
	45.4038	2.5825			55.179	2.97237
	45.4584	2.58083			55.443	2.97549
	45.539	2.58083			55.551	2.9795
	45.6586	2.58083			55.686	2.98307
	45.7886	2.58083			55.836	2.98262
	46.1552	2.58917			55.962	2.98663
	46.2098	2.5875			56.196	2.98619
	46.319	2.59583			56.439	2.99376
	46.4282	2.60167			56.556	2.99733
	46.5036	2.60167			56.661	3.00089
	46.6856	2.60167			56.766	3.00089
	46.878	2.60167			57.042	3.0049
	46.9794	2.60833			57.306	3.00891
	47.0886	2.60833			57.423	3.01248
	47.2082	2.61667			57.537	3.01604
	47.5384	2.6225			57.654	3.01916
	47.658	2.62167			57.93	3.02317
	47.7854	2.62167			58.215	3.02273
	47.8946	2.62917			58.353	3.02629
	48.0064	2.62833			58.458	3.0303
	48.1078	2.62833			58.563	3.03431
	48.2534	2.62833			58.818	3.03342
	48.373	2.62833			58.965	3.03743
	48.5004	2.62833			59.115	3.03743
	48.6278	2.63667			59.304	3.03743
	48.8852	2.63583			59.556	3.041
	48.9762	2.63583			59.706	3.04501
	49.088	2.6425			59.832	3.05214
	49.1868	2.65			59.949	3.05169
	49.2882	2.64917			60.087	3.05169
	49.4624	2.64917			60.234	3.0557
	49.7016	2.65583			60.468	3.05927
	49.8212	2.65583			60.585	3.0664
	49.9304	2.65583			60.69	3.06996
	50.0214	2.66333			60.849	3.07442
	50.3334	2.6625			60.912	3.07799
	50.4244	2.67			61.398	3.08111
	50.518	2.67			61.482	3.08467
	50.6454	2.67			61.62	3.08868
	50.765	2.67667			61.725	3.08824
	51.0406	2.67667			61.863	3.09225
	51.1498	2.68417			62.052	3.0918
	51.2694	2.68333			62.244	3.0918
	51.3968	2.68333			62.433	3.0918
	51.506	2.68333			62.52	3.09581
	51.6542	2.69083			62.688	3.09982
	51.8102	2.69			62.772	3.10294
	51.883	2.6975			62.922	3.10695
	51.9844	2.69667			63.09	3.10651
	52.1118	2.69667			63.237	3.10651
	52.3874	2.69667			63.324	3.10651
	52.5148	2.69667			63.744	3.11052
	52.6422	2.70417			63.894	3.11364
	52.7358	2.70333			64.02	3.11765
	52.8268	2.71167			64.149	3.12121
	53.157	2.71083			64.497	3.12478
	53.3026	2.71083			64.635	3.12478
	53.4508	2.7175			64.761	3.12879
	53.56	2.7175			64.878	3.13235
	53.651	2.725			65.016	3.13636
	53.9084	2.72417			65.502	3.13547
	53.9734	2.72417			65.67	3.13948
	54.0904	2.72417			65.796	3.14305
	54.21	2.73167			65.913	3.14661
	54.3296	2.73083			66.051	3.14661
	54.6416	2.73083			66.168	3.15018
	54.7508	2.73833			66.348	3.15018
	54.8886	2.7375			66.495	3.15018
	55.0082	2.7375			66.642	3.15018
	55.1174	2.7375			66.759	3.15374
	55.302	2.7375			67.086	3.1582
	55.484	2.745			67.236	3.16176
	55.5932	2.74417			67.362	3.16087
	55.705	2.74417			67.446	3.16488
	55.8324	2.75167			67.659	3.16488
	56.108	2.75167			67.956	3.16889
	56.2172	2.75167			68.082	3.17246
	56.3446	2.75833			68.229	3.17602
	56.4278	2.75833			68.367	3.17959
	56.5292	2.76583			68.505	3.17914
	56.667	2.765			68.886	3.18316
	56.8412	2.765			68.991	3.18316
	56.9686	2.765			69.096	3.18672
	57.135	2.7725			69.243	3.19073
	57.1792	2.77167			69.351	3.19474
	57.3716	2.77917			69.762	3.19786
	57.5744	2.77833			69.9	3.19742
	57.72	2.77833			70.026	3.20143
	57.8136	2.77833			70.092	3.20544
	57.9592	2.785			70.206	3.21257
	58.2426	2.785			70.377	3.21212
	58.344	2.79333			70.578	3.21212
	58.3986	2.7925			70.788	3.20856
	58.5442	2.7925			70.851	3.20856
	58.6742	2.7925			70.968	3.21212
	58.9134	2.8			71.064	3.21613
	59.0304	2.79917			71.337	3.21569
	59.124	2.79917			71.496	3.2197
	59.2228	2.79917			71.634	3.21925
	59.28	2.80667			71.826	3.21613
	59.5712	2.80583			71.994	3.2197
	59.683	2.80583			72.204	3.22326
	59.7558	2.80583			72.354	3.22727
	59.9014	2.80583			72.438	3.22683
	59.995	2.80583			72.564	3.22683
	60.2784	2.80583			72.945	3.23039
	60.3876	2.80583			73.092	3.23039
	60.489	2.80583			73.2	3.23797
	60.6346	2.79917			73.338	3.24198
	60.7724	2.79917			73.455	3.24109
	60.8738	2.79917			73.77	3.24109
	61.0558	2.79917			73.929	3.24109
	61.1312	2.79917			74.088	3.2451
	61.2586	2.79917			74.226	3.24866
	61.3782	2.79917			74.385	3.25267
	61.4952	2.79917			74.499	3.25624
	61.6252	2.79917			74.679	3.25579
	61.7708	2.79917			74.808	3.25579
	61.8826	2.79917			74.955	3.25579
	61.9918	2.79917			75.114	3.25267
	62.101	2.79917			75.453	3.25624
	62.2674	2.79917			75.6	3.25579
	62.3948	2.79917			75.717	3.25267
	62.5508	2.79917			75.885	3.25223
	62.6522	2.80667			75.969	3.25223
	62.946	2.80583			76.362	3.25223
	63.0734	2.81333			76.488	3.25579
	63.1644	2.8125			76.605	3.26025
	63.2944	2.8125			76.71	3.25936
	63.4296	2.8125			76.794	3.25936
	63.6792	2.8125			77.007	3.25936
	63.7338	2.82			77.208	3.25936
	63.8612	2.8275			77.325	3.25936
	63.9704	2.82583			77.451	3.26337
	64.064	2.82583			77.556	3.26292
	64.246	2.82583			77.832	3.26292
	64.4488	2.83333			77.949	3.25936
	64.5476	2.83333			78.105	3.25579
	64.649	2.84			78.264	3.24911
	64.7686	2.84			78.402	3.25223
	65.1716	2.8475			78.552	3.25223
	65.3094	2.84667			78.645	3.25223
	65.4186	2.84667			78.846	3.24911
	65.5096	2.855			79.017	3.24866
	65.5668	2.85333			79.122	3.2451
	65.988	2.85333			79.482	3.24198
	66.0426	2.85333			79.608	3.24109
	66.2064	2.85333			79.704	3.23797
	66.3182	2.86083			79.818	3.23752
	66.4092	2.86			79.926	3.23039
	66.5366	2.86			80.085	3.22683
	66.703	2.86			80.307	3.22282
	66.8304	2.86			80.412	3.21613
	66.9578	2.86			80.529	3.21569
	67.106	2.86			80.664	3.209
	67.6364	2.86			80.961	3.20544
	67.7482	2.86			81.066	3.1943
	67.821	2.8675			81.237	3.18717
	67.9302	2.86667			81.363	3.17558
	68.0394	2.86667			81.468	3.16889
	68.25	2.875			81.744	3.16533
	68.445	2.87417			81.891	3.15374
	68.5178	2.87417			81.987	3.13993
	68.6452	2.87417			82.125	3.12834
	68.7908	2.87417			82.263	3.11809
	69.0118	2.87417			82.59	3.10339
	69.1392	2.88167			82.716	3.08824
	69.2328	2.88083			82.845	3.07041
	69.3056	2.88083			82.971	3.02674
	69.3888	2.88083			83.118	2.9902
	69.5812	2.88083			83.202	2.9541
	69.7814	2.88083			83.52	2.90285
	69.8828	2.88833			83.679	2.84447
	70.0024	2.8875			83.796	2.78298
	70.1116	2.8875			83.901	2.72816
	70.3144	2.8875			84.027	2.66622
	70.4418	2.8875			84.198	2.61141
	70.551	2.8875			84.303	2.55348
	70.6888	2.8875			84.45	2.49465
	70.8084	2.8875			84.537	2.44029
	71.0086	2.8875			84.684	2.38904
	71.1204	2.8875			84.885	2.33467
	71.2114	2.8875			85.086	2.27629
	71.3206	2.8875			85.191	2.21435
	71.396	2.8875			85.341	2.14216
	71.7054	2.8875			85.488	2.0615
	71.8172	2.89417			85.626	1.81061
	71.8718	2.89417			--	--
	71.9914	2.9025			--	--
	72.0902	2.90083			--	--
	72.3112	2.895			--	--
	72.449	2.89417			--	--
	72.5686	2.89417			--	--
	72.6596	2.89417			--	--
	72.787	2.89417			--	--
	73.0444	2.89417			--	--
	73.1744	2.89417			--	--
	73.3096	2.89417			--	--
	73.4474	2.89417			--	--
	73.5384	2.89417			--	--
	73.7126	2.89417			--	--
	73.8868	2.89417			--	--
	73.9986	2.89417			--	--
	74.126	2.89417			--	--
	74.2638	2.89417			--	--
	74.529	2.8875			--	--
	74.5836	2.8875			--	--
	74.7136	2.895			--	--
	74.8046	2.89417			--	--
	74.8956	2.88833			--	--
	75.0516	2.8875			--	--
	75.2544	2.8875			--	--
	75.3896	2.8875			--	--
	75.5092	2.8875			--	--
	75.621	2.8875			--	--
	75.8316	2.8875			--	--
	75.9408	2.8875			--	--
	76.0682	2.88083			--	--
	76.1982	2.88083			--	--
	76.3074	2.875			--	--
	76.4348	2.87417			--	--
	76.5726	2.86833			--	--
	76.6922	2.86667			--	--
	76.8014	2.86167			--	--
	76.9314	2.85417			--	--
	77.2044	2.84667			--	--
	77.2798	2.84083			--	--
	77.4072	2.84			--	--
	77.4904	2.83333			--	--
	77.5892	2.82667			--	--
	77.7374	2.82083			--	--
	77.9194	2.80667			--	--
	78.0208	2.79917			--	--
	78.1404	2.7925			--	--
	78.2678	2.78667			--	--
	78.8554	2.77917			--	--
	78.9828	2.765			--	--
	79.0556	2.75833			--	--
	79.1856	2.74583			--	--
	79.287	2.73833			--	--
	79.534	2.73167			--	--
	79.6432	2.7175			--	--
	79.7524	2.70417			--	--
	79.8824	2.6975			--	--
	80.0462	2.69			--	--
	80.184	2.69			--	--
	80.3582	2.68417			--	--
	80.4856	2.6775			--	--
	80.587	2.67			--	--
	80.7066	2.66333			--	--
	80.8626	2.64917			--	--
	81.0446	2.64917			--	--
	81.146	2.6425			--	--
	81.2656	2.63583			--	--
	81.3852	2.62917			--	--
	81.64	2.62333			--	--
	81.7336	2.61583			--	--
	81.8792	2.60167			--	--
	81.9702	2.595			--	--
	82.0638	2.58917			--	--
	82.173	2.57417			--	--
	82.3368	2.56167			--	--
	82.4668	2.54833			--	--
	82.6046	2.53333			--	--
	82.7398	2.51417			--	--
	83.0076	2.48583			--	--
	83.1532	2.4725			--	--
	83.2546	2.4525			--	--
	83.382	2.4325			--	--
	83.4548	2.41167			--	--
	83.8032	2.39833			--	--
	83.915	2.3775			--	--
	84.0242	2.36333			--	--
	84.1334	2.35			--	--
	84.2244	2.32917			--	--
	84.409	2.32333			--	--
	84.6118	2.31			--	--
	84.7106	2.29583			--	--
	84.7938	2.28167			--	--
	84.9238	2.26833			--	--
	85.1786	2.255			--	--
	85.2514	2.235			--	--
	85.3814	2.22083			--	--
	85.527	2.2			--	--
	85.618	2.1725			--	--
	85.7662	2.1525			--	--
	85.93	2.11917			--	--
	86.0496	2.08417			--	--
	86.1692	2.05			--	--
	86.307	2.01667			--	--
	86.554	1.98917			--	--
	86.619	1.96833			--	--
	86.7178	1.9475			--	--
	86.8478	1.92083			--	--
	86.9388	1.90167			--	--
	87.1234	1.88083			--	--
	87.3236	1.86			--	--
	87.4328	1.84			--	--
	87.5264	1.81917			--	--
	87.6434	1.79167			--	--
	87.8904	1.76417			--	--
	87.984	1.74417			--	--
	88.0932	1.72417			--	--
	88.257	1.7025			--	--
	88.3324	1.68333			--	--
	88.478	1.66167			--	--
	88.6262	1.62833			--	--
	88.7068	1.58833			--	--
	88.8264	1.5325			--	--
	88.9746	1.465			--	--
	89.3048	1.35667			--	--
	89.3776	1.23333			--	--
	89.505	1.06333			--	--
	89.596	0.86583			--	--
	89.7052	0.66083			--	--
	--	--			--	--
	--	--			--	--
	--	--			--	--
	--	--			--	--
	--	--			--	--
	--	--			--	--
	--	--			--	--
	--	--			--	--
	--	--			--	--
	--	--			--	--
	--	--			--	--
	--	--			--	--
	--	--			--	--
	--	--			--	--
	--	--			--	--
	--	--			--	--
	--	--			--	--
	--	--			--	--
	--	--			--	--
	--	--			--	--
	--	--			--	--
	--	--			--	--
	--	--			--	--
	--	--			--	--
	--	--			--	--
	--	--			--	--
	--	--			--	--
	--	--			--	--
	--	--			--	--
	--	--			--	--
	--	--			--	--
	--	--			--	--
	--	--			--	--
	--	--			--	--
	--	--			--	--
	--	--			--	--
	--	--			--	--
	--	--			--	--
	--	--			--	--
	--	--			--	--
	--	--			--	--
	--	--			--	--
	--	--			--	--
	--	--			--	--
	--	--			--	--
	--	--			--	--
	--	--			--	--
	--	--			--	--
	--	--			--	--
	--	--			--	--
	--	--			--	--
	--	--			--	--
	--	--			--	--
	--	--			--	--
	--	--			--	--
	--	--			--	--
	--	--			--	--
	--	--			--	--
	--	--			--	--
	--	--			--	--
	--	--			--	--
	--	--			--	--
	--	--			--	--
	--	--			--	--
	--	--			--	--
	--	--			--	--
	--	--			--	--
	--	--			--	--
	--	--			--	--
	--	--			--	--
	--	--			--	--
	--	--			--	--
	--	--			--	--
	--	--			--	--
	--	--			--	--
	--	--			--	--
	--	--			--	--
	--	--			--	--
	--	--			--	--
	--	--			--	--
	--	--			--	--
	--	--			--	--
	--	--			--	--
	--	--			--	--
	--	--			--	--
	--	--			--	--
	--	--			--	--
	--	--			--	--
	--	--			--	--
	--	--			--	--
	--	--			--	--
	--	--			--	--
	--	--			--	--
	--	--			--	--
	--	--			--	--
	--	--			--	--
	--	--			--	--
	--	--			--	--
	--	--			--	--
	--	--			--	--

## Sheet: Supplementary Fig. 10
Approach		Withdram
Distance (nm)	Force (nN)	Distance (nm)	Force (nN)
486.862	-0.31896	-42.1848	9.42621
485.702	-0.31896	-42.0922	8.93503
484.542	-0.31896	-42.1096	8.3933
483.398	-0.31174	-42.0171	7.90212
482.238	-0.31174	-41.9559	7.3965
481.078	-0.31174	-41.9262	6.87643
479.918	-0.31174	-41.7709	6.41415
478.758	-0.31174	-41.8196	5.85797
477.614	-0.30452	-41.6329	5.41014
476.438	-0.31174	-41.6031	4.89007
475.278	-0.31174	-41.5106	4.39889
474.134	-0.30452	-41.4338	3.9005
472.974	-0.30452	-41.3413	3.40932
471.829	-0.29729	-41.2644	2.91093
470.67	-0.29729	-41.2504	2.38364
469.494	-0.30452	-41.0637	1.9358
468.334	-0.30452	-41.0653	1.40129
467.158	-0.31174	-40.9728	0.91011
465.998	-0.31174	-40.8645	0.42616
464.854	-0.30452	-40.8348	-0.0939
463.678	-0.31174	-40.7737	-0.59953
462.518	-0.31174	-40.6811	-1.0907
461.358	-0.31174	-40.62	-1.59632
460.198	-0.31174	-40.5432	-2.09472
459.038	-0.31174	-40.4977	-2.60756
457.878	-0.31174	-40.3581	-3.07707
456.734	-0.30452	-40.3127	-3.58991
455.574	-0.30452	-40.2358	-4.08831
454.398	-0.31174	-40.1747	-4.59393
453.238	-0.31174	-40.0665	-5.07788
452.079	-0.31174	-39.864	-5.51849
450.934	-0.30452	-39.6302	-5.94466
449.774	-0.30452	-32.6305	-3.25764
448.614	-0.30452	-24.5163	-0.05779
447.454	-0.30452	-23.3249	-0.04334
446.294	-0.30452	-22.1335	-0.0289
445.134	-0.30452	-21.0049	-0.04334
443.974	-0.30452	-19.8449	-0.04334
442.799	-0.31174	-18.6064	-0.00723
441.639	-0.31174	-17.415	0.00722
440.479	-0.31174	-16.255	0.00722
439.319	-0.31174	-15.1263	-0.00723
438.175	-0.30452	-13.935	0.00722
437.03	-0.29729	-12.7749	0.00722
435.854	-0.30452	-11.5992	0.01444
434.695	-0.30452	-10.3764	0.04334
433.55	-0.29729	-9.16934	0.06501
432.39	-0.29729	-8.02504	0.05778
431.23	-0.29729	-6.86504	0.05778
430.055	-0.30452	-5.73643	0.04334
428.895	-0.30452	-4.57642	0.04334
427.735	-0.30452	-3.46352	0.02167
426.559	-0.31174	-2.28782	0.02889
425.415	-0.30452	-1.08072	0.05056
424.255	-0.30452	0.09498	0.05778
423.111	-0.29729	1.25499	0.05778
421.95	-0.29729	2.41499	0.05778
420.791	-0.29729	3.5907	0.06501
419.631	-0.29729	4.735	0.05778
418.486	-0.29007	5.87931	0.05056
417.326	-0.29007	7.03931	0.05056
416.151	-0.29729	8.16792	0.03611
414.991	-0.29729	9.31222	0.02889
413.815	-0.30452	10.5036	0.04334
412.671	-0.29729	11.6479	0.03611
411.495	-0.30452	12.7922	0.02889
410.351	-0.29729	13.9522	0.02889
409.175	-0.30452	15.332	0.13001
408.031	-0.29729	16.5391	0.15168
406.887	-0.29007	17.6834	0.14446
405.727	-0.29007	18.8434	0.14446
404.567	-0.29007	20.0034	0.14446
403.407	-0.29007	21.1634	0.14446
402.262	-0.28285	22.3391	0.15168
401.102	-0.28285	23.4991	0.15168
399.942	-0.28285	24.6591	0.15168
398.782	-0.28285	25.8034	0.14446
397.607	-0.29007	26.9792	0.15168
396.462	-0.28285	28.1077	0.13724
395.318	-0.27562	29.2835	0.14446
394.158	-0.27562	30.4435	0.14446
392.983	-0.28285	31.6035	0.14446
391.807	-0.29007	32.7478	0.13724
390.678	-0.27562	33.9235	0.14446
389.503	-0.28285	35.0678	0.13724
388.358	-0.27562	36.2435	0.14446
387.198	-0.27562	37.4035	0.14446
386.038	-0.27562	38.5635	0.14446
384.878	-0.27562	39.7235	0.14446
383.718	-0.27562	40.8678	0.13724
382.558	-0.27562	42.0278	0.13724
381.383	-0.28285	43.1878	0.13724
380.238	-0.27562	44.3478	0.13724
379.079	-0.27562	45.5078	0.13724
377.919	-0.27562	46.6678	0.13724
376.759	-0.27562	47.8278	0.13724
375.614	-0.2684	48.9878	0.13724
374.454	-0.2684	50.1321	0.13001
373.294	-0.2684	51.3078	0.13724
372.15	-0.26118	52.4521	0.13001
370.974	-0.2684	53.6121	0.13001
369.814	-0.2684	54.7878	0.13724
368.67	-0.26118	55.9321	0.13001
367.51	-0.26118	57.1077	0.13724
366.334	-0.2684	58.252	0.13001
365.175	-0.2684	59.3963	0.12279
363.999	-0.27562	60.572	0.13001
362.855	-0.2684	61.7476	0.13724
361.679	-0.27562	62.9076	0.13724
360.519	-0.27562	64.0676	0.13724
359.375	-0.2684	65.2275	0.13724
358.215	-0.2684	66.3718	0.13001
357.055	-0.2684	67.5318	0.13001
355.895	-0.2684	68.6761	0.12279
354.735	-0.2684	69.8361	0.12279
353.575	-0.2684	71.0117	0.13001
352.415	-0.2684	72.1717	0.13001
351.255	-0.2684	73.316	0.12279
350.111	-0.26118	74.476	0.12279
348.951	-0.26118	75.6516	0.13001
347.775	-0.2684	76.8116	0.13001
346.631	-0.26118	77.9716	0.13001
345.471	-0.26118	79.1316	0.13001
344.311	-0.26118	80.2915	0.13001
343.151	-0.26118	81.4515	0.13001
341.991	-0.26118	82.6115	0.13001
340.831	-0.26118	83.7401	0.11557
339.687	-0.25396	84.9157	0.12279
338.511	-0.26118	86.0914	0.13001
337.366	-0.25396	87.2514	0.13001
336.222	-0.24673	88.3957	0.12279
335.047	-0.25396	89.5556	0.12279
333.902	-0.24673	90.7156	0.12279
332.742	-0.24673	91.8756	0.12279
331.582	-0.24673	93.0513	0.13001
330.422	-0.24673	94.1955	0.12279
329.247	-0.25396	95.3555	0.12279
328.087	-0.25396	96.4998	0.11557
326.942	-0.24673	97.6755	0.12279
325.767	-0.25396	98.8354	0.12279
324.591	-0.26118	99.9797	0.11557
323.447	-0.25396	101.14	0.11557
322.287	-0.25396	102.3	0.11557
321.143	-0.24673	103.46	0.11557
319.998	-0.23951	104.604	0.10834
318.838	-0.23951	105.78	0.11557
317.678	-0.23951	106.94	0.11557
316.518	-0.23951	108.1	0.11557
315.343	-0.24673	109.275	0.12279
314.198	-0.23951	110.419	0.11557
313.023	-0.24673	111.564	0.10834
311.863	-0.24673	112.724	0.10834
310.703	-0.24673	113.884	0.10834
309.543	-0.24673	115.059	0.11557
308.414	-0.23229	116.204	0.10834
307.254	-0.23229	117.348	0.10112
306.094	-0.23229	118.524	0.10834
304.934	-0.23229	119.668	0.10112
303.759	-0.23951	120.844	0.10834
302.63	-0.22506	121.988	0.10112
301.486	-0.21784	123.148	0.10112
300.326	-0.21784	124.292	0.0939
299.166	-0.21784	125.452	0.0939
297.99	-0.22506	126.628	0.10112
296.83	-0.22506	127.772	0.0939
295.67	-0.22506	128.932	0.0939
294.51	-0.22506	130.076	0.08667
293.35	-0.22506	131.236	0.08667
292.206	-0.21784	132.396	0.08667
291.046	-0.21784	133.556	0.08667
289.886	-0.21784	134.716	0.08667
288.71	-0.22506	135.892	0.0939
287.598	-0.20339	137.052	0.0939
286.438	-0.20339	138.212	0.0939
285.277	-0.20339	139.372	0.0939
284.118	-0.20339	140.516	0.08667
282.973	-0.19617	141.676	0.08667
281.813	-0.19617	142.836	0.08667
280.653	-0.19617	143.996	0.08667
279.509	-0.18895	145.14	0.07945
278.318	-0.20339	146.3	0.07945
277.189	-0.18895	147.46	0.07945
276.029	-0.18895	148.62	0.07945
274.869	-0.18895	149.796	0.08667
273.709	-0.18895	150.94	0.07945
272.549	-0.18895	152.084	0.07223
271.405	-0.18172	153.26	0.07945
270.229	-0.18895	154.42	0.07945
269.069	-0.18895	155.58	0.07945
267.925	-0.18172	156.74	0.07945
266.749	-0.18895	157.9	0.07945
265.605	-0.18172	159.044	0.07223
264.445	-0.18172	160.204	0.07223
263.269	-0.18895	161.364	0.07223
262.141	-0.1745	162.54	0.07945
260.981	-0.1745	163.684	0.07223
259.837	-0.16728	164.844	0.07223
258.677	-0.16728	165.988	0.06501
257.517	-0.16728	167.164	0.07223
256.372	-0.16005	168.308	0.06501
255.212	-0.16005	169.468	0.06501
254.052	-0.16005	170.644	0.07223
252.892	-0.16005	171.788	0.06501
251.732	-0.16005	172.948	0.06501
250.572	-0.16005	174.124	0.07223
249.412	-0.16005	175.284	0.07223
248.252	-0.16005	176.428	0.06501
247.093	-0.16005	177.572	0.05778
245.933	-0.16005	178.717	0.05056
244.773	-0.16005	179.877	0.05056
243.628	-0.15283	181.037	0.05056
242.453	-0.16005	182.181	0.04334
241.324	-0.14561	183.357	0.05056
240.148	-0.15283	184.517	0.05056
239.004	-0.14561	185.692	0.05778
237.828	-0.15283	186.837	0.05056
236.684	-0.14561	187.981	0.04334
235.524	-0.14561	189.156	0.05056
234.364	-0.14561	190.316	0.05056
233.22	-0.13838	191.476	0.05056
232.076	-0.13116	192.621	0.04334
230.916	-0.13116	193.765	0.03611
229.756	-0.13116	194.925	0.03611
228.596	-0.13116	196.069	0.02889
227.451	-0.12394	197.245	0.03611
226.292	-0.12394	198.405	0.03611
225.116	-0.13116	199.565	0.03611
223.971	-0.12394	200.725	0.03611
222.811	-0.12394	201.885	0.03611
221.652	-0.12394	203.045	0.03611
220.492	-0.12394	204.189	0.02889
219.347	-0.11671	205.365	0.03611
218.172	-0.12394	206.509	0.02889
217.012	-0.12394	207.685	0.03611
215.852	-0.12394	208.829	0.02889
214.707	-0.11671	209.989	0.02889
213.532	-0.12394	211.133	0.02167
212.387	-0.11671	212.309	0.02889
211.227	-0.11671	213.453	0.02167
210.083	-0.10949	214.613	0.02167
208.923	-0.10949	215.773	0.02167
207.748	-0.11671	216.933	0.02167
206.572	-0.12394	218.077	0.01444
205.428	-0.11671	219.222	0.00722
204.283	-0.10949	220.382	0.00722
203.108	-0.11671	221.51	-0.00723
201.963	-0.10949	222.686	0
200.819	-0.10227	223.862	0.00722
199.643	-0.10949	225.022	0.00722
198.483	-0.10949	226.181	0.00722
197.339	-0.10227	227.341	0.00722
196.179	-0.10227	228.486	0
195.019	-0.10227	229.646	0
193.859	-0.10227	230.806	0
192.699	-0.10227	231.95	-0.00723
191.539	-0.10227	233.11	-0.00723
190.395	-0.09505	234.27	-0.00723
189.235	-0.09505	235.43	-0.00723
188.075	-0.09505	236.606	0
186.915	-0.09505	237.781	0.00722
185.755	-0.09505	238.941	0.00722
184.611	-0.08782	240.101	0.00722
183.467	-0.0806	241.245	0
182.322	-0.07338	242.39	-0.00723
181.162	-0.07338	243.55	-0.00723
180.002	-0.07338	244.71	-0.00723
178.842	-0.07338	245.87	-0.00723
177.667	-0.0806	247.03	-0.00723
176.507	-0.0806	248.174	-0.01445
175.362	-0.07338	249.35	-0.00723
174.218	-0.06615	250.51	-0.00723
173.042	-0.07338	251.654	-0.01445
171.898	-0.06615	252.814	-0.01445
170.77	-0.05171	253.958	-0.02167
169.594	-0.05893	255.118	-0.02167
168.434	-0.05893	256.262	-0.0289
167.274	-0.05893	257.422	-0.0289
166.114	-0.05893	258.692	0.02167
164.954	-0.05893	259.852	0.02167
163.81	-0.05171	260.997	0.01444
162.666	-0.04448	262.141	0.00722
161.474	-0.05893	263.317	0.01444
160.33	-0.05171	264.461	0.00722
159.154	-0.05893	265.621	0.00722
157.994	-0.05893	266.781	0.00722
156.85	-0.05171	267.956	0.01444
155.69	-0.05171	269.085	0
154.53	-0.05171	270.261	0.00722
153.37	-0.05171	271.389	-0.00723
152.21	-0.05171	272.565	0
151.05	-0.05171	273.725	0
149.89	-0.05171	274.869	-0.00723
148.73	-0.05171	276.029	-0.00723
147.57	-0.05171	277.173	-0.01445
146.426	-0.04448	278.365	0
145.25	-0.05171	279.525	0
144.106	-0.04448	280.669	-0.00723
142.93	-0.05171	281.829	-0.00723
141.786	-0.04448	282.989	-0.00723
140.626	-0.04448	284.133	-0.01445
139.466	-0.04448	285.309	-0.00723
138.306	-0.04448	286.453	-0.01445
137.13	-0.05171	287.613	-0.01445
135.97	-0.05171	288.789	-0.00723
134.826	-0.04448	289.933	-0.01445
133.682	-0.03726	291.093	-0.01445
132.506	-0.04448	292.253	-0.01445
131.346	-0.04448	293.397	-0.02167
130.202	-0.03726	294.557	-0.02167
129.042	-0.03726	295.702	-0.0289
127.882	-0.03726	296.877	-0.02167
126.722	-0.03726	298.037	-0.02167
125.562	-0.03726	299.182	-0.0289
124.402	-0.03726	300.341	-0.0289
123.226	-0.04448	301.501	-0.0289
122.082	-0.03726	302.646	-0.03612
120.938	-0.03004	303.806	-0.03612
119.778	-0.03004	304.966	-0.03612
118.618	-0.03004	306.126	-0.03612
117.474	-0.02281	307.301	-0.0289
116.298	-0.03004	308.446	-0.03612
115.154	-0.02281	309.606	-0.03612
113.994	-0.02281	310.75	-0.04334
112.834	-0.02281	311.91	-0.04334
111.674	-0.02281	313.086	-0.03612
110.514	-0.02281	314.23	-0.04334
109.354	-0.02281	315.374	-0.05057
108.194	-0.02281	316.55	-0.04334
107.049	-0.01559	317.694	-0.05057
105.905	-0.00837	318.854	-0.05057
104.73	-0.01559	320.014	-0.05057
103.57	-0.01559	321.174	-0.05057
102.41	-0.01559	322.334	-0.05057
101.265	-0.00837	323.478	-0.05779
100.09	-0.01559	324.638	-0.05779
98.9297	-0.01559	325.798	-0.05779
97.7854	-0.00837	326.958	-0.05779
96.6254	-0.00837	328.118	-0.05779
95.4654	-0.00837	329.278	-0.05779
94.3055	-0.00837	330.422	-0.06501
93.1455	-0.00837	331.567	-0.07224
91.9855	-0.00837	332.742	-0.06501
90.8255	-0.00837	333.887	-0.07224
89.6655	-0.00837	335.046	-0.07224
88.5056	-0.00837	336.207	-0.07224
87.3456	-0.00837	337.382	-0.06501
86.1856	-0.00837	338.542	-0.06501
85.0413	-0.00114	339.686	-0.07224
83.8814	-0.00114	340.846	-0.07224
82.7214	-0.00114	342.006	-0.07224
81.5614	-0.00114	343.166	-0.07224
80.4014	-0.00114	344.326	-0.07224
79.2258	-0.00837	345.471	-0.07946
78.0658	-0.00837	346.631	-0.07946
76.9058	-0.00837	347.791	-0.07946
75.7615	-0.00114	348.951	-0.07946
74.5859	-0.00837	350.126	-0.07224
73.4259	-0.00837	351.271	-0.07946
72.2659	-0.00837	352.43	-0.07946
71.106	-0.00837	353.606	-0.07224
69.946	-0.00837	354.75	-0.07946
68.7703	-0.01559	355.91	-0.07946
67.626	-0.00837	357.055	-0.08668
66.4504	-0.01559	358.215	-0.08668
65.2904	-0.01559	359.359	-0.0939
64.1304	-0.01559	360.519	-0.0939
62.9861	-0.00837	361.679	-0.0939
61.8105	-0.01559	362.854	-0.08668
60.6662	-0.00837	364.014	-0.08668
59.5062	-0.00837	365.175	-0.08668
58.3462	-0.00837	366.319	-0.0939
57.2019	-0.00114	367.463	-0.10113
56.042	-0.00114	368.623	-0.10113
54.882	-0.00114	369.799	-0.0939
53.7063	-0.00837	370.959	-0.0939
52.5463	-0.00837	372.119	-0.0939
51.3863	-0.00837	373.294	-0.08668
50.2263	-0.00837	374.439	-0.0939
49.0663	-0.00837	375.583	-0.10113
47.922	-0.00114	376.759	-0.0939
46.762	-0.00114	377.903	-0.10113
45.602	-0.00114	379.079	-0.0939
44.442	-0.00114	380.238	-0.0939
43.282	-0.00114	381.399	-0.0939
42.122	-0.00114	382.558	-0.0939
40.9934	0.0133	383.703	-0.10113
39.802	-0.00114	384.863	-0.10113
38.6263	-0.00837	386.023	-0.10113
37.482	-0.00114	387.183	-0.10113
36.3377	0.00608	388.343	-0.10113
35.1777	0.00608	389.487	-0.10835
34.002	-0.00114	390.647	-0.10835
32.8734	0.0133	391.807	-0.10835
31.7133	0.0133	392.967	-0.10835
30.5376	0.00608	394.127	-0.10835
29.3776	0.00608	395.287	-0.10835
28.2333	0.0133	396.447	-0.10835
27.0576	0.00608	397.607	-0.10835
25.9133	0.0133	398.767	-0.10835
24.7533	0.0133	399.927	-0.10835
23.5933	0.0133	401.071	-0.11557
22.449	0.02052	402.231	-0.11557
21.289	0.02052	403.391	-0.11557
20.129	0.02052	404.551	-0.11557
18.969	0.02052	405.711	-0.11557
17.809	0.02052	406.871	-0.11557
16.649	0.02052	408.031	-0.11557
15.489	0.02052	409.175	-0.1228
14.329	0.02052	410.335	-0.1228
13.169	0.02052	411.495	-0.1228
12.0247	0.02775	412.671	-0.11557
10.849	0.02052	413.831	-0.11557
9.68898	0.02052	414.991	-0.11557
8.51327	0.0133	416.151	-0.11557
7.36897	0.02052	417.311	-0.11557
6.20897	0.02052	418.471	-0.11557
5.03326	0.0133	419.63	-0.11557
3.88896	0.02052	420.775	-0.1228
2.71326	0.0133	421.935	-0.1228
1.56895	0.02052	423.095	-0.1228
0.39325	0.0133	424.255	-0.1228
-0.76676	0.0133	425.415	-0.1228
-1.91106	0.02052	426.575	-0.1228
-3.08676	0.0133	427.735	-0.1228
-4.23107	0.02052	428.879	-0.13002
-5.39107	0.02052	430.039	-0.13002
-6.55107	0.02052	431.215	-0.1228
-7.71108	0.02052	432.359	-0.13002
-8.88678	0.0133	433.519	-0.13002
-10.0468	0.0133	434.679	-0.13002
-11.1911	0.02052	435.839	-0.13002
-12.3511	0.02052	436.999	-0.13002
-13.5111	0.02052	438.159	-0.13002
-14.6554	0.02775	439.303	-0.13724
-15.8154	0.02775	440.479	-0.13002
-16.9597	0.03497	441.639	-0.13002
-18.1354	0.02775	442.799	-0.13002
-19.2954	0.02775	443.959	-0.13002
-20.4711	0.02052	445.119	-0.13002
-21.6311	0.02052	446.279	-0.13002
-22.7911	0.02052	447.438	-0.13002
-23.9511	0.02052	448.599	-0.13002
-25.1111	0.02052	449.743	-0.13724
-26.2554	0.02775	450.903	-0.13724
-27.4311	0.02052	452.063	-0.13724
-28.6068	0.0133	453.238	-0.13002
-29.7511	0.02052	454.398	-0.13002
-30.9111	0.02052	455.543	-0.13724
-32.0555	0.02775	456.703	-0.13724
-33.2312	0.02052	457.863	-0.13724
-34.3912	0.02052	459.023	-0.13724
-35.5983	-0.00114	460.183	-0.13724
-39.5368	-1.27964	461.358	-0.13002
-40.7439	-1.30131	462.534	-0.1228
-40.8051	-0.79569	463.663	-0.13724
-40.8348	-0.27562	464.838	-0.13002
-40.8645	0.24444	465.983	-0.13724
-40.8943	0.76451	467.142	-0.13724
-40.8926	1.29902	468.318	-0.13002
-40.9381	1.81187	469.478	-0.13002
-40.9364	2.34638	470.638	-0.13002
-40.9034	2.89534	471.798	-0.13002
-40.9174	3.42263	472.958	-0.13002
-40.8687	3.97881	474.134	-0.1228
-40.8984	4.49888	475.278	-0.13002
-40.8967	5.03339	476.438	-0.13002
-40.9736	5.53179	477.598	-0.13002
-40.9248	6.08797	478.758	-0.13002
-40.9075	6.62971	479.902	-0.13724
-41.0157	7.11366	481.078	-0.13002
-40.9826	7.66262	482.222	-0.13724
-41.0595	8.16102	483.382	-0.13724
-41.152	8.65219	484.542	-0.13724
-41.1033	9.20837	485.702	-0.13724
-41.7609	9.43951	486.862	-0.13724
		488.006	-0.14447
		489.166	-0.14447
		490.326	-0.14447
		491.471	-0.15169
		492.63	-0.15169
		493.806	-0.14447
		494.966	-0.14447
		496.126	-0.14447
		497.27	-0.15169
		498.43	-0.15169
		499.59	-0.15169
		500.75	-0.15169
		501.926	-0.14447
		503.07	-0.15169
		504.23	-0.15169
		505.39	-0.15169
		506.55	-0.15169
		507.71	-0.15169
		508.87	-0.15169
		510.03	-0.15169
		511.19	-0.15169
		512.335	-0.15891
		513.495	-0.15891
		514.654	-0.15891
		515.814	-0.15891
		516.974	-0.15891
		518.134	-0.15891
		519.279	-0.16614
		520.439	-0.16614
		521.599	-0.16614
		522.759	-0.16614
		523.919	-0.16614
		525.063	-0.17336
		526.239	-0.16614
		527.399	-0.16614
		528.543	-0.17336
		529.703	-0.17336

## Sheet: Supplementary Fig. 12a
Time (µs)	Acoustic pressure (Pa)
0.01321	53206.3
0.02398	50243.4
0.03474	45798.9
0.04551	42835.9
0.05627	39873
0.06704	33947.1
0.0778	30984.1
0.08857	28021.1
0.09933	23576.7
0.1101	20613.7
0.12087	19132.2
0.13163	16169.3
0.1424	14687.8
0.15316	11724.8
0.16393	10243.4
0.17469	8761.87
0.18546	7280.39
0.19622	7280.39
0.20699	4317.42
0.21775	4317.42
0.22852	2835.94
0.23928	2835.94
0.25005	2835.94
0.26081	2835.94
0.27158	2835.94
0.28234	4317.42
0.29311	5798.91
0.30387	7280.39
0.31464	8761.87
0.3254	10243.4
0.33617	11724.8
0.34693	14687.8
0.3577	19132.2
0.36846	22095.2
0.37923	23576.7
0.38999	28021.1
0.40076	30984.1
0.41152	32465.6
0.42229	38391.5
0.43305	41354.5
0.44382	44317.4
0.45458	50243.4
0.46535	53206.3
0.47611	57650.8
0.48688	62095.2
0.49764	65058.2
0.50841	70984.1
0.51917	73947.1
0.52994	78391.5
0.5407	81354.5
0.55147	84317.4
0.56223	88761.9
0.573	91724.8
0.58376	94687.8
0.59453	99132.2
0.60529	100614
0.61606	103577
0.62682	105058
0.63759	108021
0.64835	109503
0.65912	110984
0.66988	113947
0.68065	116910
0.69141	116910
0.70218	116910
0.71294	118391
0.72371	118391
0.73447	118391
0.74524	118391
0.756	118391
0.76677	118391
0.77753	116910
0.7883	115429
0.79906	113947
0.80983	112466
0.82059	110984
0.83136	109503
0.84212	106540
0.85289	105058
0.86365	102095
0.87442	99132.2
0.88518	96169.3
0.89595	93206.3
0.90671	90243.4
0.91748	87280.4
0.92824	84317.4
0.93901	79873
0.94977	76910
0.96054	72465.6
0.9713	69502.6
0.98207	65058.2
0.99283	60613.7
1.0036	56169.3
1.01436	53206.3
1.02513	50243.4
1.03589	45798.9
1.04666	42835.9
1.05742	38391.5
1.06819	35428.5
1.07895	30984.1
1.08972	26539.6
1.10048	25058.2
1.11125	22095.2
1.12201	17650.8
1.13278	16169.3
1.14354	14687.8
1.15431	11724.8
1.16507	8761.87
1.17584	7280.39
1.1866	5798.91
1.19737	4317.42
1.20813	4317.42
1.2189	2835.94
1.22967	1354.46
1.24043	1354.46
1.2512	1354.46
1.26196	1354.46
1.27273	1354.46
1.28349	2835.94
1.29426	4317.42
1.30502	5798.91
1.31579	7280.39
1.32655	10243.4
1.33732	11724.8
1.34808	14687.8
1.35885	17650.8
1.36961	20613.7
1.38038	23576.7
1.39114	28021.1
1.40191	29502.6
1.41267	33947.1
1.42344	36910
1.4342	39873
1.44497	44317.4
1.45573	48761.9
1.4665	51724.8
1.47726	57650.8
1.48803	60613.7
1.49879	65058.2
1.50956	70984.1
1.52032	73947.1
1.53109	76910
1.54185	79873
1.55262	84317.4
1.56338	88761.9
1.57415	90243.4
1.58491	94687.8
1.59568	96169.3
1.60644	100614
1.61721	102095
1.62797	106540
1.63874	109503
1.6495	109503
1.66027	112466
1.67103	113947
1.6818	115429
1.69256	115429
1.70333	116910
1.71409	116910
1.72486	116910
1.73562	116910
1.74639	116910
1.75715	116910
1.76792	116910
1.77868	116910
1.78945	115429
1.80021	113947
1.81098	113947
1.82174	110984
1.83251	109503
1.84327	106540
1.85404	103577
1.8648	102095
1.87557	100614
1.88633	96169.3
1.8971	94687.8
1.90786	90243.4
1.91863	87280.4
1.92939	82835.9
1.94016	79873
1.95092	76910
1.96169	72465.6
1.97245	69502.6
1.98322	65058.2
1.99398	60613.7
2.00475	56169.3
2.01551	53206.3
2.02628	50243.4
2.03704	47280.4
2.04781	42835.9
2.05857	38391.5
2.06934	35428.5
2.0801	32465.6
2.09087	28021.1
2.10163	25058.2
2.1124	22095.2
2.12316	19132.2
2.13393	16169.3
2.14469	14687.8
2.15546	11724.8
2.16622	10243.4
2.17699	7280.39
2.18775	5798.91
2.19852	4317.42
2.20928	4317.42
2.22005	2835.94
2.23081	2835.94
2.24158	1354.46
2.25234	1354.46
2.26311	1354.46
2.27387	2835.94
2.28464	4317.42
2.2954	4317.42
2.30617	7280.39
2.31693	7280.39
2.3277	10243.4
2.33847	11724.8
2.34923	14687.8
2.36	17650.8
2.37076	20613.7
2.38153	22095.2
2.39229	26539.6
2.40306	29502.6
2.41382	33947.1
2.42459	36910
2.43535	39873
2.44612	44317.4
2.45688	48761.9
2.46765	53206.3
2.47841	57650.8
2.48918	62095.2
2.49994	65058.2
2.51071	69502.6
2.52147	72465.6
2.53224	78391.5
2.543	81354.5
2.55377	85798.9
2.56453	87280.4
2.5753	91724.8
2.58606	94687.8
2.59683	97650.8
2.60759	102095
2.61836	103577
2.62912	106540
2.63989	108021
2.65065	109503
2.66142	110984
2.67218	113947
2.68295	116910
2.69371	116910
2.70448	116910
2.71524	118391
2.72601	118391
2.73677	118391
2.74754	118391
2.7583	118391
2.76907	118391
2.77983	116910
2.7906	115429
2.80136	113947
2.81213	112466
2.82289	109503
2.83366	109503
2.84442	108021
2.85519	105058
2.86595	102095
2.87672	99132.2
2.88748	96169.3
2.89825	94687.8
2.90901	90243.4
2.91978	87280.4
2.93054	84317.4
2.94131	79873
2.95207	75428.5
2.96284	73947.1
2.9736	69502.6
2.98437	65058.2
2.99513	62095.2
3.0059	57650.8
3.01666	53206.3
3.02743	48761.9
3.03819	45798.9
3.04896	41354.5
3.05972	38391.5
3.07049	35428.5
3.08125	30984.1
3.09202	28021.1
3.10278	25058.2
3.11355	22095.2
3.12431	19132.2
3.13508	16169.3
3.14584	14687.8
3.15661	11724.8
3.16737	10243.4
3.17814	8761.87
3.1889	7280.39
3.19967	5798.91
3.21043	5798.91
3.2212	2835.94
3.23196	1354.46
3.24273	1354.46
3.25349	1354.46
3.26426	1354.46
3.27502	1354.46
3.28579	4317.42
3.29655	4317.42
3.30732	7280.39
3.31808	7280.39
3.32885	10243.4
3.33961	13206.3
3.35038	14687.8
3.36114	17650.8
3.37191	22095.2
3.38267	25058.2
3.39344	26539.6
3.4042	29502.6
3.41497	33947.1
3.42573	36910
3.4365	39873
3.44727	44317.4
3.45803	48761.9
3.4688	51724.8
3.47956	57650.8
3.49033	60613.7
3.50109	65058.2
3.51186	69502.6
3.52262	72465.6
3.53339	78391.5
3.54415	79873
3.55492	84317.4
3.56568	87280.4
3.57645	91724.8
3.58721	94687.8
3.59798	97650.8
3.60874	100614
3.61951	103577
3.63027	105058
3.64104	108021
3.6518	110984
3.66257	112466
3.67333	112466
3.6841	113947
3.69486	116910
3.70563	115429
3.71639	116910
3.72716	118391
3.73792	118391
3.74869	118391
3.75945	118391
3.77022	116910
3.78098	116910
3.79175	115429
3.80251	113947
3.81328	113947
3.82404	110984
3.83481	109503
3.84557	106540
3.85634	105058
3.8671	102095
3.87787	99132.2
3.88863	97650.8
3.8994	94687.8
3.91016	91724.8
3.92093	87280.4
3.93169	84317.4
3.94246	81354.5
3.95322	76910
3.96399	72465.6
3.97475	69502.6
3.98552	65058.2
3.99628	62095.2
4.00705	57650.8
4.01781	53206.3
4.02858	48761.9
4.03934	45798.9
4.05011	41354.5
4.06087	38391.5
4.07164	35428.5
4.0824	30984.1
4.09317	26539.6
4.10393	23576.7
4.1147	22095.2
4.12546	17650.8
4.13623	16169.3
4.14699	13206.3
4.15776	11724.8
4.16852	8761.87
4.17929	7280.39
4.19005	5798.91
4.20082	5798.91
4.21158	4317.42
4.22235	2835.94
4.23311	2835.94
4.24388	2835.94
4.25464	2835.94
4.26541	2835.94
4.27617	2835.94
4.28694	2835.94
4.2977	4317.42
4.30847	5798.91
4.31923	7280.39
4.33	10243.4
4.34076	11724.8
4.35153	14687.8
4.36229	17650.8
4.37306	20613.7
4.38382	23576.7
4.39459	26539.6
4.40535	29502.6
4.41612	32465.6
4.42688	36910
4.43765	41354.5
4.44841	44317.4
4.45918	48761.9
4.46994	51724.8
4.48071	57650.8
4.49147	60613.7
4.50224	65058.2
4.513	69502.6
4.52377	72465.6
4.53453	76910
4.5453	81354.5
4.55607	84317.4
4.56683	88761.9
4.5776	91724.8
4.58836	94687.8
4.59913	97650.8
4.60989	100614
4.62066	103577
4.63142	105058
4.64219	108021
4.65295	109503
4.66372	110984
4.67448	112466
4.68525	113947
4.69601	116910
4.70678	116910
4.71754	116910
4.72831	116910
4.73907	118391
4.74984	118391
4.7606	116910
4.77137	116910
4.78213	116910
4.7929	115429
4.80366	113947
4.81443	112466
4.82519	110984
4.83596	108021
4.84672	106540
4.85749	103577
4.86825	102095
4.87902	99132.2
4.88978	96169.3
4.90055	93206.3
4.91131	91724.8
4.92208	87280.4
4.93284	82835.9
4.94361	79873
4.95437	76910
4.96514	73947.1
4.9759	69502.6
4.98667	66539.6
4.99743	62095.2
5.0082	59132.2
5.01896	53206.3
5.02973	50243.4
5.04049	44317.4
5.05126	41354.5
5.06202	38391.5
5.07279	33947.1
5.08355	29502.6
5.09432	28021.1
5.10508	25058.2
5.11585	22095.2
5.12661	17650.8
5.13738	16169.3
5.14814	14687.8
5.15891	13206.3
5.16967	8761.87
5.18044	8761.87
5.1912	7280.39
5.20197	4317.42
5.21273	2835.94
5.2235	2835.94
5.23426	1354.46
5.24503	1354.46
5.25579	-127.02
5.26656	1354.46
5.27732	2835.94
5.28809	1354.46
5.29885	4317.42
5.30962	5798.91
5.32038	7280.39
5.33115	10243.4
5.34191	11724.8
5.35268	14687.8
5.36344	17650.8
5.37421	19132.2
5.38497	23576.7
5.39574	26539.6
5.4065	29502.6
5.41727	32465.6
5.42803	36910
5.4388	41354.5
5.44956	44317.4
5.46033	48761.9
5.47109	51724.8
5.48186	56169.3
5.49262	62095.2
5.50339	66539.6
5.51415	68021.1
5.52492	73947.1
5.53568	78391.5
5.54645	79873
5.55721	84317.4
5.56798	88761.9
5.57874	91724.8
5.58951	96169.3
5.60027	99132.2
5.61104	100614
5.6218	103577
5.63257	106540
5.64333	108021
5.6541	108021
5.66487	110984
5.67563	113947
5.6864	113947
5.69716	115429
5.70793	116910
5.71869	116910
5.72946	116910
5.74022	118391
5.75099	118391
5.76175	118391
5.77252	116910
5.78328	116910
5.79405	115429
5.80481	113947
5.81558	112466
5.82634	110984
5.83711	109503
5.84787	106540
5.85864	105058
5.8694	102095
5.88017	99132.2
5.89093	96169.3
5.9017	94687.8
5.91246	90243.4
5.92323	85798.9
5.93399	82835.9
5.94476	79873
5.95552	75428.5
5.96629	72465.6
5.97705	69502.6
5.98782	66539.6
5.99858	60613.7
6.00935	57650.8
6.02011	53206.3
6.03088	50243.4
6.04164	45798.9
6.05241	42835.9
6.06317	38391.5
6.07394	33947.1
6.0847	32465.6
6.09547	28021.1
6.10623	25058.2
6.117	22095.2
6.12776	19132.2
6.13853	16169.3
6.14929	13206.3
6.16006	11724.8
6.17082	10243.4
6.18159	8761.87
6.19235	7280.39
6.20312	5798.91
6.21388	4317.42
6.22465	2835.94
6.23541	1354.46
6.24618	1354.46
6.25694	2835.94
6.26771	2835.94
6.27847	2835.94
6.28924	2835.94
6.3	4317.42
6.31077	8761.87
6.32153	8761.87
6.3323	10243.4
6.34306	13206.3
6.35383	14687.8
6.36459	17650.8
6.37536	20613.7
6.38612	23576.7
6.39689	26539.6
6.40765	29502.6
6.41842	33947.1
6.42918	36910
6.43995	41354.5
6.45071	44317.4
6.46148	48761.9
6.47224	53206.3
6.48301	57650.8
6.49377	62095.2
6.50454	66539.6
6.5153	69502.6
6.52607	73947.1
6.53683	76910
6.5476	81354.5
6.55836	84317.4
6.56913	88761.9
6.57989	91724.8
6.59066	94687.8
6.60142	97650.8
6.61219	100614
6.62295	103577
6.63372	106540
6.64448	108021
6.65525	110984
6.66601	112466
6.67678	113947
6.68754	115429
6.69831	115429
6.70907	116910
6.71984	116910
6.7306	118391
6.74137	118391
6.75213	118391
6.7629	118391
6.77367	116910
6.78443	116910
6.7952	116910
6.80596	113947
6.81673	112466
6.82749	110984
6.83826	108021
6.84902	106540
6.85979	103577
6.87055	100614
6.88132	99132.2
6.89208	96169.3
6.90285	93206.3
6.91361	88761.9
6.92438	87280.4
6.93514	82835.9
6.94591	79873
6.95667	76910
6.96744	72465.6
6.9782	69502.6
6.98897	66539.6
6.99973	63576.7
7.0105	57650.8
7.02126	54687.8
7.03203	50243.4
7.04279	45798.9
7.05356	42835.9
7.06432	38391.5
7.07509	33947.1
7.08585	30984.1
7.09662	29502.6
7.10738	25058.2
7.11815	20613.7
7.12891	19132.2
7.13968	17650.8
7.15044	14687.8
7.16121	11724.8
7.17197	10243.4
7.18274	8761.87
7.1935	5798.91
7.20427	4317.42
7.21503	4317.42
7.2258	1354.46
7.23656	1354.46
7.24733	1354.46
7.25809	1354.46
7.26886	2835.94
7.27962	2835.94
7.29039	4317.42
7.30115	4317.42
7.31192	7280.39
7.32268	8761.87
7.33345	10243.4
7.34421	11724.8
7.35498	14687.8
7.36574	17650.8
7.37651	19132.2
7.38727	23576.7
7.39804	26539.6
7.4088	29502.6
7.41957	32465.6
7.43033	36910
7.4411	41354.5
7.45186	45798.9
7.46263	47280.4
7.47339	51724.8
7.48416	57650.8
7.49492	60613.7
7.50569	66539.6
7.51645	68021.1
7.52722	73947.1
7.53798	-112720

## Sheet: Supplementary Fig. 12b
Time (μs)	Voltage (V)
0.00128	-0.15242
0.00328	-0.15242
0.00528	-0.15242
0.00728	-0.15242
0.00928	-0.19242
0.01128	-0.19242
0.01328	-0.19242
0.01528	-0.23242
0.01728	-0.23242
0.01928	-0.27242
0.02128	-0.27242
0.02328	-0.27242
0.02528	-0.27242
0.02728	-0.31242
0.02928	-0.31242
0.03128	-0.31242
0.03328	-0.31242
0.03528	-0.35242
0.03728	-0.35242
0.03928	-0.39242
0.04128	-0.39242
0.04328	-0.39242
0.04528	-0.39242
0.04728	-0.43242
0.04928	-0.43242
0.05128	-0.43242
0.05328	-0.47242
0.05528	-0.47242
0.05728	-0.47242
0.05928	-0.47242
0.06128	-0.47242
0.06328	-0.51242
0.06528	-0.51242
0.06728	-0.51242
0.06928	-0.55242
0.07128	-0.55242
0.07328	-0.55242
0.07528	-0.59242
0.07728	-0.59242
0.07928	-0.59242
0.08128	-0.59242
0.08328	-0.59242
0.08528	-0.59242
0.08728	-0.59242
0.08928	-0.63242
0.09128	-0.63242
0.09328	-0.63242
0.09528	-0.63242
0.09728	-0.63242
0.09928	-0.67242
0.10128	-0.67242
0.10328	-0.67242
0.10528	-0.67242
0.10728	-0.67242
0.10928	-0.71242
0.11128	-0.71242
0.11328	-0.71242
0.11528	-0.71242
0.11728	-0.71242
0.11928	-0.71242
0.12128	-0.71242
0.12328	-0.71242
0.12528	-0.75242
0.12728	-0.75242
0.12928	-0.75242
0.13128	-0.75242
0.13328	-0.75242
0.13528	-0.79242
0.13728	-0.79242
0.13928	-0.79242
0.14128	-0.79242
0.14328	-0.79242
0.14528	-0.79242
0.14728	-0.79242
0.14928	-0.79242
0.15128	-0.83242
0.15328	-0.83242
0.15528	-0.83242
0.15728	-0.83242
0.15928	-0.83242
0.16128	-0.83242
0.16328	-0.83242
0.16528	-0.83242
0.16728	-0.83242
0.16928	-0.83242
0.17128	-0.83242
0.17328	-0.83242
0.17528	-0.83242
0.17728	-0.83242
0.17928	-0.87242
0.18128	-0.87242
0.18328	-0.87242
0.18528	-0.87242
0.18728	-0.87242
0.18928	-0.87242
0.19128	-0.87242
0.19328	-0.87242
0.19528	-0.87242
0.19728	-0.87242
0.19928	-0.87242
0.20128	-0.87242
0.20328	-0.87242
0.20528	-0.87242
0.20728	-0.87242
0.20928	-0.87242
0.21128	-0.87242
0.21328	-0.87242
0.21528	-0.87242
0.21728	-0.87242
0.21928	-0.87242
0.22128	-0.87242
0.22328	-0.87242
0.22528	-0.87242
0.22728	-0.91242
0.22928	-0.91242
0.23128	-0.91242
0.23328	-0.87242
0.23528	-0.87242
0.23728	-0.87242
0.23928	-0.87242
0.24128	-0.87242
0.24328	-0.87242
0.24528	-0.83242
0.24728	-0.83242
0.24928	-0.83242
0.25128	-0.83242
0.25328	-0.83242
0.25528	-0.83242
0.25728	-0.87242
0.25928	-0.83242
0.26128	-0.83242
0.26328	-0.83242
0.26528	-0.79242
0.26728	-0.79242
0.26928	-0.79242
0.27128	-0.79242
0.27328	-0.79242
0.27528	-0.79242
0.27728	-0.79242
0.27928	-0.79242
0.28128	-0.79242
0.28328	-0.79242
0.28528	-0.75242
0.28728	-0.75242
0.28928	-0.75242
0.29128	-0.75242
0.29328	-0.75242
0.29528	-0.71242
0.29728	-0.71242
0.29928	-0.71242
0.30128	-0.71242
0.30328	-0.71242
0.30528	-0.71242
0.30728	-0.67242
0.30928	-0.67242
0.31128	-0.67242
0.31328	-0.67242
0.31528	-0.67242
0.31728	-0.67242
0.31928	-0.67242
0.32128	-0.67242
0.32328	-0.67242
0.32528	-0.63242
0.32728	-0.63242
0.32928	-0.63242
0.33128	-0.63242
0.33328	-0.59242
0.33528	-0.59242
0.33728	-0.59242
0.33928	-0.59242
0.34128	-0.59242
0.34328	-0.59242
0.34528	-0.59242
0.34728	-0.55242
0.34928	-0.55242
0.35128	-0.55242
0.35328	-0.51242
0.35528	-0.51242
0.35728	-0.51242
0.35928	-0.51242
0.36128	-0.47242
0.36328	-0.47242
0.36528	-0.47242
0.36728	-0.47242
0.36928	-0.43242
0.37128	-0.43242
0.37328	-0.43242
0.37528	-0.39242
0.37728	-0.39242
0.37928	-0.39242
0.38128	-0.35242
0.38328	-0.35242
0.38528	-0.35242
0.38728	-0.35242
0.38928	-0.31242
0.39128	-0.31242
0.39328	-0.27242
0.39528	-0.27242
0.39728	-0.27242
0.39928	-0.27242
0.40128	-0.23242
0.40328	-0.23242
0.40528	-0.23242
0.40728	-0.23242
0.40928	-0.19242
0.41128	-0.19242
0.41328	-0.19242
0.41528	-0.19242
0.41728	-0.15242
0.41928	-0.15242
0.42128	-0.11242
0.42328	-0.11242
0.42528	-0.07242
0.42728	-0.07242
0.42928	-0.07242
0.43128	-0.07242
0.43328	-0.03242
0.43528	-0.03242
0.43728	-0.03242
0.43928	-0.03242
0.44128	-0.03242
0.44328	0.00758
0.44528	0.00758
0.44728	0.00758
0.44928	0.04758
0.45128	0.04758
0.45328	0.08758
0.45528	0.08758
0.45728	0.08758
0.45928	0.08758
0.46128	0.08758
0.46328	0.08758
0.46528	0.08758
0.46728	0.12758
0.46928	0.12758
0.47128	0.12758
0.47328	0.16758
0.47528	0.16758
0.47728	0.16758
0.47928	0.20758
0.48128	0.20758
0.48328	0.20758
0.48528	0.20758
0.48728	0.20758
0.48928	0.24758
0.49128	0.24758
0.49328	0.28758
0.49528	0.28758
0.49728	0.28758
0.49928	0.28758
0.50128	0.28758
0.50328	0.28758
0.50528	0.32758
0.50728	0.32758
0.50928	0.32758
0.51128	0.36758
0.51328	0.36758
0.51528	0.36758
0.51728	0.36758
0.51928	0.36758
0.52128	0.40758
0.52328	0.40758
0.52528	0.40758
0.52728	0.44758
0.52928	0.44758
0.53128	0.44758
0.53328	0.48758
0.53528	0.48758
0.53728	0.48758
0.53928	0.48758
0.54128	0.48758
0.54328	0.52758
0.54528	0.52758
0.54728	0.52758
0.54928	0.52758
0.55128	0.52758
0.55328	0.52758
0.55528	0.56758
0.55728	0.56758
0.55928	0.56758
0.56128	0.56758
0.56328	0.56758
0.56528	0.56758
0.56728	0.56758
0.56928	0.60758
0.57128	0.60758
0.57328	0.60758
0.57528	0.60758
0.57728	0.60758
0.57928	0.60758
0.58128	0.60758
0.58328	0.60758
0.58528	0.64758
0.58728	0.64758
0.58928	0.64758
0.59128	0.64758
0.59328	0.68758
0.59528	0.68758
0.59728	0.68758
0.59928	0.68758
0.60128	0.68758
0.60328	0.68758
0.60528	0.72758
0.60728	0.72758
0.60928	0.72758
0.61128	0.72758
0.61328	0.76758
0.61528	0.76758
0.61728	0.72758
0.61928	0.72758
0.62128	0.72758
0.62328	0.72758
0.62528	0.76758
0.62728	0.76758
0.62928	0.76758
0.63128	0.72758
0.63328	0.76758
0.63528	0.72758
0.63728	0.76758
0.63928	0.76758
0.64128	0.76758
0.64328	0.76758
0.64528	0.76758
0.64728	0.76758
0.64928	0.76758
0.65128	0.76758
0.65328	0.76758
0.65528	0.76758
0.65728	0.76758
0.65928	0.76758
0.66128	0.76758
0.66328	0.76758
0.66528	0.76758
0.66728	0.76758
0.66928	0.76758
0.67128	0.76758
0.67328	0.76758
0.67528	0.76758
0.67728	0.76758
0.67928	0.76758
0.68128	0.76758
0.68328	0.76758
0.68528	0.76758
0.68728	0.76758
0.68928	0.76758
0.69128	0.76758
0.69328	0.76758
0.69528	0.72758
0.69728	0.72758
0.69928	0.72758
0.70128	0.72758
0.70328	0.72758
0.70528	0.72758
0.70728	0.72758
0.70928	0.72758
0.71128	0.72758
0.71328	0.72758
0.71528	0.72758
0.71728	0.72758
0.71928	0.68758
0.72128	0.68758
0.72328	0.68758
0.72528	0.68758
0.72728	0.68758
0.72928	0.68758
0.73128	0.68758
0.73328	0.68758
0.73528	0.64758
0.73728	0.68758
0.73928	0.64758
0.74128	0.64758
0.74328	0.64758
0.74528	0.64758
0.74728	0.60758
0.74928	0.60758
0.75128	0.60758
0.75328	0.60758
0.75528	0.60758
0.75728	0.56758
0.75928	0.56758
0.76128	0.56758
0.76328	0.56758
0.76528	0.52758
0.76728	0.52758
0.76928	0.52758
0.77128	0.52758
0.77328	0.52758
0.77528	0.52758
0.77728	0.52758
0.77928	0.52758
0.78128	0.48758
0.78328	0.48758
0.78528	0.48758
0.78728	0.48758
0.78928	0.48758
0.79128	0.44758
0.79328	0.44758
0.79528	0.44758
0.79728	0.40758
0.79928	0.40758
0.80128	0.40758
0.80328	0.40758
0.80528	0.40758
0.80728	0.36758
0.80928	0.36758
0.81128	0.36758
0.81328	0.36758
0.81528	0.32758
0.81728	0.32758
0.81928	0.32758
0.82128	0.32758
0.82328	0.28758
0.82528	0.28758
0.82728	0.28758
0.82928	0.28758
0.83128	0.24758
0.83328	0.24758
0.83528	0.24758
0.83728	0.20758
0.83928	0.20758
0.84128	0.20758
0.84328	0.20758
0.84528	0.16758
0.84728	0.16758
0.84928	0.16758
0.85128	0.12758
0.85328	0.12758
0.85528	0.08758
0.85728	0.08758
0.85928	0.08758
0.86128	0.08758
0.86328	0.04758
0.86528	0.04758
0.86728	0.04758
0.86928	0.04758
0.87128	0.04758
0.87328	0.00758
0.87528	0.00758
0.87728	-0.03242
0.87928	-0.03242
0.88128	-0.03242
0.88328	-0.07242
0.88528	-0.07242
0.88728	-0.07242
0.88928	-0.11242
0.89128	-0.11242
0.89328	-0.11242
0.89528	-0.15242
0.89728	-0.15242
0.89928	-0.15242
0.90128	-0.15242
0.90328	-0.19242
0.90528	-0.19242
0.90728	-0.19242
0.90928	-0.19242
0.91128	-0.23242
0.91328	-0.23242
0.91528	-0.23242
0.91728	-0.23242
0.91928	-0.23242
0.92128	-0.27242
0.92328	-0.27242
0.92528	-0.31242
0.92728	-0.31242
0.92928	-0.31242
0.93128	-0.31242
0.93328	-0.35242
0.93528	-0.35242
0.93728	-0.35242
0.93928	-0.39242
0.94128	-0.39242
0.94328	-0.39242
0.94528	-0.39242
0.94728	-0.39242
0.94928	-0.39242
0.95128	-0.43242
0.95328	-0.43242
0.95528	-0.47242
0.95728	-0.47242
0.95928	-0.47242
0.96128	-0.47242
0.96328	-0.51242
0.96528	-0.51242
0.96728	-0.51242
0.96928	-0.51242
0.97128	-0.55242
0.97328	-0.55242
0.97528	-0.59242
0.97728	-0.59242
0.97928	-0.59242
0.98128	-0.59242
0.98328	-0.59242
0.98528	-0.59242
0.98728	-0.59242
0.98928	-0.63242
0.99128	-0.63242
0.99328	-0.63242
0.99528	-0.63242
0.99728	-0.63242
0.99928	-0.67242
1.00128	-0.63242
1.00328	-0.67242
1.00528	-0.67242
1.00728	-0.67242
1.00928	-0.67242
1.01128	-0.71242
1.01328	-0.71242
1.01528	-0.71242
1.01728	-0.71242
1.01928	-0.71242
1.02128	-0.71242
1.02328	-0.71242
1.02528	-0.71242
1.02728	-0.71242
1.02928	-0.75242
1.03128	-0.75242
1.03328	-0.75242
1.03528	-0.79242
1.03728	-0.79242
1.03928	-0.79242
1.04128	-0.79242
1.04328	-0.79242
1.04528	-0.79242
1.04728	-0.83242
1.04928	-0.83242
1.05128	-0.83242
1.05328	-0.83242
1.05528	-0.83242
1.05728	-0.83242
1.05928	-0.87242
1.06128	-0.87242
1.06328	-0.87242
1.06528	-0.87242
1.06728	-0.87242
1.06928	-0.87242
1.07128	-0.87242
1.07328	-0.87242
1.07528	-0.87242
1.07728	-0.87242
1.07928	-0.87242
1.08128	-0.87242
1.08328	-0.87242
1.08528	-0.87242
1.08728	-0.87242
1.08928	-0.87242
1.09128	-0.87242
1.09328	-0.87242
1.09528	-0.87242
1.09728	-0.91242
1.09928	-0.87242
1.10128	-0.87242
1.10328	-0.91242
1.10528	-0.91242
1.10728	-0.91242
1.10928	-0.91242
1.11128	-0.91242
1.11328	-0.87242
1.11528	-0.87242
1.11728	-0.87242
1.11928	-0.87242
1.12128	-0.87242
1.12328	-0.87242
1.12528	-0.87242
1.12728	-0.87242
1.12928	-0.87242
1.13128	-0.87242
1.13328	-0.87242
1.13528	-0.87242
1.13728	-0.91242
1.13928	-0.87242
1.14128	-0.87242
1.14328	-0.87242
1.14528	-0.87242
1.14728	-0.87242
1.14928	-0.87242
1.15128	-0.87242
1.15328	-0.87242
1.15528	-0.87242
1.15728	-0.87242
1.15928	-0.87242
1.16128	-0.83242
1.16328	-0.83242
1.16528	-0.83242
1.16728	-0.83242
1.16928	-0.83242
1.17128	-0.83242
1.17328	-0.83242
1.17528	-0.83242
1.17728	-0.79242
1.17928	-0.79242
1.18128	-0.79242
1.18328	-0.79242
1.18528	-0.79242
1.18728	-0.79242
1.18928	-0.75242
1.19128	-0.75242
1.19328	-0.75242
1.19528	-0.75242
1.19728	-0.71242
1.19928	-0.71242
1.20128	-0.71242
1.20328	-0.71242
1.20528	-0.71242
1.20728	-0.71242
1.20928	-0.71242
1.21128	-0.71242
1.21328	-0.71242
1.21528	-0.67242
1.21728	-0.67242
1.21928	-0.67242
1.22128	-0.63242
1.22328	-0.63242
1.22528	-0.63242
1.22728	-0.63242
1.22928	-0.63242
1.23128	-0.63242
1.23328	-0.63242
1.23528	-0.63242
1.23728	-0.59242
1.23928	-0.59242
1.24128	-0.55242
1.24328	-0.55242
1.24528	-0.55242
1.24728	-0.55242
1.24928	-0.55242
1.25128	-0.55242
1.25328	-0.51242
1.25528	-0.51242
1.25728	-0.51242
1.25928	-0.51242
1.26128	-0.47242
1.26328	-0.47242
1.26528	-0.43242
1.26728	-0.43242
1.26928	-0.43242
1.27128	-0.43242
1.27328	-0.39242
1.27528	-0.39242
1.27728	-0.39242
1.27928	-0.39242
1.28128	-0.39242
1.28328	-0.35242
1.28528	-0.35242
1.28728	-0.31242
1.28928	-0.31242
1.29128	-0.31242
1.29328	-0.27242
1.29528	-0.27242
1.29728	-0.27242
1.29928	-0.27242
1.30128	-0.23242
1.30328	-0.23242
1.30528	-0.23242
1.30728	-0.23242
1.30928	-0.19242
1.31128	-0.19242
1.31328	-0.19242
1.31528	-0.19242
1.31728	-0.15242
1.31928	-0.15242
1.32128	-0.15242
1.32328	-0.11242
1.32528	-0.11242
1.32728	-0.11242
1.32928	-0.07242
1.33128	-0.07242
1.33328	-0.07242
1.33528	-0.07242
1.33728	-0.03242
1.33928	-0.03242
1.34128	0.00758
1.34328	0.00758
1.34528	0.00758
1.34728	0.00758
1.34928	0.04758
1.35128	0.04758
1.35328	0.04758
1.35528	0.04758
1.35728	0.08758
1.35928	0.08758
1.36128	0.08758
1.36328	0.08758
1.36528	0.12758
1.36728	0.12758
1.36928	0.12758
1.37128	0.12758
1.37328	0.16758
1.37528	0.16758
1.37728	0.20758
1.37928	0.20758
1.38128	0.20758
1.38328	0.20758
1.38528	0.20758
1.38728	0.24758
1.38928	0.24758
1.39128	0.24758
1.39328	0.28758
1.39528	0.28758
1.39728	0.28758
1.39928	0.32758
1.40128	0.32758
1.40328	0.32758
1.40528	0.32758
1.40728	0.32758
1.40928	0.36758
1.41128	0.36758
1.41328	0.36758
1.41528	0.36758
1.41728	0.40758
1.41928	0.40758
1.42128	0.40758
1.42328	0.40758
1.42528	0.40758
1.42728	0.40758
1.42928	0.44758
1.43128	0.44758
1.43328	0.44758
1.43528	0.44758
1.43728	0.48758
1.43928	0.48758
1.44128	0.48758
1.44328	0.48758
1.44528	0.52758
1.44728	0.52758
1.44928	0.56758
1.45128	0.56758
1.45328	0.56758
1.45528	0.56758
1.45728	0.56758
1.45928	0.56758
1.46128	0.56758
1.46328	0.56758
1.46528	0.56758
1.46728	0.56758
1.46928	0.56758
1.47128	0.60758
1.47328	0.60758
1.47528	0.60758
1.47728	0.64758
1.47928	0.64758
1.48128	0.64758
1.48328	0.64758
1.48528	0.64758
1.48728	0.64758
1.48928	0.68758
1.49128	0.68758
1.49328	0.68758
1.49528	0.68758
1.49728	0.68758
1.49928	0.68758
1.50128	0.68758
1.50328	0.68758
1.50528	0.72758
1.50728	0.68758
1.50928	0.72758
1.51128	0.72758
1.51328	0.72758
1.51528	0.72758
1.51728	0.72758
1.51928	0.76758
1.52128	0.76758
1.52328	0.76758
1.52528	0.76758
1.52728	0.76758
1.52928	0.76758
1.53128	0.76758
1.53328	0.76758
1.53528	0.76758
1.53728	0.76758
1.53928	0.76758
1.54128	0.76758
1.54328	0.76758
1.54528	0.76758
1.54728	0.76758
1.54928	0.76758
1.55128	0.76758
1.55328	0.76758
1.55528	0.76758
1.55728	0.76758
1.55928	0.76758
1.56128	0.76758
1.56328	0.76758
1.56528	0.76758
1.56728	0.76758
1.56928	0.76758
1.57128	0.76758
1.57328	0.76758
1.57528	0.76758
1.57728	0.76758
1.57928	0.76758
1.58128	0.76758
1.58328	0.76758
1.58528	0.76758
1.58728	0.76758
1.58928	0.76758
1.59128	0.76758
1.59328	0.76758
1.59528	0.72758
1.59728	0.72758
1.59928	0.72758
1.60128	0.72758
1.60328	0.72758
1.60528	0.72758
1.60728	0.72758
1.60928	0.72758
1.61128	0.72758
1.61328	0.72758
1.61528	0.68758
1.61728	0.68758
1.61928	0.68758
1.62128	0.68758
1.62328	0.64758
1.62528	0.68758
1.62728	0.68758
1.62928	0.68758
1.63128	0.64758
1.63328	0.64758
1.63528	0.64758
1.63728	0.64758
1.63928	0.64758
1.64128	0.64758
1.64328	0.64758
1.64528	0.64758
1.64728	0.60758
1.64928	0.60758
1.65128	0.60758
1.65328	0.60758
1.65528	0.60758
1.65728	0.60758
1.65928	0.60758
1.66128	0.60758
1.66328	0.56758
1.66528	0.56758
1.66728	0.52758
1.66928	0.52758
1.67128	0.52758
1.67328	0.52758
1.67528	0.48758
1.67728	0.52758
1.67928	0.48758
1.68128	0.48758
1.68328	0.48758
1.68528	0.48758
1.68728	0.44758
1.68928	0.48758
1.69128	0.48758
1.69328	0.48758
1.69528	0.44758
1.69728	0.44758
1.69928	0.40758
1.70128	0.40758
1.70328	0.36758
1.70528	0.36758
1.70728	0.36758
1.70928	0.36758
1.71128	0.36758
1.71328	0.36758
1.71528	0.32758
1.71728	0.32758
1.71928	0.28758
1.72128	0.28758
1.72328	0.24758
1.72528	0.24758
1.72728	0.24758
1.72928	0.24758
1.73128	0.24758
1.73328	0.24758
1.73528	0.24758
1.73728	0.24758
1.73928	0.20758
1.74128	0.20758
1.74328	0.20758
1.74528	0.16758
1.74728	0.16758
1.74928	0.12758
1.75128	0.12758
1.75328	0.12758
1.75528	0.12758
1.75728	0.08758
1.75928	0.08758
1.76128	0.08758
1.76328	0.08758
1.76528	0.04758
1.76728	0.04758
1.76928	0.04758
1.77128	0.00758
1.77328	0.00758
1.77528	0.00758
1.77728	-0.03242
1.77928	-0.03242
1.78128	-0.03242
1.78328	-0.07242
1.78528	-0.07242
1.78728	-0.07242
1.78928	-0.07242
1.79128	-0.11242
1.79328	-0.11242
1.79528	-0.15242
1.79728	-0.15242
1.79928	-0.19242
1.80128	-0.19242
1.80328	-0.19242
1.80528	-0.19242
1.80728	-0.19242
1.80928	-0.19242
1.81128	-0.23242
1.81328	-0.23242
1.81528	-0.23242
1.81728	-0.27242
1.81928	-0.27242
1.82128	-0.27242
1.82328	-0.27242
1.82528	-0.31242
1.82728	-0.31242
1.82928	-0.31242
1.83128	-0.31242
1.83328	-0.31242
1.83528	-0.35242
1.83728	-0.35242
1.83928	-0.35242
1.84128	-0.39242
1.84328	-0.39242
1.84528	-0.39242
1.84728	-0.39242
1.84928	-0.39242
1.85128	-0.43242
1.85328	-0.43242
1.85528	-0.47242
1.85728	-0.47242
1.85928	-0.47242
1.86128	-0.47242
1.86328	-0.47242
1.86528	-0.47242
1.86728	-0.51242
1.86928	-0.51242
1.87128	-0.55242
1.87328	-0.55242
1.87528	-0.55242
1.87728	-0.55242
1.87928	-0.55242
1.88128	-0.59242
1.88328	-0.59242
1.88528	-0.59242
1.88728	-0.59242
1.88928	-0.59242
1.89128	-0.59242
1.89328	-0.63242
1.89528	-0.63242
1.89728	-0.63242
1.89928	-0.67242
1.90128	-0.63242
1.90328	-0.67242
1.90528	-0.67242
1.90728	-0.71242
1.90928	-0.71242
1.91128	-0.71242
1.91328	-0.71242
1.91528	-0.75242
1.91728	-0.75242
1.91928	-0.75242
1.92128	-0.75242
1.92328	-0.75242
1.92528	-0.75242
1.92728	-0.75242
1.92928	-0.75242
1.93128	-0.75242
1.93328	-0.79242
1.93528	-0.79242
1.93728	-0.79242
1.93928	-0.79242
1.94128	-0.79242
1.94328	-0.79242
1.94528	-0.79242
1.94728	-0.79242
1.94928	-0.79242
1.95128	-0.79242
1.95328	-0.83242
1.95528	-0.83242
1.95728	-0.83242
1.95928	-0.83242
1.96128	-0.83242
1.96328	-0.83242
1.96528	-0.83242
1.96728	-0.83242
1.96928	-0.83242
1.97128	-0.83242
1.97328	-0.83242
1.97528	-0.87242
1.97728	-0.87242
1.97928	-0.87242
1.98128	-0.87242
1.98328	-0.87242
1.98528	-0.87242
1.98728	-0.87242
1.98928	-0.87242
1.99128	-0.91242
1.99328	-0.87242
1.99528	-0.91242
1.99728	-0.87242
1.99928	-0.87242
2.00128	-0.87242
2.00328	-0.87242
2.00528	-0.87242
2.00728	-0.87242
2.00928	-0.87242
2.01128	-0.87242
2.01328	-0.91242
2.01528	-0.87242
2.01728	-0.87242
2.01928	-0.87242
2.02128	-0.87242
2.02328	-0.87242
2.02528	-0.87242
2.02728	-0.87242
2.02928	-0.87242
2.03128	-0.87242
2.03328	-0.87242
2.03528	-0.87242
2.03728	-0.87242
2.03928	-0.87242
2.04128	-0.87242
2.04328	-0.87242
2.04528	-0.87242
2.04728	-0.87242
2.04928	-0.87242
2.05128	-0.87242
2.05328	-0.87242
2.05528	-0.83242
2.05728	-0.83242
2.05928	-0.83242
2.06128	-0.83242
2.06328	-0.83242
2.06528	-0.83242
2.06728	-0.83242
2.06928	-0.83242
2.07128	-0.83242
2.07328	-0.83242
2.07528	-0.79242
2.07728	-0.79242
2.07928	-0.79242
2.08128	-0.79242
2.08328	-0.79242
2.08528	-0.79242
2.08728	-0.79242
2.08928	-0.75242
2.09128	-0.75242
2.09328	-0.75242
2.09528	-0.75242
2.09728	-0.75242
2.09928	-0.75242
2.10128	-0.75242
2.10328	-0.71242
2.10528	-0.71242
2.10728	-0.71242
2.10928	-0.71242
2.11128	-0.71242
2.11328	-0.67242
2.11528	-0.67242
2.11728	-0.67242
2.11928	-0.67242
2.12128	-0.67242
2.12328	-0.67242
2.12528	-0.63242
2.12728	-0.63242
2.12928	-0.63242
2.13128	-0.63242
2.13328	-0.59242
2.13528	-0.59242
2.13728	-0.59242
2.13928	-0.59242
2.14128	-0.59242
2.14328	-0.55242
2.14528	-0.55242
2.14728	-0.55242
2.14928	-0.55242
2.15128	-0.51242
2.15328	-0.51242
2.15528	-0.51242
2.15728	-0.51242
2.15928	-0.51242
2.16128	-0.51242
2.16328	-0.47242
2.16528	-0.47242
2.16728	-0.47242
2.16928	-0.43242
2.17128	-0.43242
2.17328	-0.39242
2.17528	-0.39242
2.17728	-0.39242
2.17928	-0.39242
2.18128	-0.39242
2.18328	-0.39242
2.18528	-0.35242
2.18728	-0.35242
2.18928	-0.31242
2.19128	-0.31242
2.19328	-0.31242
2.19528	-0.27242
2.19728	-0.27242
2.19928	-0.27242
2.20128	-0.23242
2.20328	-0.23242
2.20528	-0.19242
2.20728	-0.19242
2.20928	-0.19242
2.21128	-0.19242
2.21328	-0.19242
2.21528	-0.19242
2.21728	-0.19242
2.21928	-0.15242
2.22128	-0.15242
2.22328	-0.11242
2.22528	-0.11242
2.22728	-0.07242
2.22928	-0.07242
2.23128	-0.07242
2.23328	-0.07242
2.23528	-0.03242
2.23728	-0.03242
2.23928	-0.03242
2.24128	0.00758
2.24328	0.00758
2.24528	0.00758
2.24728	0.00758
2.24928	0.00758
2.25128	0.04758
2.25328	0.04758
2.25528	0.04758
2.25728	0.08758
2.25928	0.08758
2.26128	0.12758
2.26328	0.12758
2.26528	0.16758
2.26728	0.16758
2.26928	0.16758
2.27128	0.16758
2.27328	0.16758
2.27528	0.16758
2.27728	0.20758
2.27928	0.20758
2.28128	0.20758
2.28328	0.20758
2.28528	0.24758
2.28728	0.24758
2.28928	0.24758
2.29128	0.28758
2.29328	0.28758
2.29528	0.28758
2.29728	0.32758
2.29928	0.32758
2.30128	0.32758
2.30328	0.32758
2.30528	0.32758
2.30728	0.32758
2.30928	0.36758
2.31128	0.36758
2.31328	0.36758
2.31528	0.36758
2.31728	0.40758
2.31928	0.40758
2.32128	0.40758
2.32328	0.40758
2.32528	0.40758
2.32728	0.40758
2.32928	0.44758
2.33128	0.44758
2.33328	0.44758
2.33528	0.44758
2.33728	0.48758
2.33928	0.48758
2.34128	0.48758
2.34328	0.48758
2.34528	0.52758
2.34728	0.52758
2.34928	0.52758
2.35128	0.52758
2.35328	0.52758
2.35528	0.52758
2.35728	0.56758
2.35928	0.56758
2.36128	0.60758
2.36328	0.60758
2.36528	0.60758
2.36728	0.60758
2.36928	0.60758
2.37128	0.60758
2.37328	0.64758
2.37528	0.64758
2.37728	0.64758
2.37928	0.64758
2.38128	0.64758
2.38328	0.64758
2.38528	0.64758
2.38728	0.64758
2.38928	0.64758
2.39128	0.64758
2.39328	0.68758
2.39528	0.68758
2.39728	0.68758
2.39928	0.68758
2.40128	0.68758
2.40328	0.68758
2.40528	0.68758
2.40728	0.72758
2.40928	0.72758
2.41128	0.72758
2.41328	0.72758
2.41528	0.72758
2.41728	0.72758
2.41928	0.72758
2.42128	0.72758
2.42328	0.72758
2.42528	0.72758
2.42728	0.72758
2.42928	0.72758
2.43128	0.72758
2.43328	0.72758
2.43528	0.76758
2.43728	0.76758
2.43928	0.76758
2.44128	0.76758
2.44328	0.76758
2.44528	0.76758
2.44728	0.76758
2.44928	0.80758
2.45128	0.80758
2.45328	0.80758
2.45528	0.76758
2.45728	0.76758
2.45928	0.76758
2.46128	0.76758
2.46328	0.76758
2.46528	0.76758
2.46728	0.76758
2.46928	0.76758
2.47128	0.76758
2.47328	0.76758
2.47528	0.76758
2.47728	0.76758
2.47928	0.76758
2.48128	0.76758
2.48328	0.76758
2.48528	0.76758
2.48728	0.76758
2.48928	0.76758
2.49128	0.76758
2.49328	0.72758
2.49528	0.72758
2.49728	0.72758
2.49928	0.72758
2.50128	0.72758
2.50328	0.68758
2.50528	0.68758
2.50728	0.68758
2.50928	0.68758
2.51128	0.68758
2.51328	0.68758
2.51528	0.68758
2.51728	0.68758
2.51928	0.68758
2.52128	0.68758
2.52328	0.68758
2.52528	0.68758
2.52728	0.68758
2.52928	0.68758
2.53128	0.68758
2.53328	0.64758
2.53528	0.68758
2.53728	0.64758
2.53928	0.64758
2.54128	0.64758
2.54328	0.60758
2.54528	0.64758
2.54728	0.60758
2.54928	0.64758
2.55128	0.60758
2.55328	0.60758
2.55528	0.60758
2.55728	0.60758
2.55928	0.56758
2.56128	0.56758
2.56328	0.56758
2.56528	0.56758
2.56728	0.56758
2.56928	0.56758
2.57128	0.52758
2.57328	0.52758
2.57528	0.52758
2.57728	0.52758
2.57928	0.48758
2.58128	0.48758
2.58328	0.48758
2.58528	0.48758
2.58728	0.48758
2.58928	0.48758
2.59128	0.44758
2.59328	0.44758
2.59528	0.44758
2.59728	0.44758
2.59928	0.40758
2.60128	0.40758
2.60328	0.40758
2.60528	0.40758
2.60728	0.36758
2.60928	0.36758
2.61128	0.36758
2.61328	0.36758
2.61528	0.32758
2.61728	0.32758
2.61928	0.28758
2.62128	0.28758
2.62328	0.28758
2.62528	0.28758
2.62728	0.28758
2.62928	0.28758
2.63128	0.24758
2.63328	0.24758
2.63528	0.24758
2.63728	0.20758
2.63928	0.20758
2.64128	0.16758
2.64328	0.16758
2.64528	0.16758
2.64728	0.16758
2.64928	0.12758
2.65128	0.12758
2.65328	0.12758
2.65528	0.08758
2.65728	0.08758
2.65928	0.04758
2.66128	0.04758
2.66328	0.04758
2.66528	0.04758
2.66728	0.04758
2.66928	0.00758
2.67128	0.00758
2.67328	0.00758
2.67528	-0.03242
2.67728	-0.03242
2.67928	-0.03242
2.68128	-0.03242
2.68328	-0.07242
2.68528	-0.07242
2.68728	-0.11242
2.68928	-0.11242
2.69128	-0.11242
2.69328	-0.11242
2.69528	-0.15242
2.69728	-0.15242
2.69928	-0.15242
2.70128	-0.15242
2.70328	-0.15242
2.70528	-0.15242
2.70728	-0.19242
2.70928	-0.19242
2.71128	-0.23242
2.71328	-0.23242
2.71528	-0.27242
2.71728	-0.27242
2.71928	-0.27242
2.72128	-0.27242
2.72328	-0.31242
2.72528	-0.31242
2.72728	-0.31242
2.72928	-0.31242
2.73128	-0.35242
2.73328	-0.35242
2.73528	-0.35242
2.73728	-0.35242
2.73928	-0.39242
2.74128	-0.39242
2.74328	-0.43242
2.74528	-0.43242
2.74728	-0.43242
2.74928	-0.43242
2.75128	-0.43242
2.75328	-0.47242
2.75528	-0.47242
2.75728	-0.47242
2.75928	-0.47242
2.76128	-0.47242
2.76328	-0.51242
2.76528	-0.51242
2.76728	-0.51242
2.76928	-0.51242
2.77128	-0.51242
2.77328	-0.55242
2.77528	-0.55242
2.77728	-0.55242
2.77928	-0.55242
2.78128	-0.59242
2.78328	-0.59242
2.78528	-0.63242
2.78728	-0.63242
2.78928	-0.63242
2.79128	-0.63242
2.79328	-0.63242
2.79528	-0.63242
2.79728	-0.63242
2.79928	-0.67242
2.80128	-0.63242
2.80328	-0.67242
2.80528	-0.67242
2.80728	-0.67242
2.80928	-0.67242
2.81128	-0.71242
2.81328	-0.71242
2.81528	-0.71242
2.81728	-0.71242
2.81928	-0.71242
2.82128	-0.71242
2.82328	-0.71242
2.82528	-0.71242
2.82728	-0.75242
2.82928	-0.75242
2.83128	-0.79242
2.83328	-0.79242
2.83528	-0.79242
2.83728	-0.79242
2.83928	-0.79242
2.84128	-0.79242
2.84328	-0.83242
2.84528	-0.83242
2.84728	-0.83242
2.84928	-0.83242
2.85128	-0.83242
2.85328	-0.83242
2.85528	-0.83242
2.85728	-0.83242
2.85928	-0.83242
2.86128	-0.83242
2.86328	-0.83242
2.86528	-0.83242
2.86728	-0.83242
2.86928	-0.87242
2.87128	-0.87242
2.87328	-0.87242
2.87528	-0.87242
2.87728	-0.87242
2.87928	-0.87242
2.88128	-0.87242
2.88328	-0.87242
2.88528	-0.87242
2.88728	-0.87242
2.88928	-0.87242
2.89128	-0.91242
2.89328	-0.91242
2.89528	-0.91242
2.89728	-0.91242
2.89928	-0.91242
2.90128	-0.91242
2.90328	-0.91242
2.90528	-0.91242
2.90728	-0.91242
2.90928	-0.91242
2.91128	-0.87242
2.91328	-0.87242
2.91528	-0.87242
2.91728	-0.87242
2.91928	-0.91242
2.92128	-0.87242
2.92328	-0.91242
2.92528	-0.87242
2.92728	-0.87242
2.92928	-0.87242
2.93128	-0.87242
2.93328	-0.87242
2.93528	-0.87242
2.93728	-0.87242
2.93928	-0.87242
2.94128	-0.87242
2.94328	-0.87242
2.94528	-0.87242
2.94728	-0.87242
2.94928	-0.87242
2.95128	-0.83242
2.95328	-0.83242
2.95528	-0.83242
2.95728	-0.83242
2.95928	-0.83242
2.96128	-0.83242
2.96328	-0.83242
2.96528	-0.83242
2.96728	-0.83242
2.96928	-0.83242
2.97128	-0.83242
2.97328	-0.83242
2.97528	-0.83242
2.97728	-0.79242
2.97928	-0.79242
2.98128	-0.79242
2.98328	-0.79242
2.98528	-0.75242
2.98728	-0.75242
2.98928	-0.75242
2.99128	-0.75242
2.99328	-0.75242
2.99528	-0.75242
2.99728	-0.75242
2.99928	-0.75242
3.00128	-0.75242
3.00328	-0.75242
3.00528	-0.75242
3.00728	-0.71242
3.00928	-0.71242
3.01128	-0.67242
3.01328	-0.67242
3.01528	-0.67242
3.01728	-0.67242
3.01928	-0.67242
3.02128	-0.63242
3.02328	-0.63242
3.02528	-0.63242
3.02728	-0.63242
3.02928	-0.63242
3.03128	-0.59242
3.03328	-0.59242
3.03528	-0.59242
3.03728	-0.59242
3.03928	-0.59242
3.04128	-0.59242
3.04328	-0.59242
3.04528	-0.59242
3.04728	-0.55242
3.04928	-0.55242
3.05128	-0.55242
3.05328	-0.51242
3.05528	-0.51242
3.05728	-0.47242
3.05928	-0.47242
3.06128	-0.47242
3.06328	-0.47242
3.06528	-0.47242
3.06728	-0.47242
3.06928	-0.43242
3.07128	-0.43242
3.07328	-0.39242
3.07528	-0.39242
3.07728	-0.39242
3.07928	-0.39242
3.08128	-0.39242
3.08328	-0.39242
3.08528	-0.35242
3.08728	-0.35242
3.08928	-0.31242
3.09128	-0.31242
3.09328	-0.27242
3.09528	-0.27242
3.09728	-0.27242
3.09928	-0.27242
3.10128	-0.27242
3.10328	-0.23242
3.10528	-0.23242
3.10728	-0.23242
3.10928	-0.19242
3.11128	-0.19242
3.11328	-0.19242
3.11528	-0.19242
3.11728	-0.15242
3.11928	-0.15242
3.12128	-0.11242
3.12328	-0.11242
3.12528	-0.11242
3.12728	-0.11242
3.12928	-0.07242
3.13128	-0.07242
3.13328	-0.03242
3.13528	-0.03242
3.13728	-0.03242
3.13928	-0.03242
3.14128	0.00758
3.14328	0.00758
3.14528	0.00758
3.14728	0.00758
3.14928	0.04758
3.15128	0.04758
3.15328	0.04758
3.15528	0.04758
3.15728	0.08758
3.15928	0.08758
3.16128	0.08758
3.16328	0.12758
3.16528	0.12758
3.16728	0.12758
3.16928	0.16758
3.17128	0.16758
3.17328	0.16758
3.17528	0.16758
3.17728	0.16758
3.17928	0.20758
3.18128	0.20758
3.18328	0.20758
3.18528	0.24758
3.18728	0.24758
3.18928	0.24758
3.19128	0.24758
3.19328	0.28758
3.19528	0.28758
3.19728	0.28758
3.19928	0.28758
3.20128	0.32758
3.20328	0.32758
3.20528	0.36758
3.20728	0.36758
3.20928	0.36758
3.21128	0.36758
3.21328	0.36758
3.21528	0.36758
3.21728	0.40758
3.21928	0.40758
3.22128	0.40758
3.22328	0.40758
3.22528	0.40758
3.22728	0.44758
3.22928	0.44758
3.23128	0.44758
3.23328	0.44758
3.23528	0.44758
3.23728	0.48758
3.23928	0.48758
3.24128	0.48758
3.24328	0.48758
3.24528	0.52758
3.24728	0.52758
3.24928	0.52758
3.25128	0.52758
3.25328	0.52758
3.25528	0.52758
3.25728	0.52758
3.25928	0.56758
3.26128	0.56758
3.26328	0.56758
3.26528	0.56758
3.26728	0.56758
3.26928	0.60758
3.27128	0.60758
3.27328	0.64758
3.27528	0.64758
3.27728	0.64758
3.27928	0.64758
3.28128	0.64758
3.28328	0.64758
3.28528	0.64758
3.28728	0.64758
3.28928	0.68758
3.29128	0.68758
3.29328	0.68758
3.29528	0.68758
3.29728	0.68758
3.29928	0.68758
3.30128	0.68758
3.30328	0.68758
3.30528	0.68758
3.30728	0.68758
3.30928	0.72758
3.31128	0.72758
3.31328	0.72758
3.31528	0.72758
3.31728	0.72758
3.31928	0.72758
3.32128	0.72758
3.32328	0.72758
3.32528	0.72758
3.32728	0.72758
3.32928	0.72758
3.33128	0.72758
3.33328	0.72758
3.33528	0.72758
3.33728	0.76758
3.33928	0.72758
3.34128	0.72758
3.34328	0.72758
3.34528	0.72758
3.34728	0.76758
3.34928	0.76758
3.35128	0.72758
3.35328	0.72758
3.35528	0.72758
3.35728	0.72758
3.35928	0.72758
3.36128	0.76758
3.36328	0.76758
3.36528	0.76758
3.36728	0.76758
3.36928	0.76758
3.37128	0.76758
3.37328	0.76758
3.37528	0.76758
3.37728	0.76758
3.37928	0.76758
3.38128	0.76758
3.38328	0.76758
3.38528	0.76758
3.38728	0.76758
3.38928	0.76758
3.39128	0.76758
3.39328	0.76758
3.39528	0.72758
3.39728	0.72758
3.39928	0.72758
3.40128	0.76758
3.40328	0.76758
3.40528	0.72758
3.40728	0.72758
3.40928	0.72758
3.41128	0.72758
3.41328	0.72758
3.41528	0.68758
3.41728	0.72758
3.41928	0.68758
3.42128	0.72758
3.42328	0.68758
3.42528	0.68758
3.42728	0.64758
3.42928	0.64758
3.43128	0.64758
3.43328	0.68758
3.43528	0.68758
3.43728	0.64758
3.43928	0.64758
3.44128	0.64758
3.44328	0.64758
3.44528	0.64758
3.44728	0.60758
3.44928	0.60758
3.45128	0.60758
3.45328	0.60758
3.45528	0.60758
3.45728	0.56758
3.45928	0.56758
3.46128	0.56758
3.46328	0.56758
3.46528	0.52758
3.46728	0.52758
3.46928	0.52758
3.47128	0.52758
3.47328	0.52758
3.47528	0.52758
3.47728	0.52758
3.47928	0.48758
3.48128	0.48758
3.48328	0.48758
3.48528	0.48758
3.48728	0.44758
3.48928	0.44758
3.49128	0.44758
3.49328	0.44758
3.49528	0.44758
3.49728	0.44758
3.49928	0.40758
3.50128	0.40758
3.50328	0.40758
3.50528	0.36758
3.50728	0.36758
3.50928	0.36758
3.51128	0.36758
3.51328	0.32758
3.51528	0.32758
3.51728	0.32758
3.51928	0.32758
3.52128	0.28758
3.52328	0.28758
3.52528	0.28758
3.52728	0.28758
3.52928	0.28758
3.53128	0.24758
3.53328	0.24758
3.53528	0.24758
3.53728	0.24758
3.53928	0.20758
3.54128	0.20758
3.54328	0.20758
3.54528	0.16758
3.54728	0.16758
3.54928	0.12758
3.55128	0.12758
3.55328	0.12758
3.55528	0.12758
3.55728	0.12758
3.55928	0.08758
3.56128	0.08758
3.56328	0.08758
3.56528	0.04758
3.56728	0.04758
3.56928	0.04758
3.57128	0.00758
3.57328	0.00758
3.57528	-0.03242
3.57728	-0.03242
3.57928	-0.03242
3.58128	-0.03242
3.58328	-0.03242
3.58528	-0.07242
3.58728	-0.07242
3.58928	-0.11242
3.59128	-0.11242
3.59328	-0.11242
3.59528	-0.15242
3.59728	-0.15242
3.59928	-0.15242
3.60128	-0.15242
3.60328	-0.19242
3.60528	-0.19242
3.60728	-0.19242
3.60928	-0.19242
3.61128	-0.19242
3.61328	-0.23242
3.61528	-0.23242
3.61728	-0.23242
3.61928	-0.27242
3.62128	-0.27242
3.62328	-0.31242
3.62528	-0.31242
3.62728	-0.31242
3.62928	-0.31242
3.63128	-0.31242
3.63328	-0.35242
3.63528	-0.35242
3.63728	-0.35242
3.63928	-0.39242
3.64128	-0.39242
3.64328	-0.39242
3.64528	-0.39242
3.64728	-0.43242
3.64928	-0.43242
3.65128	-0.43242
3.65328	-0.47242
3.65528	-0.47242
3.65728	-0.47242
3.65928	-0.51242
3.66128	-0.51242
3.66328	-0.51242
3.66528	-0.51242
3.66728	-0.51242
3.66928	-0.55242
3.67128	-0.55242
3.67328	-0.55242
3.67528	-0.55242
3.67728	-0.55242
3.67928	-0.59242
3.68128	-0.59242
3.68328	-0.59242
3.68528	-0.59242
3.68728	-0.59242
3.68928	-0.59242
3.69128	-0.59242
3.69328	-0.63242
3.69528	-0.63242
3.69728	-0.63242
3.69928	-0.67242
3.70128	-0.67242
3.70328	-0.67242
3.70528	-0.67242
3.70728	-0.71242
3.70928	-0.67242
3.71128	-0.71242
3.71328	-0.71242
3.71528	-0.71242
3.71728	-0.71242
3.71928	-0.75242
3.72128	-0.75242
3.72328	-0.75242
3.72528	-0.75242
3.72728	-0.75242
3.72928	-0.75242
3.73128	-0.79242
3.73328	-0.79242
3.73528	-0.79242
3.73728	-0.79242
3.73928	-0.79242
3.74128	-0.79242
3.74328	-0.79242
3.74528	-0.83242
3.74728	-0.83242
3.74928	-0.83242
3.75128	-0.83242
3.75328	-0.83242
3.75528	-0.83242
3.75728	-0.83242
3.75928	-0.83242
3.76128	-0.83242
3.76328	-0.83242
3.76528	-0.87242
3.76728	-0.87242
3.76928	-0.87242
3.77128	-0.87242
3.77328	-0.87242
3.77528	-0.87242
3.77728	-0.87242
3.77928	-0.87242
3.78128	-0.87242
3.78328	-0.87242
3.78528	-0.87242
3.78728	-0.87242
3.78928	-0.87242
3.79128	-0.87242
3.79328	-0.87242
3.79528	-0.87242
3.79728	-0.87242
3.79928	-0.91242
3.80128	-0.91242
3.80328	-0.91242
3.80528	-0.91242
3.80728	-0.91242
3.80928	-0.91242
3.81128	-0.91242
3.81328	-0.87242
3.81528	-0.87242
3.81728	-0.87242
3.81928	-0.87242
3.82128	-0.91242
3.82328	-0.87242
3.82528	-0.87242
3.82728	-0.87242
3.82928	-0.87242
3.83128	-0.87242
3.83328	-0.87242
3.83528	-0.87242
3.83728	-0.87242
3.83928	-0.87242
3.84128	-0.87242
3.84328	-0.87242
3.84528	-0.87242
3.84728	-0.87242
3.84928	-0.87242
3.85128	-0.87242
3.85328	-0.87242
3.85528	-0.87242
3.85728	-0.87242
3.85928	-0.83242
3.86128	-0.83242
3.86328	-0.83242
3.86528	-0.83242
3.86728	-0.83242
3.86928	-0.83242
3.87128	-0.83242
3.87328	-0.79242
3.87528	-0.79242
3.87728	-0.79242
3.87928	-0.79242
3.88128	-0.79242
3.88328	-0.79242
3.88528	-0.79242
3.88728	-0.79242
3.88928	-0.79242
3.89128	-0.79242
3.89328	-0.75242
3.89528	-0.75242
3.89728	-0.75242
3.89928	-0.75242
3.90128	-0.75242
3.90328	-0.71242
3.90528	-0.71242
3.90728	-0.71242
3.90928	-0.71242
3.91128	-0.71242
3.91328	-0.67242
3.91528	-0.67242
3.91728	-0.67242
3.91928	-0.67242
3.92128	-0.63242
3.92328	-0.67242
3.92528	-0.63242
3.92728	-0.63242
3.92928	-0.59242
3.93128	-0.59242
3.93328	-0.59242
3.93528	-0.59242
3.93728	-0.59242
3.93928	-0.59242
3.94128	-0.59242
3.94328	-0.59242
3.94528	-0.55242
3.94728	-0.55242
3.94928	-0.55242
3.95128	-0.55242
3.95328	-0.55242
3.95528	-0.51242
3.95728	-0.51242
3.95928	-0.51242
3.96128	-0.51242
3.96328	-0.47242
3.96528	-0.47242
3.96728	-0.43242
3.96928	-0.43242
3.97128	-0.39242
3.97328	-0.39242
3.97528	-0.39242
3.97728	-0.39242
3.97928	-0.39242
3.98128	-0.35242
3.98328	-0.35242
3.98528	-0.35242
3.98728	-0.35242
3.98928	-0.31242
3.99128	-0.31242
3.99328	-0.27242
3.99528	-0.27242
3.99728	-0.27242
[truncated: 502 more rows]

## Sheet: Supplementary Fig. 12c
Time (μs)	Voltage (V)
0	-0.64
0.002	-0.64
0.004	-0.64
0.006	-0.64
0.008	-0.64
0.01	-0.64
0.012	-0.64
0.014	-0.64
0.016	-0.64
0.018	-0.64
0.02	-0.6
0.022	-0.6
0.024	-0.6
0.026	-0.56
0.028	-0.56
0.03	-0.52
0.032	-0.52
0.034	-0.48
0.036	-0.48
0.038	-0.44
0.04	-0.44
0.042	-0.44
0.044	-0.4
0.046	-0.4
0.048	-0.36
0.05	-0.36
0.052	-0.36
0.054	-0.32
0.056	-0.28
0.058	-0.28
0.06	-0.24
0.062	-0.24
0.064	-0.2
0.066	-0.2
0.068	-0.16
0.07	-0.16
0.072	-0.12
0.074	-0.12
0.076	-0.12
0.078	-0.08
0.08	-0.08
0.082	-0.04
0.084	-0.04
0.086	0
0.088	0
0.09	0.04
0.092	0.04
0.094	0.08
0.096	0.08
0.098	0.12
0.1	0.16
0.102	0.16
0.104	0.2
0.106	0.2
0.108	0.24
0.11	0.24
0.112	0.24
0.114	0.28
0.116	0.28
0.118	0.28
0.12	0.32
0.122	0.32
0.124	0.36
0.126	0.4
0.128	0.4
0.13	0.44
0.132	0.44
0.134	0.48
0.136	0.52
0.138	0.52
0.14	0.56
0.142	0.56
0.144	0.6
0.146	0.6
0.148	0.64
0.15	0.64
0.152	0.64
0.154	0.64
0.156	0.68
0.158	0.68
0.16	0.72
0.162	0.72
0.164	0.76
0.166	0.76
0.168	0.76
0.17	0.8
0.172	0.8
0.174	0.84
0.176	0.84
0.178	0.88
0.18	0.88
0.182	0.88
0.184	0.92
0.186	0.92
0.188	0.92
0.19	0.96
0.192	0.96
0.194	1
0.196	1
0.198	1
0.2	1.04
0.202	1.04
0.204	1.08
0.206	1.08
0.208	1.08
0.21	1.12
0.212	1.12
0.214	1.16
0.216	1.16
0.218	1.16
0.22	1.16
0.222	1.2
0.224	1.2
0.226	1.2
0.228	1.24
0.23	1.24
0.232	1.24
0.234	1.24
0.236	1.28
0.238	1.28
0.24	1.28
0.242	1.28
0.244	1.28
0.246	1.28
0.248	1.32
0.25	1.32
0.252	1.32
0.254	1.32
0.256	1.36
0.258	1.36
0.26	1.4
0.262	1.4
0.264	1.4
0.266	1.44
0.268	1.44
0.27	1.44
0.272	1.4
0.274	1.44
0.276	1.44
0.278	1.48
0.28	1.48
0.282	1.48
0.284	1.52
0.286	1.52
0.288	1.56
0.29	1.52
0.292	1.56
0.294	1.52
0.296	1.52
0.298	1.52
0.3	1.52
0.302	1.52
0.304	1.52
0.306	1.52
0.308	1.52
0.31	1.52
0.312	1.52
0.314	1.52
0.316	1.48
0.318	1.48
0.32	1.48
0.322	1.48
0.324	1.48
0.326	1.48
0.328	1.48
0.33	1.44
0.332	1.48
0.334	1.44
0.336	1.48
0.338	1.48
0.34	1.48
0.342	1.48
0.344	1.48
0.346	1.48
0.348	1.48
0.35	1.48
0.352	1.44
0.354	1.44
0.356	1.44
0.358	1.48
0.36	1.48
0.362	1.48
0.364	1.48
0.366	1.48
0.368	1.48
0.37	1.44
0.372	1.44
0.374	1.44
0.376	1.44
0.378	1.44
0.38	1.44
0.382	1.44
0.384	1.4
0.386	1.4
0.388	1.4
0.39	1.4
0.392	1.36
0.394	1.36
0.396	1.36
0.398	1.36
0.4	1.36
0.402	1.32
0.404	1.32
0.406	1.32
0.408	1.32
0.41	1.28
0.412	1.28
0.414	1.24
0.416	1.24
0.418	1.24
0.42	1.24
0.422	1.2
0.424	1.2
0.426	1.16
0.428	1.16
0.43	1.16
0.432	1.12
0.434	1.12
0.436	1.08
0.438	1.08
0.44	1.08
0.442	1.08
0.444	1.04
0.446	1.04
0.448	1.04
0.45	1
0.452	1
0.454	1
0.456	1
0.458	0.96
0.46	0.96
0.462	0.92
0.464	0.88
0.466	0.88
0.468	0.88
0.47	0.84
0.472	0.84
0.474	0.84
0.476	0.8
0.478	0.8
0.48	0.8
0.482	0.8
0.484	0.76
0.486	0.76
0.488	0.72
0.49	0.72
0.492	0.68
0.494	0.68
0.496	0.64
0.498	0.64
0.5	0.64
0.502	0.6
0.504	0.6
0.506	0.56
0.508	0.52
0.51	0.52
0.512	0.52
0.514	0.48
0.516	0.48
0.518	0.44
0.52	0.4
0.522	0.4
0.524	0.36
0.526	0.36
0.528	0.32
0.53	0.28
0.532	0.28
0.534	0.28
0.536	0.24
0.538	0.2
0.54	0.2
0.542	0.16
0.544	0.12
0.546	0.12
0.548	0.12
0.55	0.08
0.552	0.08
0.554	0.08
0.556	0.04
0.558	0.04
0.56	0
0.562	-0.04
0.564	-0.04
0.566	-0.08
0.568	-0.08
0.57	-0.12
0.572	-0.16
0.574	-0.16
0.576	-0.2
0.578	-0.2
0.58	-0.2
0.582	-0.24
0.584	-0.24
0.586	-0.28
0.588	-0.28
0.59	-0.28
0.592	-0.32
0.594	-0.36
0.596	-0.36
0.598	-0.36
0.6	-0.4
0.602	-0.4
0.604	-0.4
0.606	-0.44
0.608	-0.44
0.61	-0.44
0.612	-0.44
0.614	-0.48
0.616	-0.48
0.618	-0.48
0.62	-0.52
0.622	-0.52
0.624	-0.56
0.626	-0.6
0.628	-0.6
0.63	-0.6
0.632	-0.6
0.634	-0.64
0.636	-0.64
0.638	-0.68
0.64	-0.68
0.642	-0.68
0.644	-0.72
0.646	-0.72
0.648	-0.76
0.65	-0.76
0.652	-0.8
0.654	-0.84
0.656	-0.84
0.658	-0.88
0.66	-0.88
0.662	-0.92
0.664	-0.92
0.666	-0.92
0.668	-0.92
0.67	-0.96
0.672	-0.96
0.674	-0.96
0.676	-1
0.678	-1
0.68	-1
0.682	-1.04
0.684	-1.04
0.686	-1.08
0.688	-1.08
0.69	-1.08
0.692	-1.08
0.694	-1.08
0.696	-1.08
0.698	-1.08
0.7	-1.12
0.702	-1.12
0.704	-1.12
0.706	-1.12
0.708	-1.12
0.71	-1.16
0.712	-1.16
0.714	-1.16
0.716	-1.16
0.718	-1.16
0.72	-1.16
0.722	-1.16
0.724	-1.2
0.726	-1.2
0.728	-1.2
0.73	-1.2
0.732	-1.2
0.734	-1.2
0.736	-1.2
0.738	-1.24
0.74	-1.24
0.742	-1.24
0.744	-1.24
0.746	-1.24
0.748	-1.24
0.75	-1.28
0.752	-1.28
0.754	-1.28
0.756	-1.28
0.758	-1.28
0.76	-1.28
0.762	-1.24
0.764	-1.24
0.766	-1.28
0.768	-1.28
0.77	-1.28
0.772	-1.28
0.774	-1.28
0.776	-1.28
0.778	-1.28
0.78	-1.28
0.782	-1.28
0.784	-1.28
0.786	-1.28
0.788	-1.28
0.79	-1.28
0.792	-1.28
0.794	-1.28
0.796	-1.24
0.798	-1.24
0.8	-1.24
0.802	-1.24
0.804	-1.24
0.806	-1.24
0.808	-1.24
0.81	-1.24
0.812	-1.24
0.814	-1.24
0.816	-1.24
0.818	-1.24
0.82	-1.24
0.822	-1.2
0.824	-1.2
0.826	-1.2
0.828	-1.2
0.83	-1.2
0.832	-1.2
0.834	-1.2
0.836	-1.16
0.838	-1.16
0.84	-1.12
0.842	-1.12
0.844	-1.12
0.846	-1.12
0.848	-1.12
0.85	-1.12
0.852	-1.08
0.854	-1.08
0.856	-1.04
0.858	-1.04
0.86	-1.04
0.862	-1.04
0.864	-1.04
0.866	-1
0.868	-1
0.87	-0.96
0.872	-0.96
0.874	-0.96
0.876	-0.92
0.878	-0.92
0.88	-0.92
0.882	-0.92
0.884	-0.88
0.886	-0.88
0.888	-0.88
0.89	-0.84
0.892	-0.84
0.894	-0.8
0.896	-0.8
0.898	-0.8
0.9	-0.76
0.902	-0.76
0.904	-0.76
0.906	-0.72
0.908	-0.72
0.91	-0.72
0.912	-0.68
0.914	-0.68
0.916	-0.68
0.918	-0.64
0.92	-0.64
0.922	-0.6
0.924	-0.6
0.926	-0.56
0.928	-0.56
0.93	-0.52
0.932	-0.52
0.934	-0.52
0.936	-0.48
0.938	-0.48
0.94	-0.44
0.942	-0.44
0.944	-0.44
0.946	-0.4
0.948	-0.4
0.95	-0.36
0.952	-0.36
0.954	-0.32
0.956	-0.32
0.958	-0.32
0.96	-0.28
0.962	-0.28
0.964	-0.24
0.966	-0.2
0.968	-0.2
0.97	-0.16
0.972	-0.16
0.974	-0.16
0.976	-0.12
0.978	-0.08
0.98	-0.04
0.982	-0.04
0.984	0
0.986	0
0.988	0.04
0.99	0.04
0.992	0.08
0.994	0.08
0.996	0.12
0.998	0.12
1	0.16
1.002	0.16
1.004	0.2
1.006	0.2
1.008	0.24
1.01	0.24
1.012	0.24
1.014	0.28
1.016	0.32
1.018	0.32
1.02	0.36
1.022	0.36
1.024	0.4
1.026	0.4
1.028	0.44
1.03	0.44
1.032	0.48
1.034	0.48
1.036	0.52
1.038	0.52
1.04	0.56
1.042	0.56
1.044	0.6
1.046	0.6
1.048	0.6
1.05	0.64
1.052	0.64
1.054	0.68
1.056	0.68
1.058	0.72
1.06	0.72
1.062	0.72
1.064	0.76
1.066	0.76
1.068	0.8
1.07	0.8
1.072	0.8
1.074	0.84
1.076	0.84
1.078	0.84
1.08	0.88
1.082	0.88
1.084	0.92
1.086	0.92
1.088	0.92
1.09	0.92
1.092	0.96
1.094	0.96
1.096	1
1.098	1
1.1	1.04
1.102	1.04
1.104	1.04
1.106	1.08
1.108	1.08
1.11	1.12
1.112	1.12
1.114	1.12
1.116	1.16
1.118	1.16
1.12	1.2
1.122	1.2
1.124	1.24
1.126	1.24
1.128	1.24
1.13	1.28
1.132	1.28
1.134	1.28
1.136	1.28
1.138	1.28
1.14	1.32
1.142	1.32
1.144	1.32
1.146	1.32
1.148	1.32
1.15	1.32
1.152	1.36
1.154	1.36
1.156	1.36
1.158	1.36
1.16	1.36
1.162	1.36
1.164	1.36
1.166	1.36
1.168	1.4
1.17	1.4
1.172	1.4
1.174	1.4
1.176	1.4
1.178	1.4
1.18	1.4
1.182	1.44
1.184	1.44
1.186	1.44
1.188	1.44
1.19	1.48
1.192	1.48
1.194	1.48
1.196	1.48
1.198	1.48
1.2	1.52
1.202	1.52
1.204	1.52
1.206	1.52
1.208	1.52
1.21	1.52
1.212	1.52
1.214	1.52
1.216	1.56
1.218	1.56
1.22	1.56
1.222	1.56
1.224	1.56
1.226	1.56
1.228	1.56
1.23	1.52
1.232	1.52
1.234	1.52
1.236	1.52
1.238	1.52
1.24	1.52
1.242	1.52
1.244	1.52
1.246	1.48
1.248	1.48
1.25	1.48
1.252	1.48
1.254	1.48
1.256	1.48
1.258	1.48
1.26	1.48
1.262	1.44
1.264	1.44
1.266	1.44
1.268	1.44
1.27	1.4
1.272	1.4
1.274	1.4
1.276	1.4
1.278	1.4
1.28	1.4
1.282	1.4
1.284	1.36
1.286	1.36
1.288	1.36
1.29	1.36
1.292	1.36
1.294	1.36
1.296	1.36
1.298	1.36
1.3	1.32
1.302	1.32
1.304	1.32
1.306	1.32
1.308	1.28
1.31	1.28
1.312	1.28
1.314	1.28
1.316	1.28
1.318	1.24
1.32	1.24
1.322	1.2
1.324	1.2
1.326	1.16
1.328	1.16
1.33	1.16
1.332	1.16
1.334	1.16
1.336	1.16
1.338	1.12
1.34	1.12
1.342	1.08
1.344	1.08
1.346	1.08
1.348	1.04
1.35	1.04
1.352	1
1.354	1
1.356	1
1.358	0.96
1.36	0.96
1.362	0.92
1.364	0.92
1.366	0.92
1.368	0.88
1.37	0.88
1.372	0.84
1.374	0.8
1.376	0.8
1.378	0.76
1.38	0.76
1.382	0.76
1.384	0.76
1.386	0.72
1.388	0.72
1.39	0.68
1.392	0.68
1.394	0.64
1.396	0.64
1.398	0.64
1.4	0.64
1.402	0.6
1.404	0.6
1.406	0.56
1.408	0.52
1.41	0.52
1.412	0.48
1.414	0.48
1.416	0.44
1.418	0.4
1.42	0.4
1.422	0.4
1.424	0.36
1.426	0.36
1.428	0.32
1.43	0.32
1.432	0.28
1.434	0.28
1.436	0.24
1.438	0.24
1.44	0.2
1.442	0.16
1.444	0.16
1.446	0.12
1.448	0.12
1.45	0.08
1.452	0.08
1.454	0.08
1.456	0.04
1.458	0.04
1.46	0
1.462	0
1.464	0
1.466	-0.04
1.468	-0.04
1.47	-0.08
1.472	-0.08
1.474	-0.12
1.476	-0.12
1.478	-0.16
1.48	-0.16
1.482	-0.2
1.484	-0.2
1.486	-0.24
1.488	-0.24
1.49	-0.28
1.492	-0.28
1.494	-0.32
1.496	-0.36
1.498	-0.36
1.5	-0.4
1.502	-0.4
1.504	-0.44
1.506	-0.44
1.508	-0.48
1.51	-0.48
1.512	-0.52
1.514	-0.52
1.516	-0.52
1.518	-0.52
1.52	-0.56
1.522	-0.56
1.524	-0.6
1.526	-0.6
1.528	-0.6
1.53	-0.64
1.532	-0.64
1.534	-0.64
1.536	-0.64
1.538	-0.68
1.54	-0.72
1.542	-0.72
1.544	-0.76
1.546	-0.76
1.548	-0.76
1.55	-0.76
1.552	-0.8
1.554	-0.8
1.556	-0.84
1.558	-0.84
1.56	-0.88
1.562	-0.88
1.564	-0.92
1.566	-0.92
1.568	-0.92
1.57	-0.92
1.572	-0.96
1.574	-0.96
1.576	-0.96
1.578	-1
1.58	-1
1.582	-1.04
1.584	-1.04
1.586	-1.04
1.588	-1.04
1.59	-1.04
1.592	-1.04
1.594	-1.04
1.596	-1.08
1.598	-1.08
1.6	-1.12
1.602	-1.12
1.604	-1.12
1.606	-1.16
1.608	-1.16
1.61	-1.16
1.612	-1.16
1.614	-1.16
1.616	-1.16
1.618	-1.2
1.62	-1.2
1.622	-1.2
1.624	-1.2
1.626	-1.2
1.628	-1.16
1.63	-1.2
1.632	-1.16
1.634	-1.2
1.636	-1.16
1.638	-1.2
1.64	-1.2
1.642	-1.24
1.644	-1.24
1.646	-1.24
1.648	-1.24
1.65	-1.28
1.652	-1.24
1.654	-1.28
1.656	-1.28
1.658	-1.28
1.66	-1.28
1.662	-1.32
1.664	-1.32
1.666	-1.32
1.668	-1.32
1.67	-1.32
1.672	-1.32
1.674	-1.28
1.676	-1.32
1.678	-1.32
1.68	-1.32
1.682	-1.32
1.684	-1.32
1.686	-1.32
1.688	-1.32
1.69	-1.32
1.692	-1.28
1.694	-1.28
1.696	-1.28
1.698	-1.28
1.7	-1.28
1.702	-1.28
1.704	-1.24
1.706	-1.24
1.708	-1.24
1.71	-1.24
1.712	-1.24
1.714	-1.2
1.716	-1.2
1.718	-1.2
1.72	-1.2
1.722	-1.16
1.724	-1.16
1.726	-1.16
1.728	-1.12
1.73	-1.16
1.732	-1.12
1.734	-1.12
1.736	-1.12
1.738	-1.12
1.74	-1.12
1.742	-1.12
1.744	-1.12
1.746	-1.12
1.748	-1.08
1.75	-1.12
1.752	-1.08
1.754	-1.08
1.756	-1.08
1.758	-1.08
1.76	-1.04
1.762	-1.04
1.764	-1.04
1.766	-1.04
1.768	-1
1.77	-1
1.772	-0.96
1.774	-1
1.776	-0.96
1.778	-0.96
1.78	-0.96
1.782	-0.96
1.784	-0.92
1.786	-0.92
1.788	-0.88
1.79	-0.88
1.792	-0.88
1.794	-0.84
1.796	-0.8
1.798	-0.8
1.8	-0.76
1.802	-0.76
1.804	-0.76
1.806	-0.76
1.808	-0.72
1.81	-0.72
1.812	-0.68
1.814	-0.68
1.816	-0.64
1.818	-0.64
1.82	-0.6
1.822	-0.6
1.824	-0.56
1.826	-0.56
1.828	-0.56
1.83	-0.52
1.832	-0.52
1.834	-0.48
1.836	-0.48
1.838	-0.44
1.84	-0.44
1.842	-0.4
1.844	-0.4
1.846	-0.4
1.848	-0.36
1.85	-0.36
1.852	-0.36
1.854	-0.32
1.856	-0.32
1.858	-0.28
1.86	-0.28
1.862	-0.28
1.864	-0.24
1.866	-0.2
1.868	-0.16
1.87	-0.16
1.872	-0.12
1.874	-0.12
1.876	-0.08
1.878	-0.08
1.88	-0.08
1.882	-0.04
1.884	-0.04
1.886	0
1.888	0
1.89	0.04
1.892	0.04
1.894	0.08
1.896	0.08
1.898	0.12
1.9	0.16
1.902	0.2
1.904	0.2
1.906	0.24
1.908	0.24
1.91	0.24
1.912	0.28
1.914	0.28
1.916	0.32
1.918	0.32
1.92	0.36
1.922	0.36
1.924	0.36
1.926	0.4
1.928	0.4
1.93	0.44
1.932	0.48
1.934	0.48
1.936	0.52
1.938	0.52
1.94	0.56
1.942	0.56
1.944	0.56
1.946	0.6
1.948	0.6
1.95	0.64
1.952	0.64
1.954	0.68
1.956	0.68
1.958	0.72
1.96	0.72
1.962	0.72
1.964	0.76
1.966	0.76
1.968	0.8
1.97	0.8
1.972	0.84
1.974	0.84
1.976	0.88
1.978	0.88
1.98	0.88
1.982	0.92
1.984	0.92
1.986	0.92
1.988	0.96
1.99	0.96
1.992	0.96
1.994	0.96
1.996	1
1.998	1
2	1.04
2.002	1.04
2.004	1.04
2.006	1.08
2.008	1.08
2.01	1.08
2.012	1.08
2.014	1.08
2.016	1.12
2.018	1.12
2.02	1.16
2.022	1.16
2.024	1.16
2.026	1.16
2.028	1.16
2.03	1.2
2.032	1.2
2.034	1.2
2.036	1.24
2.038	1.24
2.04	1.24
2.042	1.28
2.044	1.32
2.046	1.32
2.048	1.32
2.05	1.32
2.052	1.36
2.054	1.36
2.056	1.36
2.058	1.36
2.06	1.36
2.062	1.4
2.064	1.4
2.066	1.4
2.068	1.4
2.07	1.44
2.072	1.44
2.074	1.44
2.076	1.44
2.078	1.44
2.08	1.48
2.082	1.48
2.084	1.48
2.086	1.48
2.088	1.48
2.09	1.48
2.092	1.48
2.094	1.48
2.096	1.48
2.098	1.48
2.1	1.48
2.102	1.48
2.104	1.48
2.106	1.52
2.108	1.52
2.11	1.52
2.112	1.52
2.114	1.52
2.116	1.52
2.118	1.52
2.12	1.52
2.122	1.52
2.124	1.52
2.126	1.48
2.128	1.52
2.13	1.52
2.132	1.52
2.134	1.52
2.136	1.48
2.138	1.48
2.14	1.48
2.142	1.52
2.144	1.48
2.146	1.48
2.148	1.48
2.15	1.48
2.152	1.48
2.154	1.48
2.156	1.48
2.158	1.44
2.16	1.44
2.162	1.44
2.164	1.44
2.166	1.4
2.168	1.44
2.17	1.4
2.172	1.44
2.174	1.4
2.176	1.4
2.178	1.4
2.18	1.4
2.182	1.4
2.184	1.4
2.186	1.4
2.188	1.4
2.19	1.36
2.192	1.36
2.194	1.36
2.196	1.36
2.198	1.36
2.2	1.36
2.202	1.36
2.204	1.32
2.206	1.32
2.208	1.32
2.21	1.28
2.212	1.28
2.214	1.28
2.216	1.24
2.218	1.24
2.22	1.24
2.222	1.2
2.224	1.2
2.226	1.2
2.228	1.16
2.23	1.16
2.232	1.16
2.234	1.16
2.236	1.16
2.238	1.12
2.24	1.12
2.242	1.08
2.244	1.08
2.246	1.08
2.248	1.04
2.25	1.04
2.252	1.04
2.254	1
2.256	1
2.258	0.96
2.26	0.96
2.262	0.92
2.264	0.92
2.266	0.92
2.268	0.88
2.27	0.88
2.272	0.84
2.274	0.84
2.276	0.8
2.278	0.8
2.28	0.76
2.282	0.72
2.284	0.72
2.286	0.68
2.288	0.68
2.29	0.68
2.292	0.68
2.294	0.64
2.296	0.64
2.298	0.6
2.3	0.6
2.302	0.56
2.304	0.56
2.306	0.56
2.308	0.52
2.31	0.52
2.312	0.52
2.314	0.48
2.316	0.48
2.318	0.44
2.32	0.44
2.322	0.4
2.324	0.4
2.326	0.36
2.328	0.36
2.33	0.32
2.332	0.32
2.334	0.28
2.336	0.24
2.338	0.24
2.34	0.2
2.342	0.16
2.344	0.16
2.346	0.16
2.348	0.12
2.35	0.08
2.352	0.08
2.354	0.04
2.356	0.04
2.358	0
2.36	0
2.362	-0.04
2.364	-0.04
2.366	-0.08
2.368	-0.08
2.37	-0.12
2.372	-0.12
2.374	-0.12
2.376	-0.16
2.378	-0.16
2.38	-0.2
2.382	-0.2
2.384	-0.24
2.386	-0.24
2.388	-0.24
2.39	-0.28
2.392	-0.28
2.394	-0.32
2.396	-0.32
2.398	-0.36
2.4	-0.36
2.402	-0.4
2.404	-0.4
2.406	-0.44
2.408	-0.44
2.41	-0.48
2.412	-0.48
2.414	-0.52
2.416	-0.52
2.418	-0.52
2.42	-0.52
2.422	-0.56
2.424	-0.56
2.426	-0.56
2.428	-0.6
2.43	-0.6
2.432	-0.64
2.434	-0.64
2.436	-0.64
2.438	-0.68
2.44	-0.72
2.442	-0.72
2.444	-0.72
2.446	-0.76
2.448	-0.76
2.45	-0.8
2.452	-0.8
2.454	-0.8
2.456	-0.84
2.458	-0.84
2.46	-0.88
2.462	-0.88
2.464	-0.88
2.466	-0.88
2.468	-0.92
2.47	-0.92
2.472	-0.96
2.474	-0.96
2.476	-0.96
2.478	-0.96
2.48	-0.96
2.482	-1
2.484	-1
2.486	-1.04
2.488	-1.04
2.49	-1.08
2.492	-1.08
2.494	-1.08
2.496	-1.08
2.498	-1.08
2.5	-1.08
2.502	-1.12
2.504	-1.12
2.506	-1.12
2.508	-1.12
2.51	-1.12
2.512	-1.16
2.514	-1.16
2.516	-1.16
2.518	-1.16
2.52	-1.2
2.522	-1.2
2.524	-1.2
2.526	-1.2
2.528	-1.2
2.53	-1.2
2.532	-1.24
2.534	-1.24
2.536	-1.24
2.538	-1.24
2.54	-1.24
2.542	-1.24
2.544	-1.24
2.546	-1.24
2.548	-1.24
2.55	-1.24
2.552	-1.28
2.554	-1.28
2.556	-1.28
2.558	-1.28
2.56	-1.28
2.562	-1.28
2.564	-1.28
2.566	-1.28
2.568	-1.28
2.57	-1.28
2.572	-1.28
2.574	-1.28
2.576	-1.28
2.578	-1.28
2.58	-1.28
2.582	-1.28
2.584	-1.28
2.586	-1.28
2.588	-1.28
2.59	-1.28
2.592	-1.28
2.594	-1.28
2.596	-1.28
2.598	-1.28
2.6	-1.28
2.602	-1.28
2.604	-1.24
2.606	-1.24
2.608	-1.24
2.61	-1.24
2.612	-1.24
2.614	-1.24
2.616	-1.2
2.618	-1.2
2.62	-1.2
2.622	-1.2
2.624	-1.2
2.626	-1.2
2.628	-1.2
2.63	-1.2
2.632	-1.2
2.634	-1.2
2.636	-1.16
2.638	-1.16
2.64	-1.16
2.642	-1.16
2.644	-1.12
2.646	-1.12
2.648	-1.08
2.65	-1.08
2.652	-1.08
2.654	-1.08
2.656	-1.04
2.658	-1.04
2.66	-1.04
2.662	-1.04
2.664	-1
2.666	-1
2.668	-0.96
2.67	-0.96
2.672	-0.96
2.674	-0.96
2.676	-0.96
2.678	-0.96
2.68	-0.92
2.682	-0.92
2.684	-0.88
2.686	-0.88
2.688	-0.88
2.69	-0.88
2.692	-0.84
2.694	-0.84
2.696	-0.8
2.698	-0.8
2.7	-0.76
2.702	-0.76
2.704	-0.76
2.706	-0.76
2.708	-0.72
2.71	-0.72
2.712	-0.68
2.714	-0.68
2.716	-0.64
2.718	-0.64
2.72	-0.6
2.722	-0.6
2.724	-0.6
2.726	-0.56
2.728	-0.56
2.73	-0.52
2.732	-0.52
2.734	-0.48
2.736	-0.48
2.738	-0.44
2.74	-0.44
2.742	-0.44
2.744	-0.4
2.746	-0.4
2.748	-0.36
2.75	-0.36
2.752	-0.32
2.754	-0.32
2.756	-0.28
2.758	-0.28
2.76	-0.28
2.762	-0.24
2.764	-0.24
2.766	-0.2
2.768	-0.2
2.77	-0.16
2.772	-0.16
2.774	-0.12
2.776	-0.08
2.778	-0.08
2.78	-0.04
2.782	-0.04
2.784	0
2.786	0
2.788	0.04
2.79	0.04
2.792	0.04
2.794	0.08
2.796	0.12
2.798	0.12
2.8	0.12
2.802	0.16
2.804	0.2
2.806	0.2
2.808	0.24
2.81	0.24
2.812	0.28
2.814	0.28
2.816	0.28
2.818	0.32
2.82	0.36
2.822	0.36
2.824	0.4
2.826	0.4
2.828	0.44
2.83	0.44
2.832	0.48
2.834	0.48
2.836	0.52
2.838	0.52
2.84	0.56
2.842	0.56
2.844	0.6
2.846	0.6
2.848	0.6
2.85	0.6
2.852	0.64
2.854	0.64
2.856	0.64
2.858	0.64
2.86	0.68
2.862	0.72
2.864	0.76
2.866	0.76
2.868	0.8
2.87	0.8
2.872	0.8
2.874	0.8
2.876	0.84
2.878	0.84
2.88	0.84
2.882	0.88
2.884	0.88
2.886	0.92
2.888	0.92
2.89	0.96
2.892	0.96
2.894	1
2.896	1
2.898	1
2.9	1.04
2.902	1.04
2.904	1.04
2.906	1.04
2.908	1.08
2.91	1.08
2.912	1.12
2.914	1.12
2.916	1.16
2.918	1.16
2.92	1.2
2.922	1.2
2.924	1.2
2.926	1.2
2.928	1.2
2.93	1.2
2.932	1.2
2.934	1.24
2.936	1.24
2.938	1.24
2.94	1.28
2.942	1.28
2.944	1.32
2.946	1.32
2.948	1.32
2.95	1.32
2.952	1.36
2.954	1.36
2.956	1.36
2.958	1.36
2.96	1.36
2.962	1.36
2.964	1.4
2.966	1.4
2.968	1.4
2.97	1.4
2.972	1.4
2.974	1.4
2.976	1.4
2.978	1.44
2.98	1.44
2.982	1.44
2.984	1.44
2.986	1.48
2.988	1.48
2.99	1.48
2.992	1.48
2.994	1.48
2.996	1.48
2.998	1.48
3	1.52
3.002	1.52
3.004	1.52
3.006	1.52
3.008	1.52
3.01	1.52
3.012	1.52
3.014	1.52
3.016	1.52
3.018	1.52
3.02	1.52
3.022	1.52
3.024	1.52
3.026	1.52
3.028	1.52
3.03	1.52
3.032	1.52
3.034	1.52
3.036	1.52
3.038	1.48
3.04	1.48
3.042	1.48
3.044	1.48
3.046	1.52
3.048	1.48
3.05	1.48
3.052	1.48
3.054	1.48
3.056	1.48
3.058	1.44
3.06	1.44
3.062	1.44
3.064	1.44
3.066	1.44
3.068	1.44
3.07	1.44
3.072	1.44
3.074	1.44
3.076	1.4
3.078	1.4
3.08	1.4
3.082	1.4
3.084	1.4
3.086	1.4
3.088	1.36
3.09	1.36
3.092	1.36
3.094	1.36
3.096	1.36
3.098	1.36
3.1	1.32
3.102	1.32
3.104	1.32
3.106	1.28
3.108	1.28
3.11	1.28
3.112	1.28
3.114	1.24
3.116	1.24
3.118	1.24
3.12	1.2
3.122	1.2
3.124	1.16
3.126	1.16
3.128	1.16
3.13	1.16
3.132	1.16
3.134	1.16
3.136	1.12
3.138	1.12
3.14	1.12
3.142	1.08
3.144	1.08
3.146	1.08
3.148	1.04
3.15	1.04
3.152	1
3.154	1
3.156	0.96
3.158	0.96
3.16	0.96
3.162	0.92
3.164	0.92
3.166	0.92
3.168	0.92
3.17	0.88
3.172	0.88
3.174	0.84
3.176	0.84
3.178	0.8
3.18	0.8
3.182	0.76
3.184	0.72
3.186	0.72
3.188	0.72
3.19	0.68
3.192	0.68
3.194	0.68
3.196	0.64
3.198	0.64
3.2	0.6
3.202	0.56
3.204	0.56
3.206	0.52
3.208	0.52
3.21	0.48
3.212	0.48
3.214	0.44
3.216	0.44
3.218	0.44
3.22	0.44
3.222	0.4
3.224	0.36
3.226	0.32
3.228	0.32
3.23	0.28
3.232	0.28
3.234	0.24
3.236	0.24
3.238	0.2
3.24	0.2
3.242	0.16
3.244	0.16
3.246	0.12
3.248	0.12
3.25	0.12
3.252	0.08
3.254	0.04
3.256	0.04
3.258	0.04
3.26	0
3.262	-0.04
3.264	-0.04
3.266	-0.08
3.268	-0.08
3.27	-0.12
3.272	-0.12
3.274	-0.16
3.276	-0.16
3.278	-0.2
3.28	-0.2
3.282	-0.24
3.284	-0.24
3.286	-0.28
3.288	-0.28
3.29	-0.28
3.292	-0.32
3.294	-0.32
3.296	-0.36
3.298	-0.36
3.3	-0.4
3.302	-0.4
3.304	-0.44
3.306	-0.44
3.308	-0.44
3.31	-0.48
3.312	-0.48
3.314	-0.52
3.316	-0.52
3.318	-0.52
3.32	-0.52
3.322	-0.56
3.324	-0.56
3.326	-0.56
3.328	-0.6
3.33	-0.6
3.332	-0.64
3.334	-0.64
3.336	-0.68
3.338	-0.68
3.34	-0.72
3.342	-0.72
3.344	-0.76
3.346	-0.76
3.348	-0.76
3.35	-0.8
3.352	-0.8
3.354	-0.84
3.356	-0.84
3.358	-0.84
3.36	-0.88
3.362	-0.88
3.364	-0.88
3.366	-0.92
3.368	-0.92
3.37	-0.92
3.372	-0.92
3.374	-0.96
3.376	-0.96
3.378	-1
3.38	-1
3.382	-1
3.384	-1
3.386	-1.04
3.388	-1.04
3.39	-1.04
3.392	-1.04
3.394	-1.08
3.396	-1.08
3.398	-1.08
3.4	-1.08
3.402	-1.08
3.404	-1.12
3.406	-1.12
3.408	-1.16
3.41	-1.16
3.412	-1.16
3.414	-1.16
3.416	-1.2
3.418	-1.2
3.42	-1.2
3.422	-1.2
3.424	-1.2
3.426	-1.2
3.428	-1.2
3.43	-1.24
3.432	-1.24
3.434	-1.24
3.436	-1.24
3.438	-1.24
3.44	-1.24
3.442	-1.24
3.444	-1.24
3.446	-1.24
3.448	-1.28
3.45	-1.28
3.452	-1.28
3.454	-1.28
3.456	-1.28
3.458	-1.28
3.46	-1.28
3.462	-1.28
3.464	-1.28
3.466	-1.28
3.468	-1.28
3.47	-1.28
3.472	-1.28
3.474	-1.28
3.476	-1.28
3.478	-1.28
3.48	-1.28
3.482	-1.28
3.484	-1.28
3.486	-1.28
3.488	-1.28
3.49	-1.28
3.492	-1.28
3.494	-1.28
3.496	-1.28
3.498	-1.28
3.5	-1.24
3.502	-1.28
3.504	-1.24
3.506	-1.24
3.508	-1.24
3.51	-1.24
3.512	-1.24
3.514	-1.24
3.516	-1.24
3.518	-1.2
3.52	-1.2
3.522	-1.2
3.524	-1.2
3.526	-1.2
3.528	-1.16
3.53	-1.2
3.532	-1.16
3.534	-1.16
3.536	-1.16
3.538	-1.12
3.54	-1.12
3.542	-1.12
3.544	-1.08
3.546	-1.08
3.548	-1.08
3.55	-1.08
3.552	-1.08
3.554	-1.08
3.556	-1.08
3.558	-1.04
3.56	-1.04
3.562	-1.04
3.564	-1
3.566	-1
3.568	-1
3.57	-1
3.572	-0.96
3.574	-0.96
3.576	-0.96
3.578	-0.96
3.58	-0.92
3.582	-0.92
3.584	-0.88
3.586	-0.88
3.588	-0.84
3.59	-0.84
3.592	-0.84
3.594	-0.84
3.596	-0.84
3.598	-0.8
3.6	-0.8
3.602	-0.76
3.604	-0.76
3.606	-0.72
3.608	-0.72
3.61	-0.72
3.612	-0.68
3.614	-0.68
3.616	-0.64
3.618	-0.64
3.62	-0.6
3.622	-0.6
3.624	-0.6
3.626	-0.56
3.628	-0.52
3.63	-0.52
3.632	-0.52
3.634	-0.52
3.636	-0.48
3.638	-0.48
3.64	-0.44
3.642	-0.44
3.644	-0.4
3.646	-0.4
3.648	-0.36
3.65	-0.36
3.652	-0.32
3.654	-0.32
3.656	-0.32
3.658	-0.28
3.66	-0.28
3.662	-0.24
3.664	-0.24
3.666	-0.2
3.668	-0.2
3.67	-0.16
3.672	-0.12
3.674	-0.12
3.676	-0.08
3.678	-0.08
3.68	-0.08
3.682	-0.04
3.684	-0.04
3.686	0
3.688	0.04
3.69	0.04
3.692	0.08
3.694	0.08
3.696	0.12
3.698	0.12
3.7	0.16
3.702	0.16
3.704	0.2
3.706	0.2
3.708	0.24
3.71	0.24
3.712	0.28
3.714	0.28
3.716	0.32
3.718	0.32
3.72	0.36
3.722	0.36
3.724	0.36
3.726	0.4
3.728	0.4
3.73	0.44
3.732	0.48
3.734	0.48
3.736	0.52
3.738	0.52
3.74	0.56
3.742	0.56
3.744	0.56
3.746	0.6
3.748	0.6
3.75	0.64
3.752	0.64
3.754	0.64
3.756	0.68
3.758	0.68
3.76	0.72
3.762	0.72
3.764	0.76
3.766	0.76
3.768	0.76
3.77	0.8
3.772	0.8
3.774	0.84
3.776	0.84
3.778	0.84
3.78	0.88
3.782	0.88
3.784	0.88
3.786	0.92
3.788	0.92
3.79	0.96
3.792	0.96
3.794	0.96
3.796	1
3.798	1
3.8	1.04
3.802	1.04
3.804	1.04
3.806	1.04
3.808	1.08
3.81	1.08
3.812	1.08
3.814	1.12
3.816	1.12
3.818	1.16
3.82	1.16
3.822	1.2
3.824	1.2
3.826	1.2
3.828	1.2
3.83	1.2
3.832	1.24
3.834	1.24
3.836	1.24
3.838	1.28
3.84	1.28
3.842	1.28
3.844	1.28
3.846	1.28
3.848	1.32
3.85	1.32
3.852	1.36
3.854	1.36
3.856	1.36
3.858	1.36
3.86	1.4
3.862	1.4
3.864	1.4
3.866	1.4
3.868	1.4
3.87	1.4
3.872	1.4
3.874	1.44
3.876	1.44
3.878	1.44
3.88	1.44
3.882	1.44
3.884	1.48
3.886	1.48
3.888	1.48
3.89	1.48
3.892	1.48
3.894	1.48
3.896	1.48
3.898	1.52
3.9	1.52
3.902	1.52
3.904	1.52
3.906	1.48
3.908	1.52
3.91	1.48
3.912	1.52
3.914	1.48
3.916	1.52
3.918	1.52
3.92	1.52
3.922	1.52
3.924	1.52
3.926	1.52
3.928	1.52
3.93	1.52
3.932	1.52
3.934	1.52
3.936	1.52
3.938	1.52
3.94	1.48
3.942	1.48
3.944	1.48
3.946	1.48
3.948	1.48
3.95	1.48
3.952	1.48
3.954	1.48
3.956	1.48
3.958	1.48
3.96	1.48
3.962	1.44
3.964	1.44
3.966	1.44
3.968	1.44
3.97	1.44
3.972	1.44
3.974	1.4
3.976	1.4
3.978	1.4
3.98	1.4
3.982	1.4
3.984	1.4
3.986	1.4
3.988	1.36
3.99	1.36
3.992	1.36
3.994	1.36
3.996	1.36
[truncated: 502 more rows]

## Sheet: Supplementary Fig. 13a
	0 month		1 month		2 month		3 month		4 month		5 month		6 month
	Time (μs)	Voltage (V)	Time (μs)	Voltage (V)	Time (μs)	Voltage (V)	Time (μs)	Voltage (V)	Time (μs)	Voltage (V)	Time (μs)	Voltage (V)	Time (μs)	Voltage (V)
	0	-1.87162	6.19274	-1.67494	11.648	-1.83568	17.0531	-1.51411	22.8687	-1.79343	28.8101	-1.68956	34.7263	-1.42683
	0.002	-1.87162	6.19474	-1.67494	11.65	-1.83568	17.0551	-1.51411	22.8707	-1.79343	28.8121	-1.68956	34.7283	-1.42683
	0.004	-1.87162	6.19674	-1.67494	11.652	-1.83568	17.0571	-1.51411	22.8727	-1.79343	28.8141	-1.68956	34.7303	-1.42683
	0.006	-1.87162	6.19874	-1.67494	11.654	-1.83568	17.0591	-1.51411	22.8747	-1.79343	28.8161	-1.68956	34.7323	-1.42683
	0.008	-1.87162	6.20074	-1.67494	11.656	-1.83568	17.0611	-1.51411	22.8767	-1.79343	28.8181	-1.68956	34.7343	-1.42683
	0.01	-1.87162	6.20274	-1.67494	11.658	-1.83568	17.0631	-1.51411	22.8787	-1.79343	28.8201	-1.68956	34.7363	-1.42683
	0.012	-1.87162	6.20474	-1.67494	11.66	-1.83568	17.0651	-1.51411	22.8807	-1.79343	28.8221	-1.68956	34.7383	-1.42683
	0.014	-1.87162	6.20674	-1.67494	11.662	-1.83568	17.0671	-1.51411	22.8827	-1.79343	28.8241	-1.68956	34.7403	-1.42683
	0.016	-1.87162	6.20874	-1.67494	11.664	-1.83568	17.0691	-1.51411	22.8847	-1.79343	28.8261	-1.68956	34.7423	-1.42683
	0.018	-1.87162	6.21074	-1.62414	11.666	-1.83568	17.0711	-1.51411	22.8867	-1.79343	28.8281	-1.63556	34.7443	-1.42683
	0.02	-1.83162	6.21274	-1.57334	11.668	-1.78448	17.0731	-1.46251	22.8887	-1.74143	28.8301	-1.58156	34.7463	-1.37483
	0.022	-1.79162	6.21474	-1.57334	11.67	-1.73328	17.0751	-1.46251	22.8907	-1.68943	28.8321	-1.52756	34.7483	-1.37483
	0.024	-1.75162	6.21674	-1.52254	11.672	-1.68208	17.0771	-1.41091	22.8927	-1.63743	28.8341	-1.47356	34.7503	-1.32283
	0.026	-1.71162	6.21874	-1.47174	11.674	-1.68208	17.0791	-1.41091	22.8947	-1.63743	28.8361	-1.47356	34.7523	-1.32283
	0.028	-1.67162	6.22074	-1.42094	11.676	-1.63088	17.0811	-1.35931	22.8967	-1.58543	28.8381	-1.41956	34.7543	-1.27083
	0.03	-1.63162	6.22274	-1.42094	11.678	-1.63088	17.0831	-1.30771	22.8987	-1.53343	28.8401	-1.36556	34.7563	-1.21883
	0.032	-1.59162	6.22474	-1.37014	11.68	-1.57968	17.0851	-1.25611	22.9007	-1.48143	28.8421	-1.31156	34.7583	-1.16683
	0.034	-1.55162	6.22674	-1.37014	11.682	-1.52848	17.0871	-1.20451	22.9027	-1.42943	28.8441	-1.31156	34.7603	-1.11483
	0.036	-1.51162	6.22874	-1.31934	11.684	-1.47728	17.0891	-1.15291	22.9047	-1.37743	28.8461	-1.25756	34.7623	-1.06283
	0.038	-1.47162	6.23074	-1.26854	11.686	-1.42608	17.0911	-1.15291	22.9067	-1.37743	28.8481	-1.25756	34.7643	-1.06283
	0.04	-1.43162	6.23274	-1.21774	11.688	-1.42608	17.0931	-1.10131	22.9087	-1.32543	28.8501	-1.20356	34.7663	-1.01083
	0.042	-1.39162	6.23474	-1.21774	11.69	-1.37488	17.0951	-1.04971	22.9107	-1.32543	28.8521	-1.14956	34.7683	-1.01083
	0.044	-1.35162	6.23674	-1.16694	11.692	-1.32368	17.0971	-0.99811	22.9127	-1.27343	28.8541	-1.09556	34.7703	-0.95883
	0.046	-1.31162	6.23874	-1.11614	11.694	-1.27248	17.0991	-0.99811	22.9147	-1.22143	28.8561	-1.04156	34.7723	-0.90683
	0.048	-1.27162	6.24074	-1.06534	11.696	-1.22128	17.1011	-0.94651	22.9167	-1.16943	28.8581	-0.98756	34.7743	-0.85483
	0.05	-1.23162	6.24274	-1.06534	11.698	-1.17008	17.1031	-0.89491	22.9187	-1.16943	28.8601	-0.98756	34.7763	-0.80283
	0.052	-1.19162	6.24474	-1.06534	11.7	-1.11888	17.1051	-0.84331	22.9207	-1.11743	28.8621	-0.93356	34.7783	-0.75083
	0.054	-1.15162	6.24674	-1.01454	11.702	-1.11888	17.1071	-0.84331	22.9227	-1.06543	28.8641	-0.87956	34.7803	-0.75083
	0.056	-1.11162	6.24874	-0.96374	11.704	-1.06768	17.1091	-0.79171	22.9247	-1.01343	28.8661	-0.82556	34.7823	-0.69883
	0.058	-1.07162	6.25074	-0.96374	11.706	-1.01648	17.1111	-0.74011	22.9267	-0.96143	28.8681	-0.77156	34.7843	-0.69883
	0.06	-0.99162	6.25274	-0.91294	11.708	-0.96528	17.1131	-0.68851	22.9287	-0.90943	28.8701	-0.77156	34.7863	-0.64683
	0.062	-0.95162	6.25474	-0.91294	11.71	-0.91408	17.1151	-0.63691	22.9307	-0.85743	28.8721	-0.71756	34.7883	-0.59483
	0.064	-0.91162	6.25674	-0.86214	11.712	-0.86288	17.1171	-0.58531	22.9327	-0.85743	28.8741	-0.66356	34.7903	-0.54283
	0.066	-0.87162	6.25874	-0.81134	11.714	-0.81168	17.1191	-0.53371	22.9347	-0.80543	28.8761	-0.66356	34.7923	-0.49083
	0.068	-0.83162	6.26074	-0.76054	11.716	-0.81168	17.1211	-0.48211	22.9367	-0.75343	28.8781	-0.60956	34.7943	-0.43883
	0.07	-0.79162	6.26274	-0.70974	11.718	-0.76048	17.1231	-0.48211	22.9387	-0.70143	28.8801	-0.55556	34.7963	-0.38683
	0.072	-0.75162	6.26474	-0.65894	11.72	-0.70928	17.1251	-0.43051	22.9407	-0.64943	28.8821	-0.50156	34.7983	-0.33483
	0.074	-0.71162	6.26674	-0.60814	11.722	-0.60688	17.1271	-0.37891	22.9427	-0.59743	28.8841	-0.44756	34.8003	-0.28283
	0.076	-0.67162	6.26874	-0.55734	11.724	-0.55568	17.1291	-0.32731	22.9447	-0.54543	28.8861	-0.39356	34.8023	-0.23083
	0.078	-0.63162	6.27074	-0.55734	11.726	-0.50448	17.1311	-0.27571	22.9467	-0.49343	28.8881	-0.33956	34.8043	-0.23083
	0.08	-0.55162	6.27274	-0.50654	11.728	-0.50448	17.1331	-0.22411	22.9487	-0.44143	28.8901	-0.28556	34.8063	-0.17883
	0.082	-0.51162	6.27474	-0.45574	11.73	-0.45328	17.1351	-0.17251	22.9507	-0.38943	28.8921	-0.28556	34.8083	-0.12683
	0.084	-0.43162	6.27674	-0.40494	11.732	-0.40208	17.1371	-0.12091	22.9527	-0.33743	28.8941	-0.23156	34.8103	-0.07483
	0.086	-0.39162	6.27874	-0.35414	11.734	-0.35088	17.1391	-0.12091	22.9547	-0.28543	28.8961	-0.17756	34.8123	-0.07483
	0.088	-0.35162	6.28074	-0.25254	11.736	-0.29968	17.1411	-0.06931	22.9567	-0.23343	28.8981	-0.12356	34.8143	-0.02283
	0.09	-0.31162	6.28274	-0.20174	11.738	-0.29968	17.1431	-0.06931	22.9587	-0.23343	28.9001	-0.12356	34.8163	-0.02283
	0.092	-0.27162	6.28474	-0.15094	11.74	-0.24848	17.1451	0.03389	22.9607	-0.18143	28.9021	-0.06956	34.8183	0.02917
	0.094	-0.23162	6.28674	-0.10014	11.742	-0.19728	17.1471	0.03389	22.9627	-0.12943	28.9041	-0.01556	34.8203	0.08117
	0.096	-0.19162	6.28874	-0.04934	11.744	-0.14608	17.1491	0.13709	22.9647	-0.07743	28.9061	0.03844	34.8223	0.13317
	0.098	-0.15162	6.29074	0.00146	11.746	-0.04368	17.1511	0.13709	22.9667	-0.02543	28.9081	0.09244	34.8243	0.18517
	0.1	-0.07162	6.29274	0.10306	11.748	0.00752	17.1531	0.24029	22.9687	0.02657	28.9101	0.09244	34.8263	0.23717
	0.102	-0.03162	6.29474	0.15386	11.75	0.05872	17.1551	0.24029	22.9707	0.07857	28.9121	0.14644	34.8283	0.28917
	0.104	0.00838	6.29674	0.20466	11.752	0.10992	17.1571	0.29189	22.9727	0.13057	28.9141	0.20044	34.8303	0.34117
	0.106	0.04838	6.29874	0.25546	11.754	0.10992	17.1591	0.34349	22.9747	0.18257	28.9161	0.25444	34.8323	0.39317
	0.108	0.08838	6.30074	0.30626	11.756	0.16112	17.1611	0.39509	22.9767	0.23457	28.9181	0.30844	34.8343	0.44517
	0.11	0.12838	6.30274	0.35706	11.758	0.21232	17.1631	0.39509	22.9787	0.23457	28.9201	0.36244	34.8363	0.44517
	0.112	0.16838	6.30474	0.40786	11.76	0.26352	17.1651	0.44669	22.9807	0.28657	28.9221	0.41644	34.8383	0.49717
	0.114	0.20838	6.30674	0.40786	11.762	0.31472	17.1671	0.49829	22.9827	0.33857	28.9241	0.41644	34.8403	0.54917
	0.116	0.24838	6.30874	0.45866	11.764	0.36592	17.1691	0.54989	22.9847	0.39057	28.9261	0.47044	34.8423	0.60117
	0.118	0.28838	6.31074	0.50946	11.766	0.41712	17.1711	0.54989	22.9867	0.44257	28.9281	0.52444	34.8443	0.60117
	0.12	0.32838	6.31274	0.56026	11.768	0.46832	17.1731	0.60149	22.9887	0.49457	28.9301	0.57844	34.8463	0.65317
	0.122	0.36838	6.31474	0.61106	11.77	0.51952	17.1751	0.65309	22.9907	0.49457	28.9321	0.57844	34.8483	0.70517
	0.124	0.40838	6.31674	0.66186	11.772	0.57072	17.1771	0.70469	22.9927	0.54657	28.9341	0.63244	34.8503	0.75717
	0.126	0.48838	6.31874	0.71266	11.774	0.57072	17.1791	0.75629	22.9947	0.59857	28.9361	0.63244	34.8523	0.75717
	0.128	0.52838	6.32074	0.76346	11.776	0.62192	17.1811	0.80789	22.9967	0.65057	28.9381	0.68644	34.8543	0.80917
	0.13	0.56838	6.32274	0.76346	11.778	0.67312	17.1831	0.80789	22.9987	0.70257	28.9401	0.74044	34.8563	0.86117
	0.132	0.60838	6.32474	0.86506	11.78	0.72432	17.1851	0.85949	23.0007	0.75457	28.9421	0.79444	34.8583	0.91317
	0.134	0.64838	6.32674	0.86506	11.782	0.77552	17.1871	0.91109	23.0027	0.80657	28.9441	0.79444	34.8603	0.96517
	0.136	0.72838	6.32874	0.91586	11.784	0.82672	17.1891	0.96269	23.0047	0.80657	28.9461	0.84844	34.8623	1.01717
	0.138	0.76838	6.33074	0.96666	11.786	0.87792	17.1911	0.96269	23.0067	0.85857	28.9481	0.90244	34.8643	1.01717
	0.14	0.80838	6.33274	1.01746	11.788	0.92912	17.1931	1.06589	23.0087	0.91057	28.9501	0.95644	34.8663	1.06917
	0.142	0.84838	6.33474	1.06826	11.79	0.92912	17.1951	1.06589	23.0107	0.91057	28.9521	1.01044	34.8683	1.06917
	0.144	0.88838	6.33674	1.06826	11.792	0.98032	17.1971	1.16909	23.0127	0.96257	28.9541	1.06444	34.8703	1.12117
	0.146	0.92838	6.33874	1.11906	11.794	1.03152	17.1991	1.16909	23.0147	1.01457	28.9561	1.06444	34.8723	1.17317
	0.148	0.96838	6.34074	1.16986	11.796	1.08272	17.2011	1.22069	23.0167	1.06657	28.9581	1.11844	34.8743	1.22517
	0.15	1.00838	6.34274	1.16986	11.798	1.13392	17.2031	1.27229	23.0187	1.06657	28.9601	1.17244	34.8763	1.22517
	0.152	1.04838	6.34474	1.22066	11.8	1.18512	17.2051	1.32389	23.0207	1.11857	28.9621	1.22644	34.8783	1.27717
	0.154	1.08838	6.34674	1.27146	11.802	1.23632	17.2071	1.32389	23.0227	1.17057	28.9641	1.22644	34.8803	1.27717
	0.156	1.12838	6.34874	1.37306	11.804	1.23632	17.2091	1.37549	23.0247	1.22257	28.9661	1.28044	34.8823	1.32917
	0.158	1.16838	6.35074	1.37306	11.806	1.28752	17.2111	1.37549	23.0267	1.27457	28.9681	1.33444	34.8843	1.38117
	0.16	1.20838	6.35274	1.42386	11.808	1.33872	17.2131	1.42709	23.0287	1.27457	28.9701	1.33444	34.8863	1.43317
	0.162	1.24838	6.35474	1.42386	11.81	1.38992	17.2151	1.47869	23.0307	1.32657	28.9721	1.38844	34.8883	1.43317
	0.164	1.28838	6.35674	1.47466	11.812	1.38992	17.2171	1.53029	23.0327	1.32657	28.9741	1.38844	34.8903	1.48517
	0.166	1.28838	6.35874	1.52546	11.814	1.44112	17.2191	1.53029	23.0347	1.37857	28.9761	1.44244	34.8923	1.48517
	0.168	1.32838	6.36074	1.52546	11.816	1.49232	17.2211	1.58189	23.0367	1.43057	28.9781	1.44244	34.8943	1.53717
	0.17	1.36838	6.36274	1.57626	11.818	1.54352	17.2231	1.58189	23.0387	1.48257	28.9801	1.49644	34.8963	1.58917
	0.172	1.40838	6.36474	1.62706	11.82	1.59472	17.2251	1.63349	23.0407	1.53457	28.9821	1.55044	34.8983	1.58917
	0.174	1.44838	6.36674	1.67786	11.822	1.59472	17.2271	1.68509	23.0427	1.53457	28.9841	1.55044	34.9003	1.64117
	0.176	1.48838	6.36874	1.72866	11.824	1.64592	17.2291	1.73669	23.0447	1.58657	28.9861	1.60444	34.9023	1.64117
	0.178	1.52838	6.37074	1.77946	11.826	1.64592	17.2311	1.73669	23.0467	1.63857	28.9881	1.65844	34.9043	1.69317
	0.18	1.56838	6.37274	1.77946	11.828	1.69712	17.2331	1.78829	23.0487	1.69057	28.9901	1.71244	34.9063	1.74517
	0.182	1.60838	6.37474	1.83026	11.83	1.74832	17.2351	1.83989	23.0507	1.74257	28.9921	1.71244	34.9083	1.79717
	0.184	1.64838	6.37674	1.88106	11.832	1.79952	17.2371	1.89149	23.0527	1.79457	28.9941	1.76644	34.9103	1.84917
	0.186	1.68838	6.37874	1.88106	11.834	1.85072	17.2391	1.89149	23.0547	1.79457	28.9961	1.82044	34.9123	1.84917
	0.188	1.72838	6.38074	1.93186	11.836	1.85072	17.2411	1.94309	23.0567	1.84657	28.9981	1.82044	34.9143	1.90117
	0.19	1.72838	6.38274	1.93186	11.838	1.90192	17.2431	1.99469	23.0587	1.84657	29.0001	1.87444	34.9163	1.90117
	0.192	1.76838	6.38474	1.98266	11.84	1.90192	17.2451	1.99469	23.0607	1.89857	29.0021	1.92844	34.9183	1.95317
	0.194	1.80838	6.38674	1.98266	11.842	1.95312	17.2471	2.04629	23.0627	1.95057	29.0041	1.92844	34.9203	2.00517
	0.196	1.88838	6.38874	2.03346	11.844	2.00432	17.2491	2.09789	23.0647	1.95057	29.0061	1.98244	34.9223	2.00517
	0.198	1.88838	6.39074	2.08426	11.846	2.05552	17.2511	2.09789	23.0667	1.95057	29.0081	2.03644	34.9243	2.05717
	0.2	1.92838	6.39274	2.08426	11.848	2.05552	17.2531	2.14949	23.0687	2.00257	29.0101	2.03644	34.9263	2.10917
	0.202	1.96838	6.39474	2.13506	11.85	2.10672	17.2551	2.14949	23.0707	2.00257	29.0121	2.09044	34.9283	2.10917
	0.204	2.00838	6.39674	2.13506	11.852	2.15792	17.2571	2.20109	23.0727	2.05457	29.0141	2.09044	34.9303	2.16117
	0.206	2.04838	6.39874	2.18586	11.854	2.15792	17.2591	2.20109	23.0747	2.10657	29.0161	2.14444	34.9323	2.16117
	0.208	2.08838	6.40074	2.23666	11.856	2.20912	17.2611	2.25269	23.0767	2.15857	29.0181	2.14444	34.9343	2.21317
	0.21	2.08838	6.40274	2.23666	11.858	2.20912	17.2631	2.25269	23.0787	2.15857	29.0201	2.19844	34.9363	2.21317
	0.212	2.12838	6.40474	2.28746	11.86	2.26032	17.2651	2.30429	23.0807	2.21057	29.0221	2.25244	34.9383	2.26517
	0.214	2.16838	6.40674	2.33826	11.862	2.31152	17.2671	2.35589	23.0827	2.26257	29.0241	2.25244	34.9403	2.26517
	0.216	2.16838	6.40874	2.33826	11.864	2.31152	17.2691	2.35589	23.0847	2.26257	29.0261	2.30644	34.9423	2.31717
	0.218	2.20838	6.41074	2.38906	11.866	2.36272	17.2711	2.35589	23.0867	2.31457	29.0281	2.30644	34.9443	2.31717
	0.22	2.24838	6.41274	2.38906	11.868	2.36272	17.2731	2.40749	23.0887	2.36657	29.0301	2.36044	34.9463	2.36917
	0.222	2.28838	6.41474	2.43986	11.87	2.41392	17.2751	2.40749	23.0907	2.36657	29.0321	2.41444	34.9483	2.36917
	0.224	2.28838	6.41674	2.43986	11.872	2.41392	17.2771	2.45909	23.0927	2.41857	29.0341	2.41444	34.9503	2.42117
	0.226	2.32838	6.41874	2.49066	11.874	2.46512	17.2791	2.51069	23.0947	2.41857	29.0361	2.46844	34.9523	2.42117
	0.228	2.36838	6.42074	2.54146	11.876	2.46512	17.2811	2.51069	23.0967	2.47057	29.0381	2.46844	34.9543	2.47317
	0.23	2.40838	6.42274	2.54146	11.878	2.51632	17.2831	2.51069	23.0987	2.47057	29.0401	2.52244	34.9563	2.47317
	0.232	2.40838	6.42474	2.59226	11.88	2.51632	17.2851	2.56229	23.1007	2.52257	29.0421	2.57644	34.9583	2.52517
	0.234	2.44838	6.42674	2.64306	11.882	2.56752	17.2871	2.61389	23.1027	2.52257	29.0441	2.57644	34.9603	2.52517
	0.236	2.48838	6.42874	2.64306	11.884	2.56752	17.2891	2.66549	23.1047	2.57457	29.0461	2.63044	34.9623	2.57717
	0.238	2.52838	6.43074	2.69386	11.886	2.61872	17.2911	2.66549	23.1067	2.57457	29.0481	2.63044	34.9643	2.57717
	0.24	2.56838	6.43274	2.69386	11.888	2.61872	17.2931	2.71709	23.1087	2.62657	29.0501	2.68444	34.9663	2.62917
	0.242	2.56838	6.43474	2.74466	11.89	2.66992	17.2951	2.71709	23.1107	2.62657	29.0521	2.68444	34.9683	2.62917
	0.244	2.60838	6.43674	2.74466	11.892	2.72112	17.2971	2.71709	23.1127	2.67857	29.0541	2.73844	34.9703	2.68117
	0.246	2.60838	6.43874	2.79546	11.894	2.72112	17.2991	2.71709	23.1147	2.67857	29.0561	2.73844	34.9723	2.68117
	0.248	2.64838	6.44074	2.79546	11.896	2.77232	17.3011	2.76869	23.1167	2.73057	29.0581	2.73844	34.9743	2.73317
	0.25	2.64838	6.44274	2.84626	11.898	2.77232	17.3031	2.76869	23.1187	2.73057	29.0601	2.73844	34.9763	2.73317
	0.252	2.68838	6.44474	2.84626	11.9	2.82352	17.3051	2.76869	23.1207	2.78257	29.0621	2.79244	34.9783	2.78517
	0.254	2.72838	6.44674	2.89706	11.902	2.82352	17.3071	2.82029	23.1227	2.78257	29.0641	2.79244	34.9803	2.78517
	0.256	2.76838	6.44874	2.89706	11.904	2.87472	17.3091	2.82029	23.1247	2.83457	29.0661	2.84644	34.9823	2.83717
	0.258	2.76838	6.45074	2.89706	11.906	2.87472	17.3111	2.87189	23.1267	2.83457	29.0681	2.84644	34.9843	2.83717
	0.26	2.80838	6.45274	2.94786	11.908	2.87472	17.3131	2.92349	23.1287	2.88657	29.0701	2.84644	34.9863	2.83717
	0.262	2.80838	6.45474	2.94786	11.91	2.92592	17.3151	2.92349	23.1307	2.88657	29.0721	2.90044	34.9883	2.88917
	0.264	2.84838	6.45674	2.99866	11.912	2.92592	17.3171	2.97509	23.1327	2.93857	29.0741	2.90044	34.9903	2.88917
	0.266	2.84838	6.45874	2.99866	11.914	2.97712	17.3191	2.97509	23.1347	2.93857	29.0761	2.90044	34.9923	2.88917
	0.268	2.88838	6.46074	3.04946	11.916	2.97712	17.3211	2.97509	23.1367	2.93857	29.0781	2.95444	34.9943	2.88917
	0.27	2.88838	6.46274	3.04946	11.918	2.97712	17.3231	2.97509	23.1387	2.93857	29.0801	2.95444	34.9963	2.94117
	0.272	2.92838	6.46474	3.04946	11.92	3.02832	17.3251	3.02669	23.1407	2.99057	29.0821	2.95444	34.9983	2.94117
	0.274	2.92838	6.46674	3.10026	11.922	3.02832	17.3271	3.02669	23.1427	2.99057	29.0841	2.95444	35.0003	2.94117
	0.276	2.96838	6.46874	3.10026	11.924	3.07952	17.3291	3.07829	23.1447	2.99057	29.0861	3.00844	35.0023	2.94117
	0.278	2.96838	6.47074	3.15106	11.926	3.07952	17.3311	3.07829	23.1467	2.99057	29.0881	3.00844	35.0043	2.99317
	0.28	2.96838	6.47274	3.15106	11.928	3.13072	17.3331	3.07829	23.1487	3.04257	29.0901	3.00844	35.0063	2.99317
	0.282	3.00838	6.47474	3.15106	11.93	3.13072	17.3351	3.07829	23.1507	3.04257	29.0921	3.00844	35.0083	3.04517
	0.284	3.00838	6.47674	3.20186	11.932	3.13072	17.3371	3.12989	23.1527	3.09457	29.0941	3.06244	35.0103	3.04517
	0.286	3.00838	6.47874	3.15106	11.934	3.13072	17.3391	3.12989	23.1547	3.09457	29.0961	3.06244	35.0123	3.04517
	0.288	3.04838	6.48074	3.20186	11.936	3.18192	17.3411	3.12989	23.1567	3.09457	29.0981	3.06244	35.0143	3.04517
	0.29	3.04838	6.48274	3.20186	11.938	3.18192	17.3431	3.12989	23.1587	3.09457	29.1001	3.06244	35.0163	3.04517
	0.292	3.04838	6.48474	3.20186	11.94	3.18192	17.3451	3.12989	23.1607	3.14657	29.1021	3.11644	35.0183	3.09717
	0.294	3.04838	6.48674	3.20186	11.942	3.18192	17.3471	3.12989	23.1627	3.14657	29.1041	3.11644	35.0203	3.09717
	0.296	3.08838	6.48874	3.25266	11.944	3.18192	17.3491	3.18149	23.1647	3.14657	29.1061	3.11644	35.0223	3.09717
	0.298	3.08838	6.49074	3.25266	11.946	3.18192	17.3511	3.18149	23.1667	3.14657	29.1081	3.11644	35.0243	3.09717
	0.3	3.12838	6.49274	3.25266	11.948	3.23312	17.3531	3.18149	23.1687	3.14657	29.1101	3.11644	35.0263	3.09717
	0.302	3.12838	6.49474	3.25266	11.95	3.23312	17.3551	3.18149	23.1707	3.14657	29.1121	3.11644	35.0283	3.09717
	0.304	3.12838	6.49674	3.25266	11.952	3.23312	17.3571	3.18149	23.1727	3.19857	29.1141	3.11644	35.0303	3.09717
	0.306	3.12838	6.49874	3.25266	11.954	3.23312	17.3591	3.18149	23.1747	3.19857	29.1161	3.11644	35.0323	3.09717
	0.308	3.12838	6.50074	3.25266	11.956	3.28432	17.3611	3.18149	23.1767	3.19857	29.1181	3.11644	35.0343	3.09717
	0.31	3.12838	6.50274	3.25266	11.958	3.28432	17.3631	3.18149	23.1787	3.19857	29.1201	3.17044	35.0363	3.09717
	0.312	3.16838	6.50474	3.30346	11.96	3.28432	17.3651	3.23309	23.1807	3.19857	29.1221	3.17044	35.0383	3.09717
	0.314	3.16838	6.50674	3.30346	11.962	3.28432	17.3671	3.23309	23.1827	3.19857	29.1241	3.17044	35.0403	3.14917
	0.316	3.16838	6.50874	3.30346	11.964	3.28432	17.3691	3.23309	23.1847	3.19857	29.1261	3.17044	35.0423	3.14917
	0.318	3.16838	6.51074	3.30346	11.966	3.28432	17.3711	3.23309	23.1867	3.19857	29.1281	3.17044	35.0443	3.14917
	0.32	3.16838	6.51274	3.30346	11.968	3.28432	17.3731	3.23309	23.1887	3.25057	29.1301	3.17044	35.0463	3.14917
	0.322	3.20838	6.51474	3.25266	11.97	3.28432	17.3751	3.23309	23.1907	3.19857	29.1321	3.17044	35.0483	3.14917
	0.324	3.20838	6.51674	3.25266	11.972	3.28432	17.3771	3.23309	23.1927	3.19857	29.1341	3.17044	35.0503	3.09717
	0.326	3.20838	6.51874	3.25266	11.974	3.28432	17.3791	3.23309	23.1947	3.19857	29.1361	3.17044	35.0523	3.14917
	0.328	3.20838	6.52074	3.30346	11.976	3.28432	17.3811	3.23309	23.1967	3.19857	29.1381	3.17044	35.0543	3.09717
	0.33	3.20838	6.52274	3.30346	11.978	3.28432	17.3831	3.18149	23.1987	3.19857	29.1401	3.17044	35.0563	3.14917
	0.332	3.16838	6.52474	3.30346	11.98	3.28432	17.3851	3.18149	23.2007	3.19857	29.1421	3.17044	35.0583	3.14917
	0.334	3.16838	6.52674	3.30346	11.982	3.28432	17.3871	3.18149	23.2027	3.19857	29.1441	3.17044	35.0603	3.14917
	0.336	3.16838	6.52874	3.30346	11.984	3.28432	17.3891	3.18149	23.2047	3.19857	29.1461	3.17044	35.0623	3.14917
	0.338	3.16838	6.53074	3.30346	11.986	3.28432	17.3911	3.18149	23.2067	3.14657	29.1481	3.17044	35.0643	3.14917
	0.34	3.16838	6.53274	3.30346	11.988	3.28432	17.3931	3.18149	23.2087	3.14657	29.1501	3.17044	35.0663	3.14917
	0.342	3.16838	6.53474	3.30346	11.99	3.28432	17.3951	3.18149	23.2107	3.14657	29.1521	3.17044	35.0683	3.09717
	0.344	3.16838	6.53674	3.30346	11.992	3.28432	17.3971	3.18149	23.2127	3.14657	29.1541	3.11644	35.0703	3.09717
	0.346	3.16838	6.53874	3.30346	11.994	3.28432	17.3991	3.18149	23.2147	3.14657	29.1561	3.11644	35.0723	3.09717
	0.348	3.16838	6.54074	3.30346	11.996	3.28432	17.4011	3.18149	23.2167	3.19857	29.1581	3.06244	35.0743	3.09717
	0.35	3.16838	6.54274	3.30346	11.998	3.28432	17.4031	3.18149	23.2187	3.14657	29.1601	3.06244	35.0763	3.09717
	0.352	3.16838	6.54474	3.30346	12	3.23312	17.4051	3.18149	23.2207	3.14657	29.1621	3.11644	35.0783	3.09717
	0.354	3.16838	6.54674	3.25266	12.002	3.23312	17.4071	3.18149	23.2227	3.14657	29.1641	3.11644	35.0803	3.04517
	0.356	3.16838	6.54874	3.25266	12.004	3.23312	17.4091	3.12989	23.2247	3.14657	29.1661	3.11644	35.0823	3.09717
	0.358	3.12838	6.55074	3.25266	12.006	3.23312	17.4111	3.12989	23.2267	3.14657	29.1681	3.11644	35.0843	3.09717
	0.36	3.12838	6.55274	3.25266	12.008	3.23312	17.4131	3.12989	23.2287	3.14657	29.1701	3.11644	35.0863	3.04517
	0.362	3.12838	6.55474	3.25266	12.01	3.18192	17.4151	3.12989	23.2307	3.09457	29.1721	3.11644	35.0883	3.04517
	0.364	3.12838	6.55674	3.25266	12.012	3.18192	17.4171	3.07829	23.2327	3.09457	29.1741	3.06244	35.0903	3.04517
	0.366	3.08838	6.55874	3.20186	12.014	3.18192	17.4191	3.07829	23.2347	3.09457	29.1761	3.06244	35.0923	3.04517
	0.368	3.08838	6.56074	3.20186	12.016	3.13072	17.4211	3.07829	23.2367	3.09457	29.1781	3.06244	35.0943	2.99317
	0.37	3.04838	6.56274	3.15106	12.018	3.13072	17.4231	3.07829	23.2387	3.09457	29.1801	3.06244	35.0963	2.99317
	0.372	3.04838	6.56474	3.15106	12.02	3.13072	17.4251	3.02669	23.2407	3.04257	29.1821	3.06244	35.0983	2.94117
	0.374	3.04838	6.56674	3.10026	12.022	3.07952	17.4271	3.02669	23.2427	3.04257	29.1841	3.00844	35.1003	2.94117
	0.376	3.00838	6.56874	3.10026	12.024	3.07952	17.4291	2.97509	23.2447	2.99057	29.1861	3.00844	35.1023	2.94117
	0.378	3.00838	6.57074	3.10026	12.026	3.07952	17.4311	2.97509	23.2467	2.99057	29.1881	3.00844	35.1043	2.88917
	0.38	3.00838	6.57274	3.10026	12.028	3.07952	17.4331	2.97509	23.2487	2.99057	29.1901	2.95444	35.1063	2.88917
	0.382	3.00838	6.57474	3.04946	12.03	3.02832	17.4351	2.92349	23.2507	2.99057	29.1921	2.95444	35.1083	2.88917
	0.384	2.96838	6.57674	3.04946	12.032	3.02832	17.4371	2.92349	23.2527	2.93857	29.1941	2.95444	35.1103	2.88917
	0.386	2.92838	6.57874	3.04946	12.034	3.02832	17.4391	2.92349	23.2547	2.93857	29.1961	2.90044	35.1123	2.83717
	0.388	2.92838	6.58074	3.04946	12.036	2.97712	17.4411	2.92349	23.2567	2.88657	29.1981	2.90044	35.1143	2.83717
	0.39	2.92838	6.58274	2.99866	12.038	2.97712	17.4431	2.92349	23.2587	2.88657	29.2001	2.84644	35.1163	2.83717
	0.392	2.88838	6.58474	2.99866	12.04	2.97712	17.4451	2.87189	23.2607	2.83457	29.2021	2.84644	35.1183	2.78517
	0.394	2.88838	6.58674	2.94786	12.042	2.92592	17.4471	2.87189	23.2627	2.83457	29.2041	2.84644	35.1203	2.78517
	0.396	2.88838	6.58874	2.94786	12.044	2.92592	17.4491	2.82029	23.2647	2.83457	29.2061	2.79244	35.1223	2.78517
	0.398	2.84838	6.59074	2.89706	12.046	2.92592	17.4511	2.76869	23.2667	2.78257	29.2081	2.79244	35.1243	2.73317
	0.4	2.84838	6.59274	2.89706	12.048	2.87472	17.4531	2.76869	23.2687	2.78257	29.2101	2.79244	35.1263	2.73317
	0.402	2.80838	6.59474	2.84626	12.05	2.87472	17.4551	2.76869	23.2707	2.73057	29.2121	2.79244	35.1283	2.73317
	0.404	2.80838	6.59674	2.79546	12.052	2.87472	17.4571	2.71709	23.2727	2.73057	29.2141	2.79244	35.1303	2.73317
	0.406	2.76838	6.59874	2.79546	12.054	2.82352	17.4591	2.71709	23.2747	2.73057	29.2161	2.73844	35.1323	2.68117
	0.408	2.76838	6.60074	2.74466	12.056	2.77232	17.4611	2.66549	23.2767	2.73057	29.2181	2.73844	35.1343	2.68117
	0.41	2.72838	6.60274	2.74466	12.058	2.77232	17.4631	2.66549	23.2787	2.67857	29.2201	2.68444	35.1363	2.62917
	0.412	2.72838	6.60474	2.69386	12.06	2.77232	17.4651	2.61389	23.2807	2.67857	29.2221	2.68444	35.1383	2.57717
	0.414	2.68838	6.60674	2.69386	12.062	2.77232	17.4671	2.61389	23.2827	2.62657	29.2241	2.63044	35.1403	2.52517
	0.416	2.64838	6.60874	2.69386	12.064	2.72112	17.4691	2.61389	23.2847	2.62657	29.2261	2.63044	35.1423	2.52517
	0.418	2.64838	6.61074	2.64306	12.066	2.66992	17.4711	2.56229	23.2867	2.57457	29.2281	2.57644	35.1443	2.52517
	0.42	2.64838	6.61274	2.64306	12.068	2.66992	17.4731	2.56229	23.2887	2.52257	29.2301	2.57644	35.1463	2.52517
	0.422	2.60838	6.61474	2.59226	12.07	2.61872	17.4751	2.51069	23.2907	2.52257	29.2321	2.52244	35.1483	2.47317
	0.424	2.56838	6.61674	2.59226	12.072	2.56752	17.4771	2.51069	23.2927	2.47057	29.2341	2.52244	35.1503	2.47317
	0.426	2.52838	6.61874	2.54146	12.074	2.56752	17.4791	2.45909	23.2947	2.47057	29.2361	2.46844	35.1523	2.42117
	0.428	2.52838	6.62074	2.49066	12.076	2.51632	17.4811	2.45909	23.2967	2.41857	29.2381	2.46844	35.1543	2.42117
	0.43	2.48838	6.62274	2.49066	12.078	2.51632	17.4831	2.40749	23.2987	2.41857	29.2401	2.41444	35.1563	2.36917
	0.432	2.48838	6.62474	2.43986	12.08	2.46512	17.4851	2.35589	23.3007	2.41857	29.2421	2.36044	35.1583	2.36917
	0.434	2.44838	6.62674	2.43986	12.082	2.41392	17.4871	2.35589	23.3027	2.36657	29.2441	2.36044	35.1603	2.31717
	0.436	2.40838	6.62874	2.43986	12.084	2.41392	17.4891	2.30429	23.3047	2.31457	29.2461	2.36044	35.1623	2.31717
	0.438	2.36838	6.63074	2.38906	12.086	2.36272	17.4911	2.25269	23.3067	2.31457	29.2481	2.30644	35.1643	2.26517
	0.44	2.36838	6.63274	2.33826	12.088	2.36272	17.4931	2.25269	23.3087	2.26257	29.2501	2.30644	35.1663	2.26517
	0.442	2.32838	6.63474	2.33826	12.09	2.31152	17.4951	2.25269	23.3107	2.21057	29.2521	2.25244	35.1683	2.21317
	0.444	2.28838	6.63674	2.28746	12.092	2.31152	17.4971	2.20109	23.3127	2.21057	29.2541	2.25244	35.1703	2.21317
	0.446	2.24838	6.63874	2.23666	12.094	2.26032	17.4991	2.14949	23.3147	2.15857	29.2561	2.19844	35.1723	2.16117
	0.448	2.20838	6.64074	2.23666	12.096	2.26032	17.5011	2.14949	23.3167	2.15857	29.2581	2.19844	35.1743	2.10917
	0.45	2.16838	6.64274	2.18586	12.098	2.20912	17.5031	2.09789	23.3187	2.10657	29.2601	2.14444	35.1763	2.10917
	0.452	2.16838	6.64474	2.18586	12.1	2.20912	17.5051	2.09789	23.3207	2.05457	29.2621	2.14444	35.1783	2.05717
	0.454	2.12838	6.64674	2.13506	12.102	2.15792	17.5071	2.09789	23.3227	2.05457	29.2641	2.09044	35.1803	2.00517
	0.456	2.08838	6.64874	2.13506	12.104	2.15792	17.5091	2.04629	23.3247	2.00257	29.2661	2.03644	35.1823	2.00517
	0.458	2.04838	6.65074	2.08426	12.106	2.10672	17.5111	1.99469	23.3267	2.00257	29.2681	1.98244	35.1843	1.95317
	0.46	2.00838	6.65274	2.08426	12.108	2.05552	17.5131	1.99469	23.3287	1.95057	29.2701	1.92844	35.1863	1.95317
	0.462	1.96838	6.65474	2.03346	12.11	2.05552	17.5151	1.94309	23.3307	1.95057	29.2721	1.87444	35.1883	1.90117
	0.464	1.92838	6.65674	2.03346	12.112	2.00432	17.5171	1.89149	23.3327	1.89857	29.2741	1.87444	35.1903	1.84917
	0.466	1.88838	6.65874	1.98266	12.114	1.95312	17.5191	1.89149	23.3347	1.84657	29.2761	1.87444	35.1923	1.84917
	0.468	1.84838	6.66074	1.93186	12.116	1.95312	17.5211	1.83989	23.3367	1.79457	29.2781	1.82044	35.1943	1.79717
	0.47	1.80838	6.66274	1.88106	12.118	1.90192	17.5231	1.83989	23.3387	1.79457	29.2801	1.76644	35.1963	1.79717
	0.472	1.76838	6.66474	1.83026	12.12	1.85072	17.5251	1.78829	23.3407	1.74257	29.2821	1.71244	35.1983	1.74517
	0.474	1.72838	6.66674	1.83026	12.122	1.79952	17.5271	1.73669	23.3427	1.69057	29.2841	1.71244	35.2003	1.69317
	0.476	1.68838	6.66874	1.77946	12.124	1.79952	17.5291	1.68509	23.3447	1.63857	29.2861	1.65844	35.2023	1.64117
	0.478	1.64838	6.67074	1.72866	12.126	1.74832	17.5311	1.63349	23.3467	1.58657	29.2881	1.60444	35.2043	1.58917
	0.48	1.60838	6.67274	1.67786	12.128	1.69712	17.5331	1.58189	23.3487	1.53457	29.2901	1.60444	35.2063	1.58917
	0.482	1.56838	6.67474	1.67786	12.13	1.69712	17.5351	1.53029	23.3507	1.48257	29.2921	1.55044	35.2083	1.53717
	0.484	1.56838	6.67674	1.62706	12.132	1.64592	17.5371	1.47869	23.3527	1.48257	29.2941	1.49644	35.2103	1.48517
	0.486	1.52838	6.67874	1.57626	12.134	1.59472	17.5391	1.42709	23.3547	1.43057	29.2961	1.44244	35.2123	1.43317
	0.488	1.48838	6.68074	1.52546	12.136	1.54352	17.5411	1.42709	23.3567	1.37857	29.2981	1.44244	35.2143	1.43317
	0.49	1.44838	6.68274	1.52546	12.138	1.49232	17.5431	1.37549	23.3587	1.32657	29.3001	1.38844	35.2163	1.38117
	0.492	1.40838	6.68474	1.47466	12.14	1.44112	17.5451	1.37549	23.3607	1.32657	29.3021	1.33444	35.2183	1.32917
	0.494	1.36838	6.68674	1.42386	12.142	1.38992	17.5471	1.32389	23.3627	1.27457	29.3041	1.33444	35.2203	1.32917
	0.496	1.28838	6.68874	1.37306	12.144	1.38992	17.5491	1.32389	23.3647	1.22257	29.3061	1.28044	35.2223	1.27717
	0.498	1.24838	6.69074	1.32226	12.146	1.28752	17.5511	1.27229	23.3667	1.17057	29.3081	1.22644	35.2243	1.22517
	0.5	1.20838	6.69274	1.32226	12.148	1.28752	17.5531	1.22069	23.3687	1.11857	29.3101	1.22644	35.2263	1.22517
	0.502	1.20838	6.69474	1.27146	12.15	1.18512	17.5551	1.16909	23.3707	1.06657	29.3121	1.17244	35.2283	1.17317
	0.504	1.16838	6.69674	1.22066	12.152	1.13392	17.5571	1.11749	23.3727	1.01457	29.3141	1.11844	35.2303	1.12117
	0.506	1.12838	6.69874	1.16986	12.154	1.08272	17.5591	1.06589	23.3747	0.96257	29.3161	1.06444	35.2323	1.06917
	0.508	1.04838	6.70074	1.11906	12.156	1.08272	17.5611	1.01429	23.3767	0.96257	29.3181	1.01044	35.2343	1.01717
	0.51	1.00838	6.70274	1.06826	12.158	1.03152	17.5631	0.96269	23.3787	0.91057	29.3201	0.95644	35.2363	0.96517
	0.512	0.96838	6.70474	1.01746	12.16	0.98032	17.5651	0.91109	23.3807	0.85857	29.3221	0.95644	35.2383	0.91317
	0.514	0.88838	6.70674	0.96666	12.162	0.98032	17.5671	0.85949	23.3827	0.85857	29.3241	0.90244	35.2403	0.86117
	0.516	0.88838	6.70874	0.91586	12.164	0.92912	17.5691	0.85949	23.3847	0.80657	29.3261	0.84844	35.2423	0.80917
	0.518	0.84838	6.71074	0.86506	12.166	0.87792	17.5711	0.80789	23.3867	0.75457	29.3281	0.79444	35.2443	0.80917
	0.52	0.80838	6.71274	0.81426	12.168	0.82672	17.5731	0.75629	23.3887	0.70257	29.3301	0.74044	35.2463	0.75717
	0.522	0.72838	6.71474	0.76346	12.17	0.77552	17.5751	0.70469	23.3907	0.59857	29.3321	0.68644	35.2483	0.70517
	0.524	0.68838	6.71674	0.76346	12.172	0.72432	17.5771	0.70469	23.3927	0.54657	29.3341	0.63244	35.2503	0.65317
	0.526	0.64838	6.71874	0.71266	12.174	0.67312	17.5791	0.60149	23.3947	0.49457	29.3361	0.57844	35.2523	0.65317
	0.528	0.60838	6.72074	0.66186	12.176	0.62192	17.5811	0.60149	23.3967	0.49457	29.3381	0.57844	35.2543	0.60117
	0.53	0.56838	6.72274	0.61106	12.178	0.57072	17.5831	0.54989	23.3987	0.44257	29.3401	0.52444	35.2563	0.54917
	0.532	0.48838	6.72474	0.56026	12.18	0.57072	17.5851	0.49829	23.4007	0.44257	29.3421	0.47044	35.2583	0.49717
	0.534	0.44838	6.72674	0.50946	12.182	0.51952	17.5871	0.44669	23.4027	0.39057	29.3441	0.41644	35.2603	0.44517
	0.536	0.40838	6.72874	0.45866	12.184	0.46832	17.5891	0.39509	23.4047	0.33857	29.3461	0.41644	35.2623	0.39317
	0.538	0.36838	6.73074	0.40786	12.186	0.41712	17.5911	0.34349	23.4067	0.28657	29.3481	0.36244	35.2643	0.34117
	0.54	0.32838	6.73274	0.35706	12.188	0.36592	17.5931	0.29189	23.4087	0.23457	29.3501	0.30844	35.2663	0.34117
	0.542	0.28838	6.73474	0.30626	12.19	0.31472	17.5951	0.24029	23.4107	0.18257	29.3521	0.25444	35.2683	0.28917
	0.544	0.24838	6.73674	0.25546	12.192	0.26352	17.5971	0.18869	23.4127	0.13057	29.3541	0.20044	35.2703	0.23717
	0.546	0.20838	6.73874	0.20466	12.194	0.21232	17.5991	0.18869	23.4147	0.07857	29.3561	0.14644	35.2723	0.23717
	0.548	0.16838	6.74074	0.20466	12.196	0.16112	17.6011	0.13709	23.4167	0.02657	29.3581	0.14644	35.2743	0.18517
	0.55	0.12838	6.74274	0.15386	12.198	0.10992	17.6031	0.08549	23.4187	-0.02543	29.3601	0.09244	35.2763	0.13317
	0.552	0.08838	6.74474	0.10306	12.2	0.10992	17.6051	0.03389	23.4207	-0.07743	29.3621	0.09244	35.2783	0.08117
	0.554	0.00838	6.74674	0.00146	12.202	0.05872	17.6071	-0.01771	23.4227	-0.12943	29.3641	0.03844	35.2803	0.02917
	0.556	-0.03162	6.74874	0.00146	12.204	0.00752	17.6091	-0.06931	23.4247	-0.18143	29.3661	-0.01556	35.2823	-0.02283
	0.558	-0.07162	6.75074	-0.04934	12.206	-0.04368	17.6111	-0.12091	23.4267	-0.23343	29.3681	-0.06956	35.2843	-0.02283
	0.56	-0.11162	6.75274	-0.10014	12.208	-0.09488	17.6131	-0.17251	23.4287	-0.23343	29.3701	-0.12356	35.2863	-0.07483
	0.562	-0.15162	6.75474	-0.15094	12.21	-0.14608	17.6151	-0.17251	23.4307	-0.28543	29.3721	-0.17756	35.2883	-0.12683
	0.564	-0.19162	6.75674	-0.20174	12.212	-0.19728	17.6171	-0.22411	23.4327	-0.33743	29.3741	-0.23156	35.2903	-0.17883
	0.566	-0.23162	6.75874	-0.25254	12.214	-0.24848	17.6191	-0.27571	23.4347	-0.38943	29.3761	-0.23156	35.2923	-0.23083
	0.568	-0.27162	6.76074	-0.30334	12.216	-0.29968	17.6211	-0.27571	23.4367	-0.38943	29.3781	-0.28556	35.2943	-0.28283
	0.57	-0.35162	6.76274	-0.35414	12.218	-0.35088	17.6231	-0.32731	23.4387	-0.49343	29.3801	-0.33956	35.2963	-0.33483
	0.572	-0.39162	6.76474	-0.40494	12.22	-0.40208	17.6251	-0.37891	23.4407	-0.49343	29.3821	-0.39356	35.2983	-0.33483
	0.574	-0.43162	6.76674	-0.45574	12.222	-0.45328	17.6271	-0.43051	23.4427	-0.54543	29.3841	-0.39356	35.3003	-0.38683
	0.576	-0.47162	6.76874	-0.45574	12.224	-0.50448	17.6291	-0.48211	23.4447	-0.59743	29.3861	-0.44756	35.3023	-0.43883
	0.578	-0.51162	6.77074	-0.50654	12.226	-0.55568	17.6311	-0.53371	23.4467	-0.64943	29.3881	-0.50156	35.3043	-0.49083
	0.58	-0.55162	6.77274	-0.55734	12.228	-0.55568	17.6331	-0.53371	23.4487	-0.64943	29.3901	-0.55556	35.3063	-0.49083
	0.582	-0.59162	6.77474	-0.60814	12.23	-0.60688	17.6351	-0.58531	23.4507	-0.70143	29.3921	-0.55556	35.3083	-0.54283
	0.584	-0.63162	6.77674	-0.65894	12.232	-0.65808	17.6371	-0.63691	23.4527	-0.75343	29.3941	-0.60956	35.3103	-0.59483
	0.586	-0.67162	6.77874	-0.70974	12.234	-0.70928	17.6391	-0.68851	23.4547	-0.80543	29.3961	-0.66356	35.3123	-0.64683
	0.588	-0.75162	6.78074	-0.76054	12.236	-0.76048	17.6411	-0.74011	23.4567	-0.85743	29.3981	-0.71756	35.3143	-0.64683
	0.59	-0.79162	6.78274	-0.76054	12.238	-0.81168	17.6431	-0.74011	23.4587	-0.90943	29.4001	-0.71756	35.3163	-0.69883
	0.592	-0.83162	6.78474	-0.81134	12.24	-0.86288	17.6451	-0.79171	23.4607	-0.96143	29.4021	-0.77156	35.3183	-0.69883
	0.594	-0.87162	6.78674	-0.86214	12.242	-0.86288	17.6471	-0.84331	23.4627	-1.01343	29.4041	-0.82556	35.3203	-0.75083
	0.596	-0.91162	6.78874	-0.91294	12.244	-0.91408	17.6491	-0.84331	23.4647	-1.01343	29.4061	-0.82556	35.3223	-0.80283
	0.598	-0.95162	6.79074	-0.96374	12.246	-0.96528	17.6511	-0.89491	23.4667	-1.06543	29.4081	-0.87956	35.3243	-0.85483
	0.6	-0.99162	6.79274	-0.96374	12.248	-1.01648	17.6531	-0.94651	23.4687	-1.11743	29.4101	-0.93356	35.3263	-0.90683
	0.602	-1.03162	6.79474	-1.01454	12.25	-1.06768	17.6551	-0.99811	23.4707	-1.16943	29.4121	-0.93356	35.3283	-0.90683
	0.604	-1.07162	6.79674	-1.01454	12.252	-1.06768	17.6571	-1.04971	23.4727	-1.16943	29.4141	-0.98756	35.3303	-0.95883
	0.606	-1.11162	6.79874	-1.06534	12.254	-1.11888	17.6591	-1.10131	23.4747	-1.22143	29.4161	-1.04156	35.3323	-1.01083
	0.608	-1.15162	6.80074	-1.11614	12.256	-1.17008	17.6611	-1.15291	23.4767	-1.22143	29.4181	-1.09556	35.3343	-1.06283
	0.61	-1.19162	6.80274	-1.16694	12.258	-1.22128	17.6631	-1.15291	23.4787	-1.27343	29.4201	-1.14956	35.3363	-1.06283
	0.612	-1.23162	6.80474	-1.16694	12.26	-1.22128	17.6651	-1.20451	23.4807	-1.32543	29.4221	-1.20356	35.3383	-1.11483
	0.614	-1.27162	6.80674	-1.21774	12.262	-1.27248	17.6671	-1.25611	23.4827	-1.37743	29.4241	-1.25756	35.3403	-1.16683
	0.616	-1.31162	6.80874	-1.26854	12.264	-1.32368	17.6691	-1.25611	23.4847	-1.42943	29.4261	-1.25756	35.3423	-1.16683
	0.618	-1.35162	6.81074	-1.31934	12.266	-1.37488	17.6711	-1.30771	23.4867	-1.42943	29.4281	-1.31156	35.3443	-1.21883
	0.62	-1.39162	6.81274	-1.37014	12.268	-1.42608	17.6731	-1.30771	23.4887	-1.48143	29.4301	-1.31156	35.3463	-1.21883
	0.622	-1.43162	6.81474	-1.42094	12.27	-1.47728	17.6751	-1.35931	23.4907	-1.53343	29.4321	-1.36556	35.3483	-1.27083
	0.624	-1.47162	6.81674	-1.47174	12.272	-1.47728	17.6771	-1.41091	23.4927	-1.58543	29.4341	-1.36556	35.3503	-1.27083
	0.626	-1.51162	6.81874	-1.47174	12.274	-1.52848	17.6791	-1.41091	23.4947	-1.58543	29.4361	-1.41956	35.3523	-1.32283
	0.628	-1.55162	6.82074	-1.52254	12.276	-1.57968	17.6811	-1.46251	23.4967	-1.63743	29.4381	-1.47356	35.3543	-1.37483
	0.63	-1.59162	6.82274	-1.52254	12.278	-1.63088	17.6831	-1.51411	23.4987	-1.63743	29.4401	-1.52756	35.3563	-1.42683
	0.632	-1.59162	6.82474	-1.57334	12.28	-1.63088	17.6851	-1.51411	23.5007	-1.68943	29.4421	-1.52756	35.3583	-1.47883
	0.634	-1.63162	6.82674	-1.62414	12.282	-1.68208	17.6871	-1.56571	23.5027	-1.68943	29.4441	-1.58156	35.3603	-1.47883
	0.636	-1.67162	6.82874	-1.67494	12.284	-1.73328	17.6891	-1.61731	23.5047	-1.74143	29.4461	-1.58156	35.3623	-1.53083
	0.638	-1.75162	6.83074	-1.72574	12.286	-1.78448	17.6911	-1.61731	23.5067	-1.79343	29.4481	-1.63556	35.3643	-1.58283
	0.64	-1.79162	6.83274	-1.77654	12.288	-1.83568	17.6931	-1.66891	23.5087	-1.84543	29.4501	-1.68956	35.3663	-1.58283
	0.642	-1.83162	6.83474	-1.77654	12.29	-1.88688	17.6951	-1.72051	23.5107	-1.89743	29.4521	-1.74356	35.3683	-1.63483
	0.644	-1.83162	6.83674	-1.82734	12.292	-1.88688	17.6971	-1.72051	23.5127	-1.94943	29.4541	-1.74356	35.3703	-1.63483
	0.646	-1.87162	6.83874	-1.87814	12.294	-1.93808	17.6991	-1.77211	23.5147	-2.00143	29.4561	-1.79756	35.3723	-1.68683
	0.648	-1.91162	6.84074	-1.92894	12.296	-1.93808	17.7011	-1.77211	23.5167	-2.00143	29.4581	-1.85156	35.3743	-1.73883
	0.65	-1.95162	6.84274	-1.92894	12.298	-1.98928	17.7031	-1.82371	23.5187	-2.05343	29.4601	-1.85156	35.3763	-1.73883
	0.652	-1.95162	6.84474	-1.97974	12.3	-2.04048	17.7051	-1.87531	23.5207	-2.05343	29.4621	-1.85156	35.3783	-1.79083
	0.654	-1.99162	6.84674	-2.03054	12.302	-2.09168	17.7071	-1.92691	23.5227	-2.15743	29.4641	-1.90556	35.3803	-1.79083
	0.656	-2.03162	6.84874	-2.03054	12.304	-2.09168	17.7091	-1.97851	23.5247	-2.15743	29.4661	-1.95956	35.3823	-1.84283
	0.658	-2.07162	6.85074	-2.08134	12.306	-2.14288	17.7111	-1.97851	23.5267	-2.20943	29.4681	-2.01356	35.3843	-1.84283
	0.66	-2.11162	6.85274	-2.08134	12.308	-2.14288	17.7131	-2.03011	23.5287	-2.20943	29.4701	-2.01356	35.3863	-1.89483
	0.662	-2.15162	6.85474	-2.13214	12.31	-2.19408	17.7151	-2.03011	23.5307	-2.26143	29.4721	-2.06756	35.3883	-1.94683
	0.664	-2.19162	6.85674	-2.13214	12.312	-2.19408	17.7171	-2.08171	23.5327	-2.31343	29.4741	-2.06756	35.3903	-1.99883
	0.666	-2.23162	6.85874	-2.18294	12.314	-2.24528	17.7191	-2.08171	23.5347	-2.31343	29.4761	-2.12156	35.3923	-1.99883
	0.668	-2.27162	6.86074	-2.18294	12.316	-2.29648	17.7211	-2.13331	23.5367	-2.36543	29.4781	-2.17556	35.3943	-2.05083
	0.67	-2.27162	6.86274	-2.23374	12.318	-2.29648	17.7231	-2.18491	23.5387	-2.36543	29.4801	-2.17556	35.3963	-2.05083
	0.672	-2.31162	6.86474	-2.28454	12.32	-2.34768	17.7251	-2.18491	23.5407	-2.41743	29.4821	-2.22956	35.3983	-2.10283
	0.674	-2.35162	6.86674	-2.33534	12.322	-2.39888	17.7271	-2.23651	23.5427	-2.41743	29.4841	-2.28356	35.4003	-2.10283
	0.676	-2.39162	6.86874	-2.33534	12.324	-2.45008	17.7291	-2.23651	23.5447	-2.46943	29.4861	-2.28356	35.4023	-2.15483
	0.678	-2.39162	6.87074	-2.38614	12.326	-2.45008	17.7311	-2.28811	23.5467	-2.52143	29.4881	-2.33756	35.4043	-2.15483
	0.68	-2.43162	6.87274	-2.38614	12.328	-2.50128	17.7331	-2.28811	23.5487	-2.52143	29.4901	-2.33756	35.4063	-2.20683
	0.682	-2.47162	6.87474	-2.43694	12.33	-2.50128	17.7351	-2.33971	23.5507	-2.57343	29.4921	-2.39156	35.4083	-2.20683
	0.684	-2.51162	6.87674	-2.48774	12.332	-2.50128	17.7371	-2.33971	23.5527	-2.57343	29.4941	-2.39156	35.4103	-2.25883
	0.686	-2.51162	6.87874	-2.53854	12.334	-2.55248	17.7391	-2.33971	23.5547	-2.62543	29.4961	-2.39156	35.4123	-2.25883
	0.688	-2.55162	6.88074	-2.53854	12.336	-2.55248	17.7411	-2.39131	23.5567	-2.62543	29.4981	-2.39156	35.4143	-2.25883
	0.69	-2.55162	6.88274	-2.53854	12.338	-2.60368	17.7431	-2.44291	23.5587	-2.67743	29.5001	-2.44556	35.4163	-2.31083
	0.692	-2.59162	6.88474	-2.58934	12.34	-2.60368	17.7451	-2.44291	23.5607	-2.67743	29.5021	-2.49956	35.4183	-2.31083
	0.694	-2.63162	6.88674	-2.58934	12.342	-2.65488	17.7471	-2.49451	23.5627	-2.72943	29.5041	-2.49956	35.4203	-2.36283
	0.696	-2.67162	6.88874	-2.64014	12.344	-2.65488	17.7491	-2.54611	23.5647	-2.78143	29.5061	-2.49956	35.4223	-2.36283
	0.698	-2.67162	6.89074	-2.69094	12.346	-2.70608	17.7511	-2.54611	23.5667	-2.78143	29.5081	-2.55356	35.4243	-2.41483
	0.7	-2.71162	6.89274	-2.69094	12.348	-2.70608	17.7531	-2.54611	23.5687	-2.78143	29.5101	-2.55356	35.4263	-2.36283
	0.702	-2.71162	6.89474	-2.74174	12.35	-2.75728	17.7551	-2.54611	23.5707	-2.83343	29.5121	-2.60756	35.4283	-2.41483
	0.704	-2.75162	6.89674	-2.74174	12.352	-2.75728	17.7571	-2.59771	23.5727	-2.83343	29.5141	-2.60756	35.4303	-2.41483
	0.706	-2.79162	6.89874	-2.74174	12.354	-2.80848	17.7591	-2.59771	23.5747	-2.83343	29.5161	-2.60756	35.4323	-2.46683
	0.708	-2.79162	6.90074	-2.79254	12.356	-2.80848	17.7611	-2.64931	23.5767	-2.83343	29.5181	-2.66156	35.4343	-2.51883
	0.71	-2.83162	6.90274	-2.79254	12.358	-2.85968	17.7631	-2.64931	23.5787	-2.88543	29.5201	-2.66156	35.4363	-2.51883
	0.712	-2.83162	6.90474	-2.79254	12.36	-2.85968	17.7651	-2.64931	23.5807	-2.88543	29.5221	-2.71556	35.4383	-2.51883
	0.714	-2.87162	6.90674	-2.79254	12.362	-2.91088	17.7671	-2.70091	23.5827	-2.93743	29.5241	-2.71556	35.4403	-2.57083
	0.716	-2.87162	6.90874	-2.84334	12.364	-2.91088	17.7691	-2.70091	23.5847	-2.93743	29.5261	-2.71556	35.4423	-2.57083
	0.718	-2.91162	6.91074	-2.89414	12.366	-2.91088	17.7711	-2.70091	23.5867	-2.98943	29.5281	-2.76956	35.4443	-2.62283
	0.72	-2.91162	6.91274	-2.89414	12.368	-2.96208	17.7731	-2.70091	23.5887	-2.98943	29.5301	-2.76956	35.4463	-2.62283
	0.722	-2.91162	6.91474	-2.94494	12.37	-2.96208	17.7751	-2.75251	23.5907	-2.98943	29.5321	-2.82356	35.4483	-2.62283
	0.724	-2.95162	6.91674	-2.94494	12.372	-3.01328	17.7771	-2.75251	23.5927	-2.98943	29.5341	-2.82356	35.4503	-2.62283
	0.726	-2.95162	6.91874	-2.99574	12.374	-3.01328	17.7791	-2.75251	23.5947	-3.04143	29.5361	-2.82356	35.4523	-2.62283
	0.728	-2.95162	6.92074	-2.99574	12.376	-3.01328	17.7811	-2.75251	23.5967	-3.04143	29.5381	-2.82356	35.4543	-2.62283
	0.73	-2.99162	6.92274	-2.99574	12.378	-3.06448	17.7831	-2.80411	23.5987	-3.04143	29.5401	-2.82356	35.4563	-2.67483
	0.732	-2.99162	6.92474	-2.99574	12.38	-3.06448	17.7851	-2.80411	23.6007	-3.04143	29.5421	-2.82356	35.4583	-2.67483
	0.734	-2.99162	6.92674	-2.99574	12.382	-3.06448	17.7871	-2.80411	23.6027	-3.04143	29.5441	-2.87756	35.4603	-2.67483
	0.736	-3.03162	6.92874	-2.99574	12.384	-3.11568	17.7891	-2.80411	23.6047	-3.09343	29.5461	-2.87756	35.4623	-2.67483
	0.738	-3.03162	6.93074	-3.04654	12.386	-3.11568	17.7911	-2.80411	23.6067	-3.09343	29.5481	-2.87756	35.4643	-2.67483
	0.74	-3.03162	6.93274	-3.04654	12.388	-3.11568	17.7931	-2.80411	23.6087	-3.14543	29.5501	-2.93156	35.4663	-2.67483
	0.742	-3.07162	6.93474	-3.04654	12.39	-3.16688	17.7951	-2.85571	23.6107	-3.14543	29.5521	-2.93156	35.4683	-2.72683
	0.744	-3.07162	6.93674	-3.04654	12.392	-3.16688	17.7971	-2.85571	23.6127	-3.14543	29.5541	-2.93156	35.4703	-2.72683
	0.746	-3.07162	6.93874	-3.04654	12.394	-3.16688	17.7991	-2.90731	23.6147	-3.14543	29.5561	-2.93156	35.4723	-2.72683
	0.748	-3.07162	6.94074	-3.04654	12.396	-3.16688	17.8011	-2.85571	23.6167	-3.14543	29.5581	-2.98556	35.4743	-2.72683
	0.75	-3.11162	6.94274	-3.09734	12.398	-3.21808	17.8031	-2.90731	23.6187	-3.14543	29.5601	-2.98556	35.4763	-2.72683
	0.752	-3.11162	6.94474	-3.09734	12.4	-3.21808	17.8051	-2.90731	23.6207	-3.14543	29.5621	-2.98556	35.4783	-2.72683
	0.754	-3.11162	6.94674	-3.09734	12.402	-3.21808	17.8071	-2.90731	23.6227	-3.14543	29.5641	-2.98556	35.4803	-2.72683
	0.756	-3.11162	6.94874	-3.09734	12.404	-3.21808	17.8091	-2.90731	23.6247	-3.19743	29.5661	-2.98556	35.4823	-2.72683
	0.758	-3.15162	6.95074	-3.09734	12.406	-3.21808	17.8111	-2.90731	23.6267	-3.19743	29.5681	-2.93156	35.4843	-2.77883
	0.76	-3.15162	6.95274	-3.14814	12.408	-3.21808	17.8131	-2.90731	23.6287	-3.19743	29.5701	-2.93156	35.4863	-2.77883
	0.762	-3.15162	6.95474	-3.14814	12.41	-3.21808	17.8151	-2.90731	23.6307	-3.19743	29.5721	-2.93156	35.4883	-2.77883
	0.764	-3.15162	6.95674	-3.14814	12.412	-3.21808	17.8171	-2.90731	23.6327	-3.19743	29.5741	-2.98556	35.4903	-2.77883
	0.766	-3.15162	6.95874	-3.09734	12.414	-3.21808	17.8191	-2.90731	23.6347	-3.19743	29.5761	-2.98556	35.4923	-2.77883
	0.768	-3.15162	6.96074	-3.09734	12.416	-3.21808	17.8211	-2.90731	23.6367	-3.19743	29.5781	-2.98556	35.4943	-2.77883
	0.77	-3.15162	6.96274	-3.09734	12.418	-3.21808	17.8231	-2.90731	23.6387	-3.19743	29.5801	-2.98556	35.4963	-2.77883
	0.772	-3.15162	6.96474	-3.09734	12.42	-3.16688	17.8251	-2.95891	23.6407	-3.19743	29.5821	-2.98556	35.4983	-2.72683
	0.774	-3.15162	6.96674	-3.09734	12.422	-3.16688	17.8271	-2.95891	23.6427	-3.19743	29.5841	-2.98556	35.5003	-2.77883
	0.776	-3.15162	6.96874	-3.09734	12.424	-3.21808	17.8291	-2.95891	23.6447	-3.19743	29.5861	-2.98556	35.5023	-2.77883
	0.778	-3.15162	6.97074	-3.09734	12.426	-3.21808	17.8311	-2.95891	23.6467	-3.19743	29.5881	-2.98556	35.5043	-2.77883
	0.78	-3.15162	6.97274	-3.14814	12.428	-3.21808	17.8331	-2.95891	23.6487	-3.19743	29.5901	-2.98556	35.5063	-2.77883
	0.782	-3.15162	6.97474	-3.14814	12.43	-3.21808	17.8351	-2.95891	23.6507	-3.19743	29.5921	-2.98556	35.5083	-2.77883
	0.784	-3.15162	6.97674	-3.14814	12.432	-3.21808	17.8371	-2.95891	23.6527	-3.19743	29.5941	-2.98556	35.5103	-2.72683
	0.786	-3.15162	6.97874	-3.14814	12.434	-3.21808	17.8391	-2.95891	23.6547	-3.19743	29.5961	-2.98556	35.5123	-2.77883
	0.788	-3.15162	6.98074	-3.14814	12.436	-3.21808	17.8411	-2.90731	23.6567	-3.19743	29.5981	-2.98556	35.5143	-2.77883
	0.79	-3.15162	6.98274	-3.14814	12.438	-3.16688	17.8431	-2.90731	23.6587	-3.19743	29.6001	-2.93156	35.5163	-2.77883
	0.792	-3.15162	6.98474	-3.14814	12.44	-3.16688	17.8451	-2.90731	23.6607	-3.19743	29.6021	-2.93156	35.5183	-2.72683
	0.794	-3.15162	6.98674	-3.14814	12.442	-3.16688	17.8471	-2.90731	23.6627	-3.19743	29.6041	-2.93156	35.5203	-2.72683
	0.796	-3.15162	6.98874	-3.14814	12.444	-3.16688	17.8491	-2.90731	23.6647	-3.19743	29.6061	-2.93156	35.5223	-2.72683
	0.798	-3.15162	6.99074	-3.14814	12.446	-3.16688	17.8511	-2.90731	23.6667	-3.14543	29.6081	-2.93156	35.5243	-2.72683
	0.8	-3.15162	6.99274	-3.09734	12.448	-3.16688	17.8531	-2.85571	23.6687	-3.14543	29.6101	-2.93156	35.5263	-2.72683
	0.802	-3.15162	6.99474	-3.09734	12.45	-3.16688	17.8551	-2.85571	23.6707	-3.14543	29.6121	-2.93156	35.5283	-2.72683
	0.804	-3.11162	6.99674	-3.04654	12.452	-3.16688	17.8571	-2.85571	23.6727	-3.14543	29.6141	-2.93156	35.5303	-2.67483
	0.806	-3.11162	6.99874	-3.04654	12.454	-3.16688	17.8591	-2.85571	23.6747	-3.09343	29.6161	-2.87756	35.5323	-2.67483
	0.808	-3.11162	7.00074	-3.04654	12.456	-3.11568	17.8611	-2.85571	23.6767	-3.09343	29.6181	-2.87756	35.5343	-2.67483
	0.81	-3.11162	7.00274	-3.04654	12.458	-3.11568	17.8631	-2.80411	23.6787	-3.09343	29.6201	-2.87756	35.5363	-2.67483
	0.812	-3.07162	7.00474	-3.04654	12.46	-3.06448	17.8651	-2.80411	23.6807	-3.09343	29.6221	-2.87756	35.5383	-2.62283
	0.814	-3.07162	7.00674	-2.99574	12.462	-3.06448	17.8671	-2.80411	23.6827	-3.09343	29.6241	-2.87756	35.5403	-2.62283
	0.816	-3.07162	7.00874	-2.99574	12.464	-3.06448	17.8691	-2.80411	23.6847	-3.04143	29.6261	-2.87756	35.5423	-2.62283
	0.818	-3.03162	7.01074	-2.94494	12.466	-3.06448	17.8711	-2.80411	23.6867	-3.04143	29.6281	-2.87756	35.5443	-2.62283
	0.82	-3.03162	7.01274	-2.94494	12.468	-3.06448	17.8731	-2.75251	23.6887	-3.04143	29.6301	-2.87756	35.5463	-2.57083
	0.822	-2.99162	7.01474	-2.94494	12.47	-3.06448	17.8751	-2.75251	23.6907	-3.04143	29.6321	-2.82356	35.5483	-2.57083
	0.824	-2.99162	7.01674	-2.89414	12.472	-3.06448	17.8771	-2.75251	23.6927	-3.04143	29.6341	-2.82356	35.5503	-2.57083
	0.826	-2.99162	7.01874	-2.89414	12.474	-3.06448	17.8791	-2.75251	23.6947	-2.98943	29.6361	-2.82356	35.5523	-2.57083
	0.828	-2.99162	7.02074	-2.84334	12.476	-3.06448	17.8811	-2.70091	23.6967	-2.98943	29.6381	-2.76956	35.5543	-2.57083
	0.83	-2.99162	7.02274	-2.84334	12.478	-3.01328	17.8831	-2.70091	23.6987	-2.98943	29.6401	-2.76956	35.5563	-2.51883
	0.832	-2.95162	7.02474	-2.84334	12.48	-3.01328	17.8851	-2.70091	23.7007	-2.93743	29.6421	-2.76956	35.5583	-2.51883
	0.834	-2.95162	7.02674	-2.79254	12.482	-3.01328	17.8871	-2.64931	23.7027	-2.93743	29.6441	-2.76956	35.5603	-2.51883
	0.836	-2.91162	7.02874	-2.79254	12.484	-2.96208	17.8891	-2.64931	23.7047	-2.93743	29.6461	-2.71556	35.5623	-2.46683
	0.838	-2.91162	7.03074	-2.79254	12.486	-2.96208	17.8911	-2.64931	23.7067	-2.88543	29.6481	-2.71556	35.5643	-2.46683
	0.84	-2.91162	7.03274	-2.74174	12.488	-2.91088	17.8931	-2.59771	23.7087	-2.88543	29.6501	-2.66156	35.5663	-2.46683
	0.842	-2.87162	7.03474	-2.74174	12.49	-2.91088	17.8951	-2.59771	23.7107	-2.88543	29.6521	-2.66156	35.5683	-2.46683
	0.844	-2.83162	7.03674	-2.69094	12.492	-2.85968	17.8971	-2.59771	23.7127	-2.83343	29.6541	-2.60756	35.5703	-2.41483
	0.846	-2.83162	7.03874	-2.69094	12.494	-2.85968	17.8991	-2.54611	23.7147	-2.83343	29.6561	-2.60756	35.5723	-2.41483
	0.848	-2.83162	7.04074	-2.64014	12.496	-2.80848	17.9011	-2.54611	23.7167	-2.83343	29.6581	-2.60756	35.5743	-2.36283
	0.85	-2.79162	7.04274	-2.64014	12.498	-2.80848	17.9031	-2.54611	23.7187	-2.78143	29.6601	-2.60756	35.5763	-2.36283
	0.852	-2.79162	7.04474	-2.64014	12.5	-2.75728	17.9051	-2.49451	23.7207	-2.72943	29.6621	-2.55356	35.5783	-2.31083
	0.854	-2.75162	7.04674	-2.64014	12.502	-2.75728	17.9071	-2.49451	23.7227	-2.72943	29.6641	-2.55356	35.5803	-2.31083
	0.856	-2.75162	7.04874	-2.64014	12.504	-2.75728	17.9091	-2.44291	23.7247	-2.72943	29.6661	-2.49956	35.5823	-2.31083
	0.858	-2.71162	7.05074	-2.58934	12.506	-2.75728	17.9111	-2.44291	23.7267	-2.72943	29.6681	-2.49956	35.5843	-2.25883
	0.86	-2.67162	7.05274	-2.58934	12.508	-2.70608	17.9131	-2.39131	23.7287	-2.67743	29.6701	-2.49956	35.5863	-2.25883
	0.862	-2.67162	7.05474	-2.58934	12.51	-2.70608	17.9151	-2.39131	23.7307	-2.67743	29.6721	-2.44556	35.5883	-2.20683
	0.864	-2.63162	7.05674	-2.53854	12.512	-2.65488	17.9171	-2.33971	23.7327	-2.62543	29.6741	-2.39156	35.5903	-2.20683
	0.866	-2.59162	7.05874	-2.53854	12.514	-2.65488	17.9191	-2.33971	23.7347	-2.62543	29.6761	-2.39156	35.5923	-2.20683
	0.868	-2.55162	7.06074	-2.53854	12.516	-2.60368	17.9211	-2.33971	23.7367	-2.57343	29.6781	-2.39156	35.5943	-2.15483
	0.87	-2.55162	7.06274	-2.48774	12.518	-2.60368	17.9231	-2.28811	23.7387	-2.57343	29.6801	-2.39156	35.5963	-2.15483
	0.872	-2.51162	7.06474	-2.48774	12.52	-2.55248	17.9251	-2.23651	23.7407	-2.52143	29.6821	-2.33756	35.5983	-2.10283
	0.874	-2.51162	7.06674	-2.43694	12.522	-2.55248	17.9271	-2.23651	23.7427	-2.52143	29.6841	-2.28356	35.6003	-2.10283
	0.876	-2.47162	7.06874	-2.43694	12.524	-2.50128	17.9291	-2.18491	23.7447	-2.46943	29.6861	-2.28356	35.6023	-2.05083
	0.878	-2.47162	7.07074	-2.43694	12.526	-2.50128	17.9311	-2.18491	23.7467	-2.46943	29.6881	-2.28356	35.6043	-2.05083
	0.88	-2.43162	7.07274	-2.38614	12.528	-2.45008	17.9331	-2.13331	23.7487	-2.41743	29.6901	-2.22956	35.6063	-1.99883
	0.882	-2.39162	7.07474	-2.33534	12.53	-2.39888	17.9351	-2.13331	23.7507	-2.41743	29.6921	-2.17556	35.6083	-1.99883
	0.884	-2.35162	7.07674	-2.28454	12.532	-2.39888	17.9371	-2.08171	23.7527	-2.36543	29.6941	-2.12156	35.6103	-1.94683
	0.886	-2.35162	7.07874	-2.28454	12.534	-2.34768	17.9391	-2.08171	23.7547	-2.31343	29.6961	-2.12156	35.6123	-1.94683
	0.888	-2.31162	7.08074	-2.23374	12.536	-2.34768	17.9411	-2.03011	23.7567	-2.31343	29.6981	-2.12156	35.6143	-1.89483
	0.89	-2.31162	7.08274	-2.23374	12.538	-2.29648	17.9431	-1.97851	23.7587	-2.26143	29.7001	-2.06756	35.6163	-1.89483
	0.892	-2.27162	7.08474	-2.18294	12.54	-2.24528	17.9451	-1.97851	23.7607	-2.26143	29.7021	-2.06756	35.6183	-1.84283
	0.894	-2.23162	7.08674	-2.18294	12.542	-2.19408	17.9471	-1.92691	23.7627	-2.20943	29.7041	-2.01356	35.6203	-1.84283
	0.896	-2.19162	7.08874	-2.13214	12.544	-2.14288	17.9491	-1.87531	23.7647	-2.15743	29.7061	-2.01356	35.6223	-1.79083
	0.898	-2.19162	7.09074	-2.08134	12.546	-2.14288	17.9511	-1.87531	23.7667	-2.15743	29.7081	-1.95956	35.6243	-1.73883
	0.9	-2.11162	7.09274	-2.03054	12.548	-2.09168	17.9531	-1.82371	23.7687	-2.10543	29.7101	-1.90556	35.6263	-1.73883
	0.902	-2.11162	7.09474	-1.97974	12.55	-2.09168	17.9551	-1.82371	23.7707	-2.05343	29.7121	-1.90556	35.6283	-1.68683
	0.904	-2.07162	7.09674	-1.97974	12.552	-2.04048	17.9571	-1.77211	23.7727	-2.00143	29.7141	-1.85156	35.6303	-1.68683
	0.906	-2.03162	7.09874	-1.92894	12.554	-2.04048	17.9591	-1.72051	23.7747	-2.00143	29.7161	-1.85156	35.6323	-1.63483
	0.908	-1.99162	7.10074	-1.87814	12.556	-1.98928	17.9611	-1.66891	23.7767	-1.94943	29.7181	-1.79756	35.6343	-1.58283
	0.91	-1.99162	7.10274	-1.87814	12.558	-1.98928	17.9631	-1.61731	23.7787	-1.94943	29.7201	-1.74356	35.6363	-1.58283
	0.912	-1.95162	7.10474	-1.82734	12.56	-1.93808	17.9651	-1.61731	23.7807	-1.89743	29.7221	-1.74356	35.6383	-1.53083
	0.914	-1.91162	7.10674	-1.82734	12.562	-1.88688	17.9671	-1.56571	23.7827	-1.89743	29.7241	-1.68956	35.6403	-1.53083
	0.916	-1.87162	7.10874	-1.77654	12.564	-1.83568	17.9691	-1.56571	23.7847	-1.84543	29.7261	-1.63556	35.6423	-1.47883
	0.918	-1.83162	7.11074	-1.72574	12.566	-1.83568	17.9711	-1.51411	23.7867	-1.79343	29.7281	-1.58156	35.6443	-1.47883
	0.92	-1.79162	7.11274	-1.67494	12.568	-1.78448	17.9731	-1.51411	23.7887	-1.74143	29.7301	-1.52756	35.6463	-1.42683
	0.922	-1.75162	7.11474	-1.62414	12.57	-1.73328	17.9751	-1.46251	23.7907	-1.74143	29.7321	-1.52756	35.6483	-1.42683
	0.924	-1.71162	7.11674	-1.57334	12.572	-1.68208	17.9771	-1.41091	23.7927	-1.68943	29.7341	-1.47356	35.6503	-1.37483
	0.926	-1.71162	7.11874	-1.52254	12.574	-1.68208	17.9791	-1.41091	23.7947	-1.63743	29.7361	-1.47356	35.6523	-1.32283
	0.928	-1.63162	7.12074	-1.52254	12.576	-1.63088	17.9811	-1.35931	23.7967	-1.58543	29.7381	-1.41956	35.6543	-1.27083
	0.93	-1.59162	7.12274	-1.47174	12.578	-1.57968	17.9831	-1.30771	23.7987	-1.53343	29.7401	-1.36556	35.6563	-1.21883
	0.932	-1.55162	7.12474	-1.42094	12.58	-1.52848	17.9851	-1.25611	23.8007	-1.53343	29.7421	-1.31156	35.6583	-1.16683
	0.934	-1.51162	7.12674	-1.42094	12.582	-1.52848	17.9871	-1.20451	23.8027	-1.48143	29.7441	-1.31156	35.6603	-1.16683
	0.936	-1.47162	7.12874	-1.37014	12.584	-1.42608	17.9891	-1.15291	23.8047	-1.42943	29.7461	-1.25756	35.6623	-1.11483
	0.938	-1.43162	7.13074	-1.31934	12.586	-1.42608	17.9911	-1.15291	23.8067	-1.37743	29.7481	-1.20356	35.6643	-1.06283
	0.94	-1.39162	7.13274	-1.26854	12.588	-1.37488	17.9931	-1.10131	23.8087	-1.32543	29.7501	-1.14956	35.6663	-1.01083
	0.942	-1.35162	7.13474	-1.21774	12.59	-1.37488	17.9951	-1.04971	23.8107	-1.32543	29.7521	-1.14956	35.6683	-1.01083
	0.944	-1.31162	7.13674	-1.21774	12.592	-1.32368	17.9971	-1.04971	23.8127	-1.27343	29.7541	-1.09556	35.6703	-0.95883
	0.946	-1.27162	7.13874	-1.16694	12.594	-1.27248	17.9991	-0.99811	23.8147	-1.22143	29.7561	-1.04156	35.6723	-0.90683
	0.948	-1.23162	7.14074	-1.11614	12.596	-1.22128	18.0011	-0.94651	23.8167	-1.16943	29.7581	-0.98756	35.6743	-0.85483
	0.95	-1.19162	7.14274	-1.06534	12.598	-1.17008	18.0031	-0.89491	23.8187	-1.11743	29.7601	-0.93356	35.6763	-0.80283
	0.952	-1.15162	7.14474	-1.01454	12.6	-1.11888	18.0051	-0.84331	23.8207	-1.06543	29.7621	-0.87956	35.6783	-0.75083
	0.954	-1.11162	7.14674	-0.96374	12.602	-1.06768	18.0071	-0.79171	23.8227	-1.01343	29.7641	-0.87956	35.6803	-0.75083
	0.956	-1.07162	7.14874	-0.96374	12.604	-1.01648	18.0091	-0.74011	23.8247	-0.96143	29.7661	-0.82556	35.6823	-0.69883
	0.958	-0.99162	7.15074	-0.91294	12.606	-0.96528	18.0111	-0.68851	23.8267	-0.90943	29.7681	-0.82556	35.6843	-0.69883
	0.96	-0.95162	7.15274	-0.86214	12.608	-0.91408	18.0131	-0.63691	23.8287	-0.90943	29.7701	-0.77156	35.6863	-0.64683
	0.962	-0.91162	7.15474	-0.81134	12.61	-0.86288	18.0151	-0.58531	23.8307	-0.85743	29.7721	-0.71756	35.6883	-0.59483
	0.964	-0.87162	7.15674	-0.76054	12.612	-0.86288	18.0171	-0.58531	23.8327	-0.80543	29.7741	-0.66356	35.6903	-0.54283
	0.966	-0.83162	7.15874	-0.70974	12.614	-0.81168	18.0191	-0.53371	23.8347	-0.75343	29.7761	-0.60956	35.6923	-0.49083
	0.968	-0.79162	7.16074	-0.65894	12.616	-0.81168	18.0211	-0.48211	23.8367	-0.70143	29.7781	-0.55556	35.6943	-0.43883
	0.97	-0.75162	7.16274	-0.60814	12.618	-0.76048	18.0231	-0.48211	23.8387	-0.64943	29.7801	-0.50156	35.6963	-0.38683
	0.972	-0.71162	7.16474	-0.55734	12.62	-0.70928	18.0251	-0.43051	23.8407	-0.64943	29.7821	-0.44756	35.6983	-0.33483
	0.974	-0.67162	7.16674	-0.50654	12.622	-0.65808	18.0271	-0.37891	23.8427	-0.59743	29.7841	-0.44756	35.7003	-0.33483
	0.976	-0.59162	7.16874	-0.45574	12.624	-0.60688	18.0291	-0.32731	23.8447	-0.54543	29.7861	-0.39356	35.7023	-0.28283
	0.978	-0.55162	7.17074	-0.40494	12.626	-0.55568	18.0311	-0.27571	23.8467	-0.49343	29.7881	-0.33956	35.7043	-0.23083
	0.98	-0.51162	7.17274	-0.35414	12.628	-0.50448	18.0331	-0.22411	23.8487	-0.44143	29.7901	-0.28556	35.7063	-0.17883
	0.982	-0.47162	7.17474	-0.30334	12.63	-0.45328	18.0351	-0.22411	23.8507	-0.38943	29.7921	-0.23156	35.7083	-0.12683
	0.984	-0.43162	7.17674	-0.30334	12.632	-0.40208	18.0371	-0.17251	23.8527	-0.33743	29.7941	-0.23156	35.7103	-0.07483
	0.986	-0.43162	7.17874	-0.25254	12.634	-0.35088	18.0391	-0.12091	23.8547	-0.28543	29.7961	-0.17756	35.7123	-0.07483
	0.988	-0.35162	7.18074	-0.20174	12.636	-0.29968	18.0411	-0.06931	23.8567	-0.23343	29.7981	-0.12356	35.7143	-0.02283
	0.99	-0.35162	7.18274	-0.15094	12.638	-0.24848	18.0431	-0.01771	23.8587	-0.23343	29.8001	-0.06956	35.7163	0.02917
	0.992	-0.27162	7.18474	-0.10014	12.64	-0.19728	18.0451	0.03389	23.8607	-0.18143	29.8021	-0.01556	35.7183	0.08117
	0.994	-0.23162	7.18674	-0.04934	12.642	-0.14608	18.0471	0.03389	23.8627	-0.12943	29.8041	-0.01556	35.7203	0.13317
	0.996	-0.19162	7.18874	0.00146	12.644	-0.09488	18.0491	0.13709	23.8647	-0.07743	29.8061	0.03844	35.7223	0.18517
	0.998	-0.15162	7.19074	0.00146	12.646	-0.09488	18.0511	0.13709	23.8667	-0.07743	29.8081	0.09244	35.7243	0.18517
	1	-0.07162	7.19274	0.05226	12.648	-0.04368	18.0531	0.18869	23.8687	-0.02543	29.8101	0.14644	35.7263	0.23717
	1.002	-0.03162	7.19474	0.10306	12.65	0.00752	18.0551	0.24029	23.8707	0.02657	29.8121	0.20044	35.7283	0.28917
	1.004	0.00838	7.19674	0.15386	12.652	0.05872	18.0571	0.29189	23.8727	0.07857	29.8141	0.20044	35.7303	0.28917
	1.006	0.04838	7.19874	0.20466	12.654	0.10992	18.0591	0.34349	23.8747	0.13057	29.8161	0.25444	35.7323	0.34117
	1.008	0.08838	7.20074	0.25546	12.656	0.16112	18.0611	0.39509	23.8767	0.18257	29.8181	0.30844	35.7343	0.39317
	1.01	0.12838	7.20274	0.30626	12.658	0.21232	18.0631	0.44669	23.8787	0.23457	29.8201	0.30844	35.7363	0.44517
	1.012	0.16838	7.20474	0.30626	12.66	0.26352	18.0651	0.44669	23.8807	0.28657	29.8221	0.36244	35.7383	0.44517
	1.014	0.20838	7.20674	0.35706	12.662	0.31472	18.0671	0.49829	23.8827	0.33857	29.8241	0.41644	35.7403	0.49717
	1.016	0.28838	7.20874	0.40786	12.664	0.36592	18.0691	0.54989	23.8847	0.39057	29.8261	0.47044	35.7423	0.54917
	1.018	0.32838	7.21074	0.45866	12.666	0.36592	18.0711	0.60149	23.8867	0.44257	29.8281	0.47044	35.7443	0.60117
	1.02	0.36838	7.21274	0.50946	12.668	0.41712	18.0731	0.65309	23.8887	0.49457	29.8301	0.52444	35.7463	0.60117
	1.022	0.40838	7.21474	0.56026	12.67	0.46832	18.0751	0.70469	23.8907	0.49457	29.8321	0.57844	35.7483	0.65317
	1.024	0.44838	7.21674	0.61106	12.672	0.51952	18.0771	0.70469	23.8927	0.54657	29.8341	0.63244	35.7503	0.70517
	1.026	0.48838	7.21874	0.66186	12.674	0.57072	18.0791	0.75629	23.8947	0.59857	29.8361	0.63244	35.7523	0.75717
	1.028	0.52838	7.22074	0.66186	12.676	0.67312	18.0811	0.80789	23.8967	0.65057	29.8381	0.68644	35.7543	0.80917
	1.03	0.56838	7.22274	0.71266	12.678	0.67312	18.0831	0.85949	23.8987	0.65057	29.8401	0.74044	35.7563	0.86117
	1.032	0.64838	7.22474	0.81426	12.68	0.72432	18.0851	0.91109	23.9007	0.70257	29.8421	0.79444	35.7583	0.91317
	1.034	0.68838	7.22674	0.86506	12.682	0.77552	18.0871	0.91109	23.9027	0.75457	29.8441	0.84844	35.7603	0.91317
	1.036	0.72838	7.22874	0.91586	12.684	0.82672	18.0891	0.96269	23.9047	0.80657	29.8461	0.90244	35.7623	0.96517
	1.038	0.76838	7.23074	0.91586	12.686	0.82672	18.0911	1.01429	23.9067	0.85857	29.8481	0.95644	35.7643	1.01717
	1.04	0.80838	7.23274	0.96666	12.688	0.87792	18.0931	1.06589	23.9087	0.91057	29.8501	0.95644	35.7663	1.06917
	1.042	0.84838	7.23474	1.01746	12.69	0.92912	18.0951	1.11749	23.9107	0.91057	29.8521	1.01044	35.7683	1.06917
	1.044	0.88838	7.23674	1.06826	12.692	0.98032	18.0971	1.16909	23.9127	0.96257	29.8541	1.06444	35.7703	1.12117
	1.046	0.92838	7.23874	1.06826	12.694	0.98032	18.0991	1.22069	23.9147	1.01457	29.8561	1.11844	35.7723	1.17317
	1.048	0.96838	7.24074	1.11906	12.696	1.03152	18.1011	1.27229	23.9167	1.06657	29.8581	1.11844	35.7743	1.22517
	1.05	1.00838	7.24274	1.16986	12.698	1.08272	18.1031	1.27229	23.9187	1.11857	29.8601	1.17244	35.7763	1.22517
	1.052	1.04838	7.24474	1.22066	12.7	1.13392	18.1051	1.32389	23.9207	1.17057	29.8621	1.17244	35.7783	1.27717
	1.054	1.08838	7.24674	1.27146	12.702	1.18512	18.1071	1.32389	23.9227	1.17057	29.8641	1.22644	35.7803	1.32917
	1.056	1.12838	7.24874	1.27146	12.704	1.23632	18.1091	1.37549	23.9247	1.22257	29.8661	1.28044	35.7823	1.32917
	1.058	1.16838	7.25074	1.32226	12.706	1.28752	18.1111	1.42709	23.9267	1.27457	29.8681	1.28044	35.7843	1.38117
	1.06	1.20838	7.25274	1.37306	12.708	1.33872	18.1131	1.47869	23.9287	1.32657	29.8701	1.33444	35.7863	1.43317
	1.062	1.24838	7.25474	1.42386	12.71	1.33872	18.1151	1.47869	23.9307	1.32657	29.8721	1.38844	35.7883	1.43317
	1.064	1.28838	7.25674	1.47466	12.712	1.38992	18.1171	1.53029	23.9327	1.37857	29.8741	1.44244	35.7903	1.48517
	1.066	1.32838	7.25874	1.47466	12.714	1.44112	18.1191	1.53029	23.9347	1.43057	29.8761	1.44244	35.7923	1.53717
	1.068	1.36838	7.26074	1.52546	12.716	1.49232	18.1211	1.58189	23.9367	1.43057	29.8781	1.49644	35.7943	1.53717
	1.07	1.40838	7.26274	1.57626	12.718	1.49232	18.1231	1.63349	23.9387	1.48257	29.8801	1.49644	35.7963	1.58917
	1.072	1.44838	7.26474	1.62706	12.72	1.54352	18.1251	1.68509	23.9407	1.53457	29.8821	1.55044	35.7983	1.64117
	1.074	1.44838	7.26674	1.62706	12.722	1.59472	18.1271	1.68509	23.9427	1.58657	29.8841	1.55044	35.8003	1.64117
	1.076	1.48838	7.26874	1.67786	12.724	1.64592	18.1291	1.73669	23.9447	1.63857	29.8861	1.60444	35.8023	1.69317
	1.078	1.52838	7.27074	1.72866	12.726	1.69712	18.1311	1.78829	23.9467	1.63857	29.8881	1.65844	35.8043	1.74517
	1.08	1.56838	7.27274	1.77946	12.728	1.69712	18.1331	1.83989	23.9487	1.69057	29.8901	1.71244	35.8063	1.79717
	1.082	1.60838	7.27474	1.77946	12.73	1.74832	18.1351	1.83989	23.9507	1.69057	29.8921	1.76644	35.8083	1.79717
	1.084	1.64838	7.27674	1.83026	12.732	1.79952	18.1371	1.89149	23.9527	1.74257	29.8941	1.76644	35.8103	1.84917
	1.086	1.68838	7.27874	1.88106	12.734	1.79952	18.1391	1.94309	23.9547	1.79457	29.8961	1.76644	35.8123	1.84917
	1.088	1.72838	7.28074	1.88106	12.736	1.85072	18.1411	1.94309	23.9567	1.84657	29.8981	1.82044	35.8143	1.90117
	1.09	1.76838	7.28274	1.93186	12.738	1.90192	18.1431	1.99469	23.9587	1.84657	29.9001	1.87444	35.8163	1.90117
	1.092	1.80838	7.28474	1.98266	12.74	1.90192	18.1451	1.99469	23.9607	1.89857	29.9021	1.92844	35.8183	1.95317
	1.094	1.84838	7.28674	2.03346	12.742	1.95312	18.1471	1.99469	23.9627	1.89857	29.9041	1.92844	35.8203	2.00517
	1.096	1.88838	7.28874	2.03346	12.744	2.00432	18.1491	2.04629	23.9647	1.95057	29.9061	1.98244	35.8223	2.00517
	1.098	1.92838	7.29074	2.08426	12.746	2.05552	18.1511	2.04629	23.9667	1.95057	29.9081	2.03644	35.8243	2.05717
	1.1	1.96838	7.29274	2.08426	12.748	2.10672	18.1531	2.09789	23.9687	2.00257	29.9101	2.03644	35.8263	2.05717
	1.102	1.96838	7.29474	2.13506	12.75	2.10672	18.1551	2.14949	23.9707	2.05457	29.9121	2.09044	35.8283	2.10917
	1.104	2.00838	7.29674	2.18586	12.752	2.15792	18.1571	2.14949	23.9727	2.05457	29.9141	2.09044	35.8303	2.10917
	1.106	2.04838	7.29874	2.18586	12.754	2.20912	18.1591	2.20109	23.9747	2.10657	29.9161	2.14444	35.8323	2.16117
	1.108	2.08838	7.30074	2.23666	12.756	2.20912	18.1611	2.20109	23.9767	2.15857	29.9181	2.14444	35.8343	2.21317
	1.11	2.08838	7.30274	2.23666	12.758	2.26032	18.1631	2.25269	23.9787	2.15857	29.9201	2.19844	35.8363	2.21317
	1.112	2.12838	7.30474	2.28746	12.76	2.26032	18.1651	2.25269	23.9807	2.21057	29.9221	2.25244	35.8383	2.26517
	1.114	2.16838	7.30674	2.33826	12.762	2.26032	18.1671	2.30429	23.9827	2.26257	29.9241	2.25244	35.8403	2.26517
	1.116	2.20838	7.30874	2.33826	12.764	2.31152	18.1691	2.30429	23.9847	2.26257	29.9261	2.30644	35.8423	2.26517
	1.118	2.24838	7.31074	2.38906	12.766	2.31152	18.1711	2.35589	23.9867	2.31457	29.9281	2.30644	35.8443	2.31717
	1.12	2.24838	7.31274	2.38906	12.768	2.36272	18.1731	2.35589	23.9887	2.31457	29.9301	2.36044	35.8463	2.31717
	1.122	2.28838	7.31474	2.43986	12.77	2.36272	18.1751	2.40749	23.9907	2.36657	29.9321	2.41444	35.8483	2.36917
	1.124	2.32838	7.31674	2.49066	12.772	2.41392	18.1771	2.45909	23.9927	2.41857	29.9341	2.46844	35.8503	2.42117
	1.126	2.36838	7.31874	2.49066	12.774	2.46512	18.1791	2.45909	23.9947	2.41857	29.9361	2.46844	35.8523	2.42117
	1.128	2.40838	7.32074	2.54146	12.776	2.46512	18.1811	2.51069	23.9967	2.47057	29.9381	2.52244	35.8543	2.47317
	1.13	2.40838	7.32274	2.54146	12.778	2.51632	18.1831	2.51069	23.9987	2.47057	29.9401	2.52244	35.8563	2.47317
	1.132	2.44838	7.32474	2.59226	12.78	2.51632	18.1851	2.56229	24.0007	2.52257	29.9421	2.52244	35.8583	2.52517
	1.134	2.48838	7.32674	2.64306	12.782	2.56752	18.1871	2.61389	24.0027	2.52257	29.9441	2.57644	35.8603	2.52517
	1.136	2.52838	7.32874	2.64306	12.784	2.56752	18.1891	2.61389	24.0047	2.57457	29.9461	2.57644	35.8623	2.57717
	1.138	2.52838	7.33074	2.69386	12.786	2.61872	18.1911	2.66549	24.0067	2.62657	29.9481	2.63044	35.8643	2.57717
	1.14	2.56838	7.33274	2.69386	12.788	2.66992	18.1931	2.66549	24.0087	2.62657	29.9501	2.63044	35.8663	2.62917
	1.142	2.56838	7.33474	2.74466	12.79	2.66992	18.1951	2.66549	24.0107	2.62657	29.9521	2.68444	35.8683	2.62917
	1.144	2.60838	7.33674	2.74466	12.792	2.72112	18.1971	2.71709	24.0127	2.67857	29.9541	2.73844	35.8703	2.68117
	1.146	2.64838	7.33874	2.79546	12.794	2.72112	18.1991	2.71709	24.0147	2.67857	29.9561	2.73844	35.8723	2.68117
	1.148	2.64838	7.34074	2.79546	12.796	2.72112	18.2011	2.76869	24.0167	2.73057	29.9581	2.73844	35.8743	2.73317
	1.15	2.68838	7.34274	2.84626	12.798	2.77232	18.2031	2.76869	24.0187	2.73057	29.9601	2.73844	35.8763	2.73317
	1.152	2.68838	7.34474	2.84626	12.8	2.77232	18.2051	2.82029	24.0207	2.78257	29.9621	2.79244	35.8783	2.73317
	1.154	2.72838	7.34674	2.89706	12.802	2.82352	18.2071	2.82029	24.0227	2.78257	29.9641	2.79244	35.8803	2.78517
	1.156	2.76838	7.34874	2.89706	12.804	2.87472	18.2091	2.87189	24.0247	2.83457	29.9661	2.84644	35.8823	2.78517
	1.158	2.76838	7.35074	2.89706	12.806	2.87472	18.2111	2.87189	24.0267	2.83457	29.9681	2.79244	35.8843	2.83717
	1.16	2.80838	7.35274	2.94786	12.808	2.87472	18.2131	2.87189	24.0287	2.88657	29.9701	2.84644	35.8863	2.83717
	1.162	2.80838	7.35474	2.94786	12.81	2.92592	18.2151	2.87189	24.0307	2.88657	29.9721	2.84644	35.8883	2.83717
	1.164	2.84838	7.35674	2.99866	12.812	2.92592	18.2171	2.92349	24.0327	2.93857	29.9741	2.90044	35.8903	2.88917
	1.166	2.84838	7.35874	2.99866	12.814	2.97712	18.2191	2.92349	24.0347	2.93857	29.9761	2.90044	35.8923	2.88917
	1.168	2.88838	7.36074	2.99866	12.816	2.97712	18.2211	2.97509	24.0367	2.93857	29.9781	2.90044	35.8943	2.88917
	1.17	2.88838	7.36274	3.04946	12.818	2.97712	18.2231	2.97509	24.0387	2.93857	29.9801	2.95444	35.8963	2.94117
	1.172	2.92838	7.36474	3.04946	12.82	3.02832	18.2251	3.02669	24.0407	2.99057	29.9821	2.95444	35.8983	2.94117
	1.174	2.92838	7.36674	3.10026	12.822	3.02832	18.2271	3.02669	24.0427	3.04257	29.9841	3.00844	35.9003	2.94117
	1.176	2.96838	7.36874	3.10026	12.824	3.07952	18.2291	3.02669	24.0447	3.04257	29.9861	3.00844	35.9023	2.94117
	1.178	2.96838	7.37074	3.10026	12.826	3.07952	18.2311	3.02669	24.0467	3.04257	29.9881	3.00844	35.9043	2.99317
	1.18	2.96838	7.37274	3.15106	12.828	3.13072	18.2331	3.07829	24.0487	3.04257	29.9901	3.00844	35.9063	2.99317
	1.182	3.00838	7.37474	3.15106	12.83	3.13072	18.2351	3.07829	24.0507	3.04257	29.9921	3.00844	35.9083	3.04517
	1.184	3.00838	7.37674	3.20186	12.832	3.13072	18.2371	3.07829	24.0527	3.04257	29.9941	3.00844	35.9103	3.04517
	1.186	3.04838	7.37874	3.20186	12.834	3.13072	18.2391	3.07829	24.0547	3.04257	29.9961	3.00844	35.9123	3.04517
	1.188	3.04838	7.38074	3.20186	12.836	3.18192	18.2411	3.12989	24.0567	3.09457	29.9981	3.06244	35.9143	3.04517
	1.19	3.04838	7.38274	3.20186	12.838	3.13072	18.2431	3.07829	24.0587	3.09457	30.0001	3.06244	35.9163	3.04517
	1.192	3.08838	7.38474	3.20186	12.84	3.18192	18.2451	3.12989	24.0607	3.14657	30.0021	3.11644	35.9183	3.09717
	1.194	3.08838	7.38674	3.20186	12.842	3.18192	18.2471	3.12989	24.0627	3.14657	30.0041	3.11644	35.9203	3.09717
	1.196	3.12838	7.38874	3.25266	12.844	3.18192	18.2491	3.18149	24.0647	3.14657	30.0061	3.11644	35.9223	3.09717
	1.198	3.12838	7.39074	3.25266	12.846	3.23312	18.2511	3.18149	24.0667	3.14657	30.0081	3.11644	35.9243	3.09717
	1.2	3.12838	7.39274	3.25266	12.848	3.23312	18.2531	3.18149	24.0687	3.19857	30.0101	3.11644	35.9263	3.09717
	1.202	3.12838	7.39474	3.25266	12.85	3.23312	18.2551	3.18149	24.0707	3.19857	30.0121	3.11644	35.9283	3.09717
	1.204	3.12838	7.39674	3.25266	12.852	3.28432	18.2571	3.18149	24.0727	3.19857	30.0141	3.11644	35.9303	3.09717
	1.206	3.12838	7.39874	3.25266	12.854	3.28432	18.2591	3.18149	24.0747	3.19857	30.0161	3.11644	35.9323	3.09717
	1.208	3.12838	7.40074	3.25266	12.856	3.28432	18.2611	3.18149	24.0767	3.19857	30.0181	3.11644	35.9343	3.09717
	1.21	3.12838	7.40274	3.25266	12.858	3.28432	18.2631	3.18149	24.0787	3.19857	30.0201	3.17044	35.9363	3.09717
	1.212	3.16838	7.40474	3.30346	12.86	3.28432	18.2651	3.18149	24.0807	3.19857	30.0221	3.17044	35.9383	3.14917
	1.214	3.16838	7.40674	3.30346	12.862	3.28432	18.2671	3.18149	24.0827	3.19857	30.0241	3.17044	35.9403	3.14917
	1.216	3.16838	7.40874	3.30346	12.864	3.28432	18.2691	3.23309	24.0847	3.19857	30.0261	3.17044	35.9423	3.14917
	1.218	3.16838	7.41074	3.30346	12.866	3.28432	18.2711	3.18149	24.0867	3.19857	30.0281	3.17044	35.9443	3.09717
	1.22	3.20838	7.41274	3.30346	12.868	3.28432	18.2731	3.23309	24.0887	3.19857	30.0301	3.17044	35.9463	3.09717
	1.222	3.20838	7.41474	3.30346	12.87	3.28432	18.2751	3.18149	24.0907	3.19857	30.0321	3.17044	35.9483	3.09717
	1.224	3.20838	7.41674	3.30346	12.872	3.28432	18.2771	3.23309	24.0927	3.19857	30.0341	3.17044	35.9503	3.09717
	1.226	3.20838	7.41874	3.30346	12.874	3.28432	18.2791	3.18149	24.0947	3.19857	30.0361	3.17044	35.9523	3.09717
	1.228	3.20838	7.42074	3.35426	12.876	3.33552	18.2811	3.18149	24.0967	3.19857	30.0381	3.22444	35.9543	3.09717
	1.23	3.16838	7.42274	3.30346	12.878	3.28432	18.2831	3.18149	24.0987	3.19857	30.0401	3.17044	35.9563	3.09717
	1.232	3.16838	7.42474	3.30346	12.88	3.28432	18.2851	3.18149	24.1007	3.19857	30.0421	3.17044	35.9583	3.09717
	1.234	3.16838	7.42674	3.30346	12.882	3.28432	18.2871	3.18149	24.1027	3.19857	30.0441	3.17044	35.9603	3.09717
	1.236	3.20838	7.42874	3.30346	12.884	3.28432	18.2891	3.18149	24.1047	3.19857	30.0461	3.17044	35.9623	3.09717
	1.238	3.20838	7.43074	3.30346	12.886	3.28432	18.2911	3.18149	24.1067	3.19857	30.0481	3.11644	35.9643	3.09717
	1.24	3.20838	7.43274	3.30346	12.888	3.28432	18.2931	3.18149	24.1087	3.19857	30.0501	3.11644	35.9663	3.09717
	1.242	3.16838	7.43474	3.30346	12.89	3.28432	18.2951	3.18149	24.1107	3.19857	30.0521	3.11644	35.9683	3.09717
	1.244	3.16838	7.43674	3.30346	12.892	3.28432	18.2971	3.18149	24.1127	3.19857	30.0541	3.11644	35.9703	3.09717
	1.246	3.16838	7.43874	3.30346	12.894	3.23312	18.2991	3.12989	24.1147	3.14657	30.0561	3.11644	35.9723	3.09717
	1.248	3.16838	7.44074	3.25266	12.896	3.23312	18.3011	3.12989	24.1167	3.14657	30.0581	3.11644	35.9743	3.09717
	1.25	3.16838	7.44274	3.25266	12.898	3.23312	18.3031	3.12989	24.1187	3.14657	30.0601	3.11644	35.9763	3.09717
	1.252	3.16838	7.44474	3.25266	12.9	3.23312	18.3051	3.12989	24.1207	3.19857	30.0621	3.11644	35.9783	3.09717
	1.254	3.12838	7.44674	3.25266	12.902	3.23312	18.3071	3.12989	24.1227	3.14657	30.0641	3.11644	35.9803	3.04517
	1.256	3.12838	7.44874	3.25266	12.904	3.23312	18.3091	3.12989	24.1247	3.14657	30.0661	3.11644	35.9823	3.04517
	1.258	3.12838	7.45074	3.20186	12.906	3.23312	18.3111	3.12989	24.1267	3.14657	30.0681	3.11644	35.9843	3.04517
	1.26	3.12838	7.45274	3.20186	12.908	3.23312	18.3131	3.12989	24.1287	3.14657	30.0701	3.11644	35.9863	3.04517
	1.262	3.08838	7.45474	3.20186	12.91	3.23312	18.3151	3.07829	24.1307	3.14657	30.0721	3.06244	35.9883	3.04517
	1.264	3.08838	7.45674	3.15106	12.912	3.18192	18.3171	3.07829	24.1327	3.14657	30.0741	3.06244	35.9903	2.99317
	1.266	3.08838	7.45874	3.15106	12.914	3.18192	18.3191	3.07829	24.1347	3.09457	30.0761	3.00844	35.9923	2.99317
	1.268	3.04838	7.46074	3.15106	12.916	3.18192	18.3211	3.07829	24.1367	3.09457	30.0781	3.00844	35.9943	2.94117
	1.27	3.04838	7.46274	3.15106	12.918	3.18192	18.3231	3.02669	24.1387	3.09457	30.0801	3.00844	35.9963	2.94117
	1.272	3.04838	7.46474	3.15106	12.92	3.18192	18.3251	3.02669	24.1407	3.04257	30.0821	3.00844	35.9983	2.94117
	1.274	3.04838	7.46674	3.10026	12.922	3.13072	18.3271	2.97509	24.1427	3.04257	30.0841	3.00844	36.0003	2.94117
	1.276	3.00838	7.46874	3.10026	12.924	3.13072	18.3291	2.97509	24.1447	3.04257	30.0861	3.00844	36.0023	2.94117
	1.278	3.00838	7.47074	3.04946	12.926	3.07952	18.3311	2.97509	24.1467	2.99057	30.0881	2.95444	36.0043	2.94117
	1.28	2.96838	7.47274	3.04946	12.928	3.07952	18.3331	2.97509	24.1487	2.99057	30.0901	2.95444	36.0063	2.88917
	1.282	2.96838	7.47474	3.04946	12.93	3.07952	18.3351	2.92349	24.1507	2.93857	30.0921	2.90044	36.0083	2.88917
	1.284	2.92838	7.47674	3.04946	12.932	3.02832	18.3371	2.92349	24.1527	2.93857	30.0941	2.90044	36.0103	2.88917
	1.286	2.92838	7.47874	2.99866	12.934	3.02832	18.3391	2.92349	24.1547	2.93857	30.0961	2.90044	36.0123	2.83717
	1.288	2.92838	7.48074	2.99866	12.936	3.02832	18.3411	2.87189	24.1567	2.88657	30.0981	2.90044	36.0143	2.83717
	1.29	2.88838	7.48274	2.99866	12.938	2.97712	18.3431	2.87189	24.1587	2.88657	30.1001	2.90044	36.0163	2.83717
	1.292	2.88838	7.48474	2.99866	12.94	2.97712	18.3451	2.87189	24.1607	2.88657	30.1021	2.84644	36.0183	2.83717
	1.294	2.88838	7.48674	2.99866	12.942	2.92592	18.3471	2.82029	24.1627	2.83457	30.1041	2.84644	36.0203	2.78517
	1.296	2.84838	7.48874	2.94786	12.944	2.92592	18.3491	2.82029	24.1647	2.83457	30.1061	2.79244	36.0223	2.78517
	1.298	2.84838	7.49074	2.94786	12.946	2.92592	18.3511	2.76869	24.1667	2.83457	30.1081	2.79244	36.0243	2.73317
	1.3	2.80838	7.49274	2.94786	12.948	2.87472	18.3531	2.76869	24.1687	2.78257	30.1101	2.79244	36.0263	2.73317
	1.302	2.80838	7.49474	2.89706	12.95	2.87472	18.3551	2.76869	24.1707	2.78257	30.1121	2.79244	36.0283	2.73317
	1.304	2.76838	7.49674	2.89706	12.952	2.87472	18.3571	2.76869	24.1727	2.73057	30.1141	2.73844	36.0303	2.68117
	1.306	2.76838	7.49874	2.89706	12.954	2.82352	18.3591	2.71709	24.1747	2.73057	30.1161	2.73844	36.0323	2.68117
	1.308	2.72838	7.50074	2.84626	12.956	2.82352	18.3611	2.71709	24.1767	2.67857	30.1181	2.68444	36.0343	2.68117
	1.31	2.68838	7.50274	2.79546	12.958	2.77232	18.3631	2.66549	24.1787	2.67857	30.1201	2.68444	36.0363	2.62917
	1.312	2.64838	7.50474	2.79546	12.96	2.77232	18.3651	2.66549	24.1807	2.62657	30.1221	2.68444	36.0383	2.57717
	1.314	2.64838	7.50674	2.74466	12.962	2.72112	18.3671	2.61389	24.1827	2.62657	30.1241	2.63044	36.0403	2.57717
	1.316	2.64838	7.50874	2.74466	12.964	2.72112	18.3691	2.56229	24.1847	2.62657	30.1261	2.63044	36.0423	2.52517
	1.318	2.60838	7.51074	2.74466	12.966	2.66992	18.3711	2.56229	24.1867	2.57457	30.1281	2.57644	36.0443	2.52517
	1.32	2.60838	7.51274	2.69386	12.968	2.66992	18.3731	2.51069	24.1887	2.52257	30.1301	2.57644	36.0463	2.47317
	1.322	2.56838	7.51474	2.64306	12.97	2.61872	18.3751	2.51069	24.1907	2.52257	30.1321	2.52244	36.0483	2.47317
	1.324	2.56838	7.51674	2.64306	12.972	2.61872	18.3771	2.45909	24.1927	2.47057	30.1341	2.52244	36.0503	2.47317
	1.326	2.52838	7.51874	2.59226	12.974	2.56752	18.3791	2.40749	24.1947	2.47057	30.1361	2.52244	36.0523	2.42117
	1.328	2.48838	7.52074	2.59226	12.976	2.51632	18.3811	2.40749	24.1967	2.41857	30.1381	2.52244	36.0543	2.42117
	1.33	2.44838	7.52274	2.54146	12.978	2.51632	18.3831	2.35589	24.1987	2.41857	30.1401	2.46844	36.0563	2.36917
	1.332	2.44838	7.52474	2.49066	12.98	2.46512	18.3851	2.35589	24.2007	2.36657	30.1421	2.46844	36.0583	2.31717
	1.334	2.40838	7.52674	2.43986	12.982	2.46512	18.3871	2.35589	24.2027	2.36657	30.1441	2.41444	36.0603	2.31717
	1.336	2.40838	7.52874	2.38906	12.984	2.41392	18.3891	2.30429	24.2047	2.31457	30.1461	2.36044	36.0623	2.26517
	1.338	2.36838	7.53074	2.33826	12.986	2.41392	18.3911	2.30429	24.2067	2.26257	30.1481	2.30644	36.0643	2.26517
	1.34	2.32838	7.53274	2.28746	12.988	2.36272	18.3931	2.25269	24.2087	2.26257	30.1501	2.30644	36.0663	2.26517
	1.342	2.28838	7.53474	2.28746	12.99	2.36272	18.3951	2.20109	24.2107	2.21057	30.1521	2.25244	36.0683	2.21317
	1.344	2.28838	7.53674	2.23666	12.992	2.31152	18.3971	2.20109	24.2127	2.21057	30.1541	2.25244	36.0703	2.21317
	1.346	2.24838	7.53874	2.23666	12.994	2.31152	18.3991	2.14949	24.2147	2.15857	30.1561	2.19844	36.0723	2.16117
	1.348	2.20838	7.54074	2.18586	12.996	2.26032	18.4011	2.14949	24.2167	2.10657	30.1581	2.14444	36.0743	2.16117
	1.35	2.16838	7.54274	2.18586	12.998	2.20912	18.4031	2.14949	24.2187	2.10657	30.1601	2.14444	36.0763	2.10917
	1.352	2.12838	7.54474	2.13506	13	2.20912	18.4051	2.09789	24.2207	2.05457	30.1621	2.09044	36.0783	2.05717
	1.354	2.08838	7.54674	2.08426	13.002	2.15792	18.4071	2.04629	24.2227	2.05457	30.1641	2.09044	36.0803	2.00517
	1.356	2.04838	7.54874	2.08426	13.004	2.15792	18.4091	2.04629	24.2247	2.00257	30.1661	2.03644	36.0823	2.00517
	1.358	2.04838	7.55074	2.03346	13.006	2.10672	18.4111	1.99469	24.2267	1.95057	30.1681	1.98244	36.0843	1.95317
	1.36	2.00838	7.55274	1.98266	13.008	2.10672	18.4131	1.94309	24.2287	1.95057	30.1701	1.98244	36.0863	1.90117
	1.362	1.96838	7.55474	1.93186	13.01	2.05552	18.4151	1.94309	24.2307	1.89857	30.1721	1.92844	36.0883	1.90117
	1.364	1.92838	7.55674	1.93186	13.012	2.00432	18.4171	1.89149	24.2327	1.89857	30.1741	1.87444	36.0903	1.84917
	1.366	1.88838	7.55874	1.88106	13.014	1.95312	18.4191	1.83989	24.2347	1.84657	30.1761	1.82044	36.0923	1.79717
	1.368	1.84838	7.56074	1.88106	13.016	1.90192	18.4211	1.83989	24.2367	1.84657	30.1781	1.82044	36.0943	1.74517
	1.37	1.80838	7.56274	1.88106	13.018	1.85072	18.4231	1.78829	24.2387	1.79457	30.1801	1.76644	36.0963	1.74517
	1.372	1.76838	7.56474	1.83026	13.02	1.79952	18.4251	1.78829	24.2407	1.74257	30.1821	1.76644	36.0983	1.69317
	1.374	1.72838	7.56674	1.83026	13.022	1.79952	18.4271	1.73669	24.2427	1.69057	30.1841	1.71244	36.1003	1.64117
	1.376	1.68838	7.56874	1.77946	13.024	1.74832	18.4291	1.68509	24.2447	1.63857	30.1861	1.65844	36.1023	1.64117
	1.378	1.64838	7.57074	1.72866	13.026	1.74832	18.4311	1.68509	24.2467	1.58657	30.1881	1.65844	36.1043	1.58917
	1.38	1.60838	7.57274	1.67786	13.028	1.69712	18.4331	1.63349	24.2487	1.58657	30.1901	1.60444	36.1063	1.58917
	1.382	1.56838	7.57474	1.62706	13.03	1.64592	18.4351	1.58189	24.2507	1.53457	30.1921	1.55044	36.1083	1.53717
	1.384	1.52838	7.57674	1.57626	13.032	1.59472	18.4371	1.53029	24.2527	1.48257	30.1941	1.49644	36.1103	1.48517
	1.386	1.48838	7.57874	1.57626	13.034	1.54352	18.4391	1.53029	24.2547	1.43057	30.1961	1.44244	36.1123	1.48517
	1.388	1.44838	7.58074	1.52546	13.036	1.54352	18.4411	1.47869	24.2567	1.37857	30.1981	1.44244	36.1143	1.43317
	1.39	1.40838	7.58274	1.52546	13.038	1.49232	18.4431	1.42709	24.2587	1.32657	30.2001	1.38844	36.1163	1.38117
	1.392	1.36838	7.58474	1.47466	13.04	1.44112	18.4451	1.37549	24.2607	1.32657	30.2021	1.33444	36.1183	1.32917
	1.394	1.32838	7.58674	1.47466	13.042	1.38992	18.4471	1.37549	24.2627	1.27457	30.2041	1.28044	36.1203	1.32917
	1.396	1.32838	7.58874	1.42386	13.044	1.33872	18.4491	1.32389	24.2647	1.22257	30.2061	1.22644	36.1223	1.27717
	1.398	1.28838	7.59074	1.37306	13.046	1.28752	18.4511	1.27229	24.2667	1.17057	30.2081	1.22644	36.1243	1.22517
	1.4	1.24838	7.59274	1.32226	13.048	1.23632	18.4531	1.22069	24.2687	1.17057	30.2101	1.17244	36.1263	1.17317
	1.402	1.20838	7.59474	1.27146	13.05	1.23632	18.4551	1.16909	24.2707	1.11857	30.2121	1.11844	36.1283	1.12117
	1.404	1.16838	7.59674	1.22066	13.052	1.18512	18.4571	1.11749	24.2727	1.06657	30.2141	1.11844	36.1303	1.06917
	1.406	1.08838	7.59874	1.16986	13.054	1.13392	18.4591	1.06589	24.2747	1.01457	30.2161	1.06444	36.1323	1.01717
	1.408	1.04838	7.60074	1.11906	13.056	1.08272	18.4611	1.01429	24.2767	0.96257	30.2181	1.01044	36.1343	1.01717
	1.41	1.00838	7.60274	1.06826	13.058	1.03152	18.4631	0.96269	24.2787	0.91057	30.2201	0.95644	36.1363	0.96517
	1.412	0.96838	7.60474	1.01746	13.06	1.03152	18.4651	0.91109	24.2807	0.85857	30.2221	0.90244	36.1383	0.91317
	1.414	0.92838	7.60674	1.01746	13.062	0.92912	18.4671	0.85949	24.2827	0.80657	30.2241	0.84844	36.1403	0.86117
	1.416	0.88838	7.60874	0.96666	13.064	0.92912	18.4691	0.80789	24.2847	0.75457	30.2261	0.79444	36.1423	0.80917
	1.418	0.80838	7.61074	0.91586	13.066	0.87792	18.4711	0.80789	24.2867	0.70257	30.2281	0.79444	36.1443	0.75717
	1.42	0.76838	7.61274	0.86506	13.068	0.82672	18.4731	0.75629	24.2887	0.65057	30.2301	0.74044	36.1463	0.75717
	1.422	0.72838	7.61474	0.81426	13.07	0.77552	18.4751	0.70469	24.2907	0.59857	30.2321	0.68644	36.1483	0.70517
	1.424	0.68838	7.61674	0.76346	13.072	0.77552	18.4771	0.70469	24.2927	0.54657	30.2341	0.63244	36.1503	0.65317
	1.426	0.60838	7.61874	0.71266	13.074	0.72432	18.4791	0.65309	24.2947	0.49457	30.2361	0.63244	36.1523	0.60117
	1.428	0.56838	7.62074	0.66186	13.076	0.67312	18.4811	0.60149	24.2967	0.49457	30.2381	0.57844	36.1543	0.54917
	1.43	0.52838	7.62274	0.61106	13.078	0.57072	18.4831	0.54989	24.2987	0.44257	30.2401	0.52444	36.1563	0.49717
	1.432	0.44838	7.62474	0.56026	13.08	0.51952	18.4851	0.49829	24.3007	0.39057	30.2421	0.47044	36.1583	0.44517
	1.434	0.44838	7.62674	0.50946	13.082	0.46832	18.4871	0.44669	24.3027	0.33857	30.2441	0.41644	36.1603	0.44517
	1.436	0.36838	7.62874	0.45866	13.084	0.41712	18.4891	0.39509	24.3047	0.28657	30.2461	0.36244	36.1623	0.39317
	1.438	0.32838	7.63074	0.40786	13.086	0.36592	18.4911	0.39509	24.3067	0.23457	30.2481	0.30844	36.1643	0.34117
	1.44	0.28838	7.63274	0.35706	13.088	0.36592	18.4931	0.34349	24.3087	0.18257	30.2501	0.30844	36.1663	0.28917
	1.442	0.24838	7.63474	0.30626	13.09	0.31472	18.4951	0.29189	24.3107	0.13057	30.2521	0.25444	36.1683	0.23717
	1.444	0.20838	7.63674	0.25546	13.092	0.26352	18.4971	0.24029	24.3127	0.13057	30.2541	0.20044	36.1703	0.18517
	1.446	0.16838	7.63874	0.20466	13.094	0.21232	18.4991	0.18869	24.3147	0.07857	30.2561	0.14644	36.1723	0.13317
	1.448	0.12838	7.64074	0.15386	13.096	0.16112	18.5011	0.13709	24.3167	0.02657	30.2581	0.14644	36.1743	0.08117
	1.45	0.08838	7.64274	0.10306	13.098	0.10992	18.5031	0.08549	24.3187	-0.02543	30.2601	0.09244	36.1763	0.08117
	1.452	0.04838	7.64474	0.10306	13.1	0.05872	18.5051	0.03389	24.3207	-0.07743	30.2621	0.03844	36.1783	0.08117
	1.454	0.00838	7.64674	0.05226	13.102	0.00752	18.5071	-0.01771	24.3227	-0.12943	30.2641	-0.01556	36.1803	0.02917
	1.456	-0.07162	7.64874	0.00146	13.104	-0.04368	18.5091	-0.06931	24.3247	-0.18143	30.2661	-0.01556	36.1823	0.02917
	1.458	-0.11162	7.65074	-0.04934	13.106	-0.04368	18.5111	-0.06931	24.3267	-0.23343	30.2681	-0.06956	36.1843	-0.02283
	1.46	-0.15162	7.65274	-0.10014	13.108	-0.09488	18.5131	-0.12091	24.3287	-0.23343	30.2701	-0.12356	36.1863	-0.07483
	1.462	-0.19162	7.65474	-0.15094	13.11	-0.14608	18.5151	-0.17251	24.3307	-0.28543	30.2721	-0.17756	36.1883	-0.12683
	1.464	-0.23162	7.65674	-0.20174	13.112	-0.19728	18.5171	-0.22411	24.3327	-0.33743	30.2741	-0.23156	36.1903	-0.17883
	1.466	-0.27162	7.65874	-0.25254	13.114	-0.24848	18.5191	-0.27571	24.3347	-0.38943	30.2761	-0.28556	36.1923	-0.23083
	1.468	-0.31162	7.66074	-0.30334	13.116	-0.29968	18.5211	-0.32731	24.3367	-0.38943	30.2781	-0.33956	36.1943	-0.28283
	1.47	-0.35162	7.66274	-0.30334	13.118	-0.35088	18.5231	-0.37891	24.3387	-0.44143	30.2801	-0.33956	36.1963	-0.33483
	1.472	-0.39162	7.66474	-0.35414	13.12	-0.40208	18.5251	-0.37891	24.3407	-0.49343	30.2821	-0.39356	36.1983	-0.33483
	1.474	-0.43162	7.66674	-0.40494	13.122	-0.45328	18.5271	-0.43051	24.3427	-0.54543	30.2841	-0.44756	36.2003	-0.38683
	1.476	-0.47162	7.66874	-0.45574	13.124	-0.50448	18.5291	-0.48211	24.3447	-0.59743	30.2861	-0.50156	36.2023	-0.43883
	1.478	-0.55162	7.67074	-0.50654	13.126	-0.55568	18.5311	-0.53371	24.3467	-0.64943	30.2881	-0.50156	36.2043	-0.43883
	1.48	-0.59162	7.67274	-0.55734	13.128	-0.55568	18.5331	-0.53371	24.3487	-0.64943	30.2901	-0.55556	36.2063	-0.49083
	1.482	-0.63162	7.67474	-0.55734	13.13	-0.60688	18.5351	-0.58531	24.3507	-0.70143	30.2921	-0.60956	36.2083	-0.54283
	1.484	-0.67162	7.67674	-0.60814	13.132	-0.65808	18.5371	-0.63691	24.3527	-0.75343	30.2941	-0.60956	36.2103	-0.59483
	1.486	-0.71162	7.67874	-0.65894	13.134	-0.70928	18.5391	-0.63691	24.3547	-0.80543	30.2961	-0.66356	36.2123	-0.64683
	1.488	-0.75162	7.68074	-0.76054	13.136	-0.76048	18.5411	-0.68851	24.3567	-0.85743	30.2981	-0.71756	36.2143	-0.64683
	1.49	-0.79162	7.68274	-0.81134	13.138	-0.81168	18.5431	-0.74011	24.3587	-0.90943	30.3001	-0.71756	36.2163	-0.69883
	1.492	-0.83162	7.68474	-0.86214	13.14	-0.86288	18.5451	-0.79171	24.3607	-0.90943	30.3021	-0.77156	36.2183	-0.75083
	1.494	-0.87162	7.68674	-0.86214	13.142	-0.86288	18.5471	-0.84331	24.3627	-0.96143	30.3041	-0.82556	36.2203	-0.80283
	1.496	-0.91162	7.68874	-0.91294	13.144	-0.91408	18.5491	-0.89491	24.3647	-1.01343	30.3061	-0.82556	36.2223	-0.80283
	1.498	-0.95162	7.69074	-0.96374	13.146	-0.96528	18.5511	-0.94651	24.3667	-1.06543	30.3081	-0.87956	36.2243	-0.85483
	1.5	-0.99162	7.69274	-0.96374	13.148	-1.01648	18.5531	-0.94651	24.3687	-1.06543	30.3101	-0.93356	36.2263	-0.90683
	1.502	-1.03162	7.69474	-1.01454	13.15	-1.06768	18.5551	-0.99811	24.3707	-1.11743	30.3121	-0.98756	36.2283	-0.95883
	1.504	-1.07162	7.69674	-1.06534	13.152	-1.11888	18.5571	-1.04971	24.3727	-1.11743	30.3141	-0.98756	36.2303	-0.95883
	1.506	-1.11162	7.69874	-1.11614	13.154	-1.11888	18.5591	-1.10131	24.3747	-1.22143	30.3161	-1.04156	36.2323	-1.01083
	1.508	-1.15162	7.70074	-1.16694	13.156	-1.17008	18.5611	-1.10131	24.3767	-1.22143	30.3181	-1.09556	36.2343	-1.01083
	1.51	-1.19162	7.70274	-1.21774	13.158	-1.22128	18.5631	-1.15291	24.3787	-1.32543	30.3201	-1.14956	36.2363	-1.06283
	1.512	-1.23162	7.70474	-1.21774	13.16	-1.22128	18.5651	-1.20451	24.3807	-1.32543	30.3221	-1.14956	36.2383	-1.11483
	1.514	-1.27162	7.70674	-1.26854	13.162	-1.27248	18.5671	-1.20451	24.3827	-1.37743	30.3241	-1.20356	36.2403	-1.16683
	1.516	-1.31162	7.70874	-1.31934	13.164	-1.32368	18.5691	-1.25611	24.3847	-1.42943	30.3261	-1.25756	36.2423	-1.16683
	1.518	-1.39162	7.71074	-1.37014	13.166	-1.37488	18.5711	-1.30771	24.3867	-1.48143	30.3281	-1.25756	36.2443	-1.21883
	1.52	-1.43162	7.71274	-1.37014	13.168	-1.42608	18.5731	-1.30771	24.3887	-1.48143	30.3301	-1.31156	36.2463	-1.21883
	1.522	-1.47162	7.71474	-1.42094	13.17	-1.47728	18.5751	-1.35931	24.3907	-1.53343	30.3321	-1.36556	36.2483	-1.27083
	1.524	-1.51162	7.71674	-1.42094	13.172	-1.52848	18.5771	-1.41091	24.3927	-1.53343	30.3341	-1.41956	36.2503	-1.32283
	1.526	-1.55162	7.71874	-1.47174	13.174	-1.52848	18.5791	-1.46251	24.3947	-1.58543	30.3361	-1.47356	36.2523	-1.37483
	1.528	-1.59162	7.72074	-1.52254	13.176	-1.57968	18.5811	-1.46251	24.3967	-1.63743	30.3381	-1.52756	36.2543	-1.37483
	1.53	-1.63162	7.72274	-1.57334	13.178	-1.63088	18.5831	-1.51411	24.3987	-1.68943	30.3401	-1.52756	36.2563	-1.42683
	1.532	-1.63162	7.72474	-1.57334	13.18	-1.63088	18.5851	-1.51411	24.4007	-1.68943	30.3421	-1.58156	36.2583	-1.47883
	1.534	-1.67162	7.72674	-1.62414	13.182	-1.68208	18.5871	-1.56571	24.4027	-1.74143	30.3441	-1.58156	36.2603	-1.53083
	1.536	-1.71162	7.72874	-1.67494	13.184	-1.73328	18.5891	-1.61731	24.4047	-1.74143	30.3461	-1.63556	36.2623	-1.53083
	1.538	-1.75162	7.73074	-1.72574	13.186	-1.78448	18.5911	-1.61731	24.4067	-1.79343	30.3481	-1.63556	36.2643	-1.58283
	1.54	-1.79162	7.73274	-1.77654	13.188	-1.78448	18.5931	-1.66891	24.4087	-1.84543	30.3501	-1.68956	36.2663	-1.58283
	1.542	-1.83162	7.73474	-1.77654	13.19	-1.83568	18.5951	-1.72051	24.4107	-1.89743	30.3521	-1.74356	36.2683	-1.63483
	1.544	-1.87162	7.73674	-1.82734	13.192	-1.83568	18.5971	-1.72051	24.4127	-1.89743	30.3541	-1.79756	36.2703	-1.63483
	1.546	-1.91162	7.73874	-1.82734	13.194	-1.88688	18.5991	-1.77211	24.4147	-1.94943	30.3561	-1.85156	36.2723	-1.68683
	1.548	-1.91162	7.74074	-1.87814	13.196	-1.93808	18.6011	-1.82371	24.4167	-2.00143	30.3581	-1.85156	36.2743	-1.68683
	1.55	-1.95162	7.74274	-1.92894	13.198	-1.98928	18.6031	-1.82371	24.4187	-2.05343	30.3601	-1.90556	36.2763	-1.73883
	1.552	-1.99162	7.74474	-1.92894	13.2	-1.98928	18.6051	-1.87531	24.4207	-2.05343	30.3621	-1.90556	36.2783	-1.79083
	1.554	-2.03162	7.74674	-1.97974	13.202	-2.04048	18.6071	-1.92691	24.4227	-2.10543	30.3641	-1.95956	36.2803	-1.79083
	1.556	-2.07162	7.74874	-2.03054	13.204	-2.09168	18.6091	-1.92691	24.4247	-2.15743	30.3661	-1.95956	36.2823	-1.84283
	1.558	-2.11162	7.75074	-2.03054	13.206	-2.14288	18.6111	-1.97851	24.4267	-2.20943	30.3681	-2.01356	36.2843	-1.84283
	1.56	-2.15162	7.75274	-2.08134	13.208	-2.14288	18.6131	-2.03011	24.4287	-2.26143	30.3701	-2.01356	36.2863	-1.89483
	1.562	-2.15162	7.75474	-2.13214	13.21	-2.19408	18.6151	-2.03011	24.4307	-2.26143	30.3721	-2.06756	36.2883	-1.89483
	1.564	-2.19162	7.75674	-2.18294	13.212	-2.24528	18.6171	-2.08171	24.4327	-2.31343	30.3741	-2.12156	36.2903	-1.94683
	1.566	-2.23162	7.75874	-2.23374	13.214	-2.24528	18.6191	-2.13331	24.4347	-2.31343	30.3761	-2.12156	36.2923	-1.99883
	1.568	-2.27162	7.76074	-2.23374	13.216	-2.29648	18.6211	-2.13331	24.4367	-2.36543	30.3781	-2.17556	36.2943	-1.99883
	1.57	-2.31162	7.76274	-2.28454	13.218	-2.29648	18.6231	-2.13331	24.4387	-2.36543	30.3801	-2.17556	36.2963	-2.05083
	1.572	-2.31162	7.76474	-2.28454	13.22	-2.34768	18.6251	-2.18491	24.4407	-2.41743	30.3821	-2.22956	36.2983	-2.05083
	1.574	-2.35162	7.76674	-2.33534	13.222	-2.39888	18.6271	-2.23651	24.4427	-2.46943	30.3841	-2.22956	36.3003	-2.10283
	1.576	-2.35162	7.76874	-2.38614	13.224	-2.45008	18.6291	-2.23651	24.4447	-2.46943	30.3861	-2.28356	36.3023	-2.10283
	1.578	-2.39162	7.77074	-2.38614	13.226	-2.45008	18.6311	-2.28811	24.4467	-2.52143	30.3881	-2.28356	36.3043	-2.15483
	1.58	-2.43162	7.77274	-2.43694	13.228	-2.45008	18.6331	-2.28811	24.4487	-2.52143	30.3901	-2.33756	36.3063	-2.20683
	1.582	-2.47162	7.77474	-2.43694	13.23	-2.50128	18.6351	-2.33971	24.4507	-2.57343	30.3921	-2.33756	36.3083	-2.20683
	1.584	-2.51162	7.77674	-2.48774	13.232	-2.55248	18.6371	-2.33971	24.4527	-2.57343	30.3941	-2.39156	36.3103	-2.25883
	1.586	-2.51162	7.77874	-2.53854	13.234	-2.55248	18.6391	-2.39131	24.4547	-2.62543	30.3961	-2.44556	36.3123	-2.25883
	1.588	-2.55162	7.78074	-2.53854	13.236	-2.60368	18.6411	-2.39131	24.4567	-2.62543	30.3981	-2.44556	36.3143	-2.25883
	1.59	-2.55162	7.78274	-2.53854	13.238	-2.60368	18.6431	-2.44291	24.4587	-2.67743	30.4001	-2.44556	36.3163	-2.31083
	1.592	-2.59162	7.78474	-2.53854	13.24	-2.65488	18.6451	-2.44291	24.4607	-2.67743	30.4021	-2.44556	36.3183	-2.31083
	1.594	-2.63162	7.78674	-2.58934	13.242	-2.65488	18.6471	-2.49451	24.4627	-2.72943	30.4041	-2.49956	36.3203	-2.36283
	1.596	-2.63162	7.78874	-2.58934	13.244	-2.70608	18.6491	-2.49451	24.4647	-2.72943	30.4061	-2.49956	36.3223	-2.36283
	1.598	-2.67162	7.79074	-2.64014	13.246	-2.75728	18.6511	-2.54611	24.4667	-2.72943	30.4081	-2.55356	36.3243	-2.36283
	1.6	-2.71162	7.79274	-2.64014	13.248	-2.75728	18.6531	-2.54611	24.4687	-2.72943	30.4101	-2.55356	36.3263	-2.36283
	1.602	-2.71162	7.79474	-2.69094	13.25	-2.80848	18.6551	-2.59771	24.4707	-2.78143	30.4121	-2.60756	36.3283	-2.41483
	1.604	-2.75162	7.79674	-2.69094	13.252	-2.80848	18.6571	-2.59771	24.4727	-2.78143	30.4141	-2.60756	36.3303	-2.41483
	1.606	-2.79162	7.79874	-2.74174	13.254	-2.80848	18.6591	-2.59771	24.4747	-2.83343	30.4161	-2.66156	36.3323	-2.46683
	1.608	-2.79162	7.80074	-2.74174	13.256	-2.80848	18.6611	-2.59771	24.4767	-2.83343	30.4181	-2.66156	36.3343	-2.46683
	1.61	-2.83162	7.80274	-2.79254	13.258	-2.85968	18.6631	-2.64931	24.4787	-2.88543	30.4201	-2.71556	36.3363	-2.51883
	1.612	-2.83162	7.80474	-2.79254	13.26	-2.85968	18.6651	-2.64931	24.4807	-2.88543	30.4221	-2.71556	36.3383	-2.51883
	1.614	-2.87162	7.80674	-2.84334	13.262	-2.91088	18.6671	-2.64931	24.4827	-2.93743	30.4241	-2.71556	36.3403	-2.51883
	1.616	-2.87162	7.80874	-2.84334	13.264	-2.91088	18.6691	-2.64931	24.4847	-2.93743	30.4261	-2.76956	36.3423	-2.51883
	1.618	-2.91162	7.81074	-2.89414	13.266	-2.96208	18.6711	-2.70091	24.4867	-2.93743	30.4281	-2.76956	36.3443	-2.57083
	1.62	-2.91162	7.81274	-2.89414	13.268	-2.96208	18.6731	-2.70091	24.4887	-2.93743	30.4301	-2.76956	36.3463	-2.57083
	1.622	-2.95162	7.81474	-2.94494	13.27	-2.96208	18.6751	-2.75251	24.4907	-2.98943	30.4321	-2.76956	36.3483	-2.57083
	1.624	-2.95162	7.81674	-2.94494	13.272	-3.01328	18.6771	-2.75251	24.4927	-2.98943	30.4341	-2.82356	36.3503	-2.57083
	1.626	-2.99162	7.81874	-2.94494	13.274	-3.01328	18.6791	-2.80411	24.4947	-3.04143	30.4361	-2.82356	36.3523	-2.57083
	1.628	-2.99162	7.82074	-2.94494	13.276	-3.01328	18.6811	-2.80411	24.4967	-3.04143	30.4381	-2.82356	36.3543	-2.62283
	1.63	-2.99162	7.82274	-2.94494	13.278	-3.06448	18.6831	-2.80411	24.4987	-3.04143	30.4401	-2.82356	36.3563	-2.62283
	1.632	-2.99162	7.82474	-2.94494	13.28	-3.06448	18.6851	-2.80411	24.5007	-3.09343	30.4421	-2.82356	36.3583	-2.67483
	1.634	-3.03162	7.82674	-2.99574	13.282	-3.06448	18.6871	-2.80411	24.5027	-3.09343	30.4441	-2.82356	36.3603	-2.67483
	1.636	-3.03162	7.82874	-2.99574	13.284	-3.06448	18.6891	-2.85571	24.5047	-3.09343	30.4461	-2.87756	36.3623	-2.67483
	1.638	-3.07162	7.83074	-2.99574	13.286	-3.11568	18.6911	-2.85571	24.5067	-3.09343	30.4481	-2.87756	36.3643	-2.72683
	1.64	-3.07162	7.83274	-2.99574	13.288	-3.11568	18.6931	-2.85571	24.5087	-3.09343	30.4501	-2.87756	36.3663	-2.72683
	1.642	-3.07162	7.83474	-3.04654	13.29	-3.11568	18.6951	-2.90731	24.5107	-3.14543	30.4521	-2.87756	36.3683	-2.72683
	1.644	-3.07162	7.83674	-3.04654	13.292	-3.16688	18.6971	-2.85571	24.5127	-3.14543	30.4541	-2.87756	36.3703	-2.72683
	1.646	-3.11162	7.83874	-3.04654	13.294	-3.16688	18.6991	-2.90731	24.5147	-3.19743	30.4561	-2.87756	36.3723	-2.72683
	1.648	-3.11162	7.84074	-3.04654	13.296	-3.16688	18.7011	-2.85571	24.5167	-3.19743	30.4581	-2.93156	36.3743	-2.72683
	1.65	-3.11162	7.84274	-3.04654	13.298	-3.16688	18.7031	-2.90731	24.5187	-3.19743	30.4601	-2.93156	36.3763	-2.72683
	1.652	-3.11162	7.84474	-3.09734	13.3	-3.16688	18.7051	-2.90731	24.5207	-3.19743	30.4621	-2.93156	36.3783	-2.72683
	1.654	-3.15162	7.84674	-3.09734	13.302	-3.16688	18.7071	-2.90731	24.5227	-3.14543	30.4641	-2.98556	36.3803	-2.72683
	1.656	-3.11162	7.84874	-3.09734	13.304	-3.16688	18.7091	-2.90731	24.5247	-3.14543	30.4661	-2.98556	36.3823	-2.72683
	1.658	-3.15162	7.85074	-3.09734	13.306	-3.16688	18.7111	-2.90731	24.5267	-3.14543	30.4681	-2.98556	36.3843	-2.77883
	1.66	-3.15162	7.85274	-3.09734	13.308	-3.16688	18.7131	-2.90731	24.5287	-3.14543	30.4701	-2.98556	36.3863	-2.77883
	1.662	-3.15162	7.85474	-3.09734	13.31	-3.21808	18.7151	-2.90731	24.5307	-3.14543	30.4721	-2.98556	36.3883	-2.77883
	1.664	-3.15162	7.85674	-3.09734	13.312	-3.16688	18.7171	-2.90731	24.5327	-3.19743	30.4741	-2.98556	36.3903	-2.77883
	1.666	-3.15162	7.85874	-3.09734	13.314	-3.16688	18.7191	-2.90731	24.5347	-3.19743	30.4761	-2.98556	36.3923	-2.77883
	1.668	-3.15162	7.86074	-3.09734	13.316	-3.16688	18.7211	-2.90731	24.5367	-3.19743	30.4781	-2.98556	36.3943	-2.77883
	1.67	-3.15162	7.86274	-3.09734	13.318	-3.21808	18.7231	-2.90731	24.5387	-3.19743	30.4801	-2.98556	36.3963	-2.77883
	1.672	-3.15162	7.86474	-3.09734	13.32	-3.21808	18.7251	-2.90731	24.5407	-3.19743	30.4821	-2.98556	36.3983	-2.77883
	1.674	-3.15162	7.86674	-3.09734	13.322	-3.21808	18.7271	-2.95891	24.5427	-3.19743	30.4841	-2.98556	36.4003	-2.77883
	1.676	-3.15162	7.86874	-3.14814	13.324	-3.21808	18.7291	-2.95891	24.5447	-3.19743	30.4861	-2.98556	36.4023	-2.77883
	1.678	-3.15162	7.87074	-3.14814	13.326	-3.21808	18.7311	-2.95891	24.5467	-3.19743	30.4881	-2.98556	36.4043	-2.77883
	1.68	-3.15162	7.87274	-3.14814	13.328	-3.21808	18.7331	-2.95891	24.5487	-3.19743	30.4901	-2.98556	36.4063	-2.77883
	1.682	-3.15162	7.87474	-3.14814	13.33	-3.21808	18.7351	-2.95891	24.5507	-3.19743	30.4921	-2.98556	36.4083	-2.77883
	1.684	-3.15162	7.87674	-3.09734	13.332	-3.21808	18.7371	-2.95891	24.5527	-3.14543	30.4941	-2.98556	36.4103	-2.77883
	1.686	-3.15162	7.87874	-3.14814	13.334	-3.21808	18.7391	-2.95891	24.5547	-3.19743	30.4961	-2.98556	36.4123	-2.77883
	1.688	-3.15162	7.88074	-3.09734	13.336	-3.21808	18.7411	-2.95891	24.5567	-3.14543	30.4981	-2.98556	36.4143	-2.77883
	1.69	-3.15162	7.88274	-3.14814	13.338	-3.21808	18.7431	-2.95891	24.5587	-3.14543	30.5001	-2.98556	36.4163	-2.77883
	1.692	-3.15162	7.88474	-3.09734	13.34	-3.16688	18.7451	-2.95891	24.5607	-3.14543	30.5021	-2.98556	36.4183	-2.72683
	1.694	-3.15162	7.88674	-3.14814	13.342	-3.21808	18.7471	-2.95891	24.5627	-3.14543	30.5041	-2.98556	36.4203	-2.77883
	1.696	-3.15162	7.88874	-3.09734	13.344	-3.16688	18.7491	-2.95891	24.5647	-3.14543	30.5061	-2.93156	36.4223	-2.72683
	1.698	-3.15162	7.89074	-3.14814	13.346	-3.21808	18.7511	-2.90731	24.5667	-3.14543	30.5081	-2.93156	36.4243	-2.72683
	1.7	-3.15162	7.89274	-3.09734	13.348	-3.16688	18.7531	-2.90731	24.5687	-3.14543	30.5101	-2.93156	36.4263	-2.67483
	1.702	-3.11162	7.89474	-3.09734	13.35	-3.16688	18.7551	-2.90731	24.5707	-3.14543	30.5121	-2.93156	36.4283	-2.67483
	1.704	-3.11162	7.89674	-3.09734	13.352	-3.16688	18.7571	-2.85571	24.5727	-3.14543	30.5141	-2.93156	36.4303	-2.67483
	1.706	-3.11162	7.89874	-3.09734	13.354	-3.11568	18.7591	-2.85571	24.5747	-3.14543	30.5161	-2.87756	36.4323	-2.67483
	1.708	-3.11162	7.90074	-3.04654	13.356	-3.11568	18.7611	-2.85571	24.5767	-3.14543	30.5181	-2.87756	36.4343	-2.67483
	1.71	-3.07162	7.90274	-3.04654	13.358	-3.11568	18.7631	-2.85571	24.5787	-3.14543	30.5201	-2.87756	36.4363	-2.67483
	1.712	-3.07162	7.90474	-3.04654	13.36	-3.11568	18.7651	-2.80411	24.5807	-3.09343	30.5221	-2.87756	36.4383	-2.67483
	1.714	-3.07162	7.90674	-3.04654	13.362	-3.11568	18.7671	-2.80411	24.5827	-3.09343	30.5241	-2.87756	36.4403	-2.67483
	1.716	-3.07162	7.90874	-2.99574	13.364	-3.11568	18.7691	-2.75251	24.5847	-3.09343	30.5261	-2.87756	36.4423	-2.62283
	1.718	-3.03162	7.91074	-2.99574	13.366	-3.11568	18.7711	-2.80411	24.5867	-3.09343	30.5281	-2.87756	36.4443	-2.62283
	1.72	-3.03162	7.91274	-2.99574	13.368	-3.06448	18.7731	-2.75251	24.5887	-3.04143	30.5301	-2.82356	36.4463	-2.57083
	1.722	-3.03162	7.91474	-2.99574	13.37	-3.06448	18.7751	-2.75251	24.5907	-3.04143	30.5321	-2.82356	36.4483	-2.57083
	1.724	-2.99162	7.91674	-2.99574	13.372	-3.01328	18.7771	-2.75251	24.5927	-2.98943	30.5341	-2.82356	36.4503	-2.51883
	1.726	-2.99162	7.91874	-2.94494	13.374	-3.01328	18.7791	-2.75251	24.5947	-2.98943	30.5361	-2.76956	36.4523	-2.57083
	1.728	-2.95162	7.92074	-2.94494	13.376	-3.01328	18.7811	-2.70091	24.5967	-2.98943	30.5381	-2.76956	36.4543	-2.51883
	1.73	-2.95162	7.92274	-2.94494	13.378	-3.01328	18.7831	-2.70091	24.5987	-2.98943	30.5401	-2.76956	36.4563	-2.51883
	1.732	-2.95162	7.92474	-2.89414	13.38	-3.01328	18.7851	-2.70091	24.6007	-2.93743	30.5421	-2.76956	36.4583	-2.51883
	1.734	-2.91162	7.92674	-2.84334	13.382	-2.96208	18.7871	-2.64931	24.6027	-2.93743	30.5441	-2.71556	36.4603	-2.51883
	1.736	-2.91162	7.92874	-2.84334	13.384	-2.96208	18.7891	-2.64931	24.6047	-2.88543	30.5461	-2.71556	36.4623	-2.51883
	1.738	-2.91162	7.93074	-2.84334	13.386	-2.96208	18.7911	-2.64931	24.6067	-2.88543	30.5481	-2.71556	36.4643	-2.46683
	1.74	-2.91162	7.93274	-2.79254	13.388	-2.91088	18.7931	-2.59771	24.6087	-2.88543	30.5501	-2.66156	36.4663	-2.46683
	1.742	-2.87162	7.93474	-2.79254	13.39	-2.91088	18.7951	-2.59771	24.6107	-2.88543	30.5521	-2.66156	36.4683	-2.46683
	1.744	-2.87162	7.93674	-2.79254	13.392	-2.85968	18.7971	-2.59771	24.6127	-2.83343	30.5541	-2.66156	36.4703	-2.41483
	1.746	-2.83162	7.93874	-2.74174	13.394	-2.85968	18.7991	-2.54611	24.6147	-2.83343	30.5561	-2.60756	36.4723	-2.41483
	1.748	-2.79162	7.94074	-2.74174	13.396	-2.80848	18.8011	-2.49451	24.6167	-2.78143	30.5581	-2.60756	36.4743	-2.36283
	1.75	-2.79162	7.94274	-2.74174	13.398	-2.80848	18.8031	-2.49451	24.6187	-2.78143	30.5601	-2.60756	36.4763	-2.36283
	1.752	-2.79162	7.94474	-2.69094	13.4	-2.75728	18.8051	-2.49451	24.6207	-2.78143	30.5621	-2.55356	36.4783	-2.36283
	1.754	-2.75162	7.94674	-2.69094	13.402	-2.75728	18.8071	-2.49451	24.6227	-2.72943	30.5641	-2.55356	36.4803	-2.36283
	1.756	-2.75162	7.94874	-2.64014	13.404	-2.75728	18.8091	-2.44291	24.6247	-2.72943	30.5661	-2.49956	36.4823	-2.31083
	1.758	-2.71162	7.95074	-2.64014	13.406	-2.70608	18.8111	-2.39131	24.6267	-2.67743	30.5681	-2.49956	36.4843	-2.31083
	1.76	-2.67162	7.95274	-2.58934	13.408	-2.70608	18.8131	-2.39131	24.6287	-2.67743	30.5701	-2.44556	36.4863	-2.25883
	1.762	-2.67162	7.95474	-2.53854	13.41	-2.65488	18.8151	-2.33971	24.6307	-2.67743	30.5721	-2.44556	36.4883	-2.25883
	1.764	-2.63162	7.95674	-2.53854	13.412	-2.65488	18.8171	-2.33971	24.6327	-2.62543	30.5741	-2.39156	36.4903	-2.20683
	1.766	-2.63162	7.95874	-2.53854	13.414	-2.60368	18.8191	-2.33971	24.6347	-2.57343	30.5761	-2.39156	36.4923	-2.20683
	1.768	-2.59162	7.96074	-2.48774	13.416	-2.60368	18.8211	-2.28811	24.6367	-2.57343	30.5781	-2.33756	36.4943	-2.15483
	1.77	-2.59162	7.96274	-2.48774	13.418	-2.55248	18.8231	-2.23651	24.6387	-2.52143	30.5801	-2.33756	36.4963	-2.15483
	1.772	-2.55162	7.96474	-2.43694	13.42	-2.55248	18.8251	-2.23651	24.6407	-2.52143	30.5821	-2.28356	36.4983	-2.10283
	1.774	-2.55162	7.96674	-2.43694	13.422	-2.55248	18.8271	-2.18491	24.6427	-2.46943	30.5841	-2.28356	36.5003	-2.10283
	1.776	-2.51162	7.96874	-2.38614	13.424	-2.50128	18.8291	-2.18491	24.6447	-2.46943	30.5861	-2.22956	36.5023	-2.10283
	1.778	-2.47162	7.97074	-2.33534	13.426	-2.50128	18.8311	-2.13331	24.6467	-2.41743	30.5881	-2.22956	36.5043	-2.05083
	1.78	-2.43162	7.97274	-2.33534	13.428	-2.45008	18.8331	-2.13331	24.6487	-2.36543	30.5901	-2.22956	36.5063	-2.05083
	1.782	-2.39162	7.97474	-2.28454	13.43	-2.39888	18.8351	-2.08171	24.6507	-2.36543	30.5921	-2.17556	36.5083	-1.99883
	1.784	-2.35162	7.97674	-2.28454	13.432	-2.39888	18.8371	-2.08171	24.6527	-2.31343	30.5941	-2.17556	36.5103	-1.99883
	1.786	-2.35162	7.97874	-2.23374	13.434	-2.34768	18.8391	-2.03011	24.6547	-2.31343	30.5961	-2.17556	36.5123	-1.94683
	1.788	-2.31162	7.98074	-2.18294	13.436	-2.29648	18.8411	-2.03011	24.6567	-2.31343	30.5981	-2.12156	36.5143	-1.89483
	1.79	-2.31162	7.98274	-2.18294	13.438	-2.29648	18.8431	-1.97851	24.6587	-2.26143	30.6001	-2.12156	36.5163	-1.84283
	1.792	-2.27162	7.98474	-2.13214	13.44	-2.24528	18.8451	-1.92691	24.6607	-2.20943	30.6021	-2.06756	36.5183	-1.84283
	1.794	-2.23162	7.98674	-2.13214	13.442	-2.24528	18.8471	-1.92691	24.6627	-2.20943	30.6041	-2.01356	36.5203	-1.79083
	1.796	-2.19162	7.98874	-2.08134	13.444	-2.19408	18.8491	-1.87531	24.6647	-2.15743	30.6061	-2.01356	36.5223	-1.79083
	1.798	-2.19162	7.99074	-2.08134	13.446	-2.14288	18.8511	-1.87531	24.6667	-2.10543	30.6081	-2.01356	36.5243	-1.73883
	1.8	-2.15162	7.99274	-2.03054	13.448	-2.14288	18.8531	-1.82371	24.6687	-2.10543	30.6101	-1.95956	36.5263	-1.73883
	1.802	-2.11162	7.99474	-1.97974	13.45	-2.09168	18.8551	-1.77211	24.6707	-2.05343	30.6121	-1.90556	36.5283	-1.68683
	1.804	-2.07162	7.99674	-1.92894	13.452	-2.09168	18.8571	-1.77211	24.6727	-2.00143	30.6141	-1.85156	36.5303	-1.68683
	1.806	-2.03162	7.99874	-1.92894	13.454	-2.04048	18.8591	-1.72051	24.6747	-1.94943	30.6161	-1.85156	36.5323	-1.63483
	1.808	-1.99162	8.00074	-1.87814	13.456	-1.98928	18.8611	-1.66891	24.6767	-1.94943	30.6181	-1.79756	36.5343	-1.58283
[truncated: 11,595 more rows]

[truncated: 13 more sheets: Supplementary Fig. 13b, Supplementary Fig. 15b, Supplementary Fig. 15c, Supplementary Fig. 15d, Supplementary Fig. 15e, Supplementary Fig. 16, Supplementary Fig. 17, Supplementary Fig. 22a, Supplementary Fig. 22b, Supplementary Fig. 22c, Supplementary Fig. 24, Supplementary Fig. 26, Supplementary Fig. 27]
